# Supplementary material for: Budgerigars have complex sleep structure similar to that of mammals
Source: PLoS Biol. 2020 Nov 17;18(11):e3000929. doi: 10.1371/journal.pbio.3000929 (PMC7707536; doi:10.1371/journal.pbio.3000929)
Supplement: S2 Data — PSG, polysomnography. (XLSX) [file pbio.3000929.s008.xlsx]

## Sheet: All_scores_Bird 1
	Video Label	Label	Label (#)	Time (s)	Time (h)	Zeitgeber time (s)	Zeitgeber time (h)	Zeitgeber time (ep)	Epoch #
2014-10-17 17:32:06	q	w	0	0	0	-46449	-12.9025	-15483	0
2014-10-17 17:32:09	q	w	0	3	0.000833333	-46446	-12.9017	-15482	1
2014-10-17 17:32:12	q	w	0	6	0.00166667	-46443	-12.9008	-15481	2
2014-10-17 17:32:15	q	w	0	9	0.0025	-46440	-12.9	-15480	3
2014-10-17 17:32:18	q	w	0	12	0.00333333	-46437	-12.8992	-15479	4
2014-10-17 17:32:21	q	w	0	15	0.00416667	-46434	-12.8983	-15478	5
2014-10-17 17:32:24	q	w	0	18	0.005	-46431	-12.8975	-15477	6
2014-10-17 17:32:27	d	s	4	21	0.00583333	-46428	-12.8967	-15476	7
2014-10-17 17:32:30	d	d	1	24	0.00666667	-46425	-12.8958	-15475	8
2014-10-17 17:32:33	s	i	3	27	0.0075	-46422	-12.895	-15474	9
2014-10-17 17:32:36	s	i	3	30	0.00833333	-46419	-12.8942	-15473	10
2014-10-17 17:32:39	s	r	5	33	0.00916667	-46416	-12.8933	-15472	11
2014-10-17 17:32:42	s	i	3	36	0.01	-46413	-12.8925	-15471	12
2014-10-17 17:32:45	s	s	4	39	0.0108333	-46410	-12.8917	-15470	13
2014-10-17 17:32:48	s	s	4	42	0.0116667	-46407	-12.8908	-15469	14
2014-10-17 17:32:51	s	d	1	45	0.0125	-46404	-12.89	-15468	15
2014-10-17 17:32:54	s	d	1	48	0.0133333	-46401	-12.8892	-15467	16
2014-10-17 17:32:57	d	d	1	51	0.0141667	-46398	-12.8883	-15466	17
2014-10-17 17:33:00	d	d	1	54	0.015	-46395	-12.8875	-15465	18
2014-10-17 17:33:03	d	d	1	57	0.0158333	-46392	-12.8867	-15464	19
2014-10-17 17:33:06	d	d	1	60	0.0166667	-46389	-12.8858	-15463	20
2014-10-17 17:33:09	d	d	1	63	0.0175	-46386	-12.885	-15462	21
2014-10-17 17:33:12	d	l	2	66	0.0183333	-46383	-12.8842	-15461	22
2014-10-17 17:33:15	d	d	1	69	0.0191667	-46380	-12.8833	-15460	23
2014-10-17 17:33:18	d	d	1	72	0.02	-46377	-12.8825	-15459	24
2014-10-17 17:33:21	d	d	1	75	0.0208333	-46374	-12.8817	-15458	25
2014-10-17 17:33:24	d	d	1	78	0.0216667	-46371	-12.8808	-15457	26
2014-10-17 17:33:27	d	d	1	81	0.0225	-46368	-12.88	-15456	27
2014-10-17 17:33:30	d	d	1	84	0.0233333	-46365	-12.8792	-15455	28
2014-10-17 17:33:33	d	d	1	87	0.0241667	-46362	-12.8783	-15454	29
2014-10-17 17:33:36	d	g	2	90	0.025	-46359	-12.8775	-15453	30
2014-10-17 17:33:39	d	g	2	93	0.0258333	-46356	-12.8767	-15452	31
2014-10-17 17:33:42	d	d	1	96	0.0266667	-46353	-12.8758	-15451	32
2014-10-17 17:33:45	d	d	1	99	0.0275	-46350	-12.875	-15450	33
2014-10-17 17:33:48	d	i	3	102	0.0283333	-46347	-12.8742	-15449	34
2014-10-17 17:33:51	d	s	4	105	0.0291667	-46344	-12.8733	-15448	35
2014-10-17 17:33:54	d	d	1	108	0.03	-46341	-12.8725	-15447	36
2014-10-17 17:33:57	q	w	0	111	0.0308333	-46338	-12.8717	-15446	37
2014-10-17 17:34:00	d	d	1	114	0.0316667	-46335	-12.8708	-15445	38
2014-10-17 17:34:03	d	d	1	117	0.0325	-46332	-12.87	-15444	39
2014-10-17 17:34:06	d	d	1	120	0.0333333	-46329	-12.8692	-15443	40
2014-10-17 17:34:09	d	d	1	123	0.0341667	-46326	-12.8683	-15442	41
2014-10-17 17:34:12	d	d	1	126	0.035	-46323	-12.8675	-15441	42
2014-10-17 17:34:15	d	d	1	129	0.0358333	-46320	-12.8667	-15440	43
2014-10-17 17:34:18	d	d	1	132	0.0366667	-46317	-12.8658	-15439	44
2014-10-17 17:34:21	d	g	2	135	0.0375	-46314	-12.865	-15438	45
2014-10-17 17:34:24	d	l	2	138	0.0383333	-46311	-12.8642	-15437	46
2014-10-17 17:34:27	d	l	2	141	0.0391667	-46308	-12.8633	-15436	47
2014-10-17 17:34:30	d	l	2	144	0.04	-46305	-12.8625	-15435	48
2014-10-17 17:34:33	d	d	1	147	0.0408333	-46302	-12.8617	-15434	49
2014-10-17 17:34:36	d	d	1	150	0.0416667	-46299	-12.8608	-15433	50
2014-10-17 17:34:39	d	d	1	153	0.0425	-46296	-12.86	-15432	51
2014-10-17 17:34:42	d	d	1	156	0.0433333	-46293	-12.8592	-15431	52
2014-10-17 17:34:45	d	d	1	159	0.0441667	-46290	-12.8583	-15430	53
2014-10-17 17:34:48	s	i	3	162	0.045	-46287	-12.8575	-15429	54
2014-10-17 17:34:51	d	s	4	165	0.0458333	-46284	-12.8567	-15428	55
2014-10-17 17:34:54	d	l	2	168	0.0466667	-46281	-12.8558	-15427	56
2014-10-17 17:34:57	d	d	1	171	0.0475	-46278	-12.855	-15426	57
2014-10-17 17:35:00	d	d	1	174	0.0483333	-46275	-12.8542	-15425	58
2014-10-17 17:35:03	d	d	1	177	0.0491667	-46272	-12.8533	-15424	59
2014-10-17 17:35:06	d	d	1	180	0.05	-46269	-12.8525	-15423	60
2014-10-17 17:35:09	d	d	1	183	0.0508333	-46266	-12.8517	-15422	61
2014-10-17 17:35:12	d	d	1	186	0.0516667	-46263	-12.8508	-15421	62
2014-10-17 17:35:15	d	d	1	189	0.0525	-46260	-12.85	-15420	63
2014-10-17 17:35:18	d	d	1	192	0.0533333	-46257	-12.8492	-15419	64
2014-10-17 17:35:21	d	d	1	195	0.0541667	-46254	-12.8483	-15418	65
2014-10-17 17:35:24	d	d	1	198	0.055	-46251	-12.8475	-15417	66
2014-10-17 17:35:27	d	d	1	201	0.0558333	-46248	-12.8467	-15416	67
2014-10-17 17:35:30	d	d	1	204	0.0566667	-46245	-12.8458	-15415	68
2014-10-17 17:35:33	d	d	1	207	0.0575	-46242	-12.845	-15414	69
2014-10-17 17:35:36	q	w	0	210	0.0583333	-46239	-12.8442	-15413	70
2014-10-17 17:35:39	q	w	0	213	0.0591667	-46236	-12.8433	-15412	71
2014-10-17 17:35:42	q	w	0	216	0.06	-46233	-12.8425	-15411	72
2014-10-17 17:35:45	q	w	0	219	0.0608333	-46230	-12.8417	-15410	73
2014-10-17 17:35:48	q	w	0	222	0.0616667	-46227	-12.8408	-15409	74
2014-10-17 17:35:51	q	w	0	225	0.0625	-46224	-12.84	-15408	75
2014-10-17 17:35:54	d	d	1	228	0.0633333	-46221	-12.8392	-15407	76
2014-10-17 17:35:57	q	w	0	231	0.0641667	-46218	-12.8383	-15406	77
2014-10-17 17:36:00	q	w	0	234	0.065	-46215	-12.8375	-15405	78
2014-10-17 17:36:03	q	w	0	237	0.0658333	-46212	-12.8367	-15404	79
2014-10-17 17:36:06	q	w	0	240	0.0666667	-46209	-12.8358	-15403	80
2014-10-17 17:36:09	q	w	0	243	0.0675	-46206	-12.835	-15402	81
2014-10-17 17:36:12	q	w	0	246	0.0683333	-46203	-12.8342	-15401	82
2014-10-17 17:36:15	q	w	0	249	0.0691667	-46200	-12.8333	-15400	83
2014-10-17 17:36:18	q	w	0	252	0.07	-46197	-12.8325	-15399	84
2014-10-17 17:36:21	q	w	0	255	0.0708333	-46194	-12.8317	-15398	85
2014-10-17 17:36:24	d	d	1	258	0.0716667	-46191	-12.8308	-15397	86
2014-10-17 17:36:27	d	d	1	261	0.0725	-46188	-12.83	-15396	87
2014-10-17 17:36:30	d	d	1	264	0.0733333	-46185	-12.8292	-15395	88
2014-10-17 17:36:33	d	d	1	267	0.0741667	-46182	-12.8283	-15394	89
2014-10-17 17:36:36	d	d	1	270	0.075	-46179	-12.8275	-15393	90
2014-10-17 17:36:39	d	d	1	273	0.0758333	-46176	-12.8267	-15392	91
2014-10-17 17:36:42	q	w	0	276	0.0766667	-46173	-12.8258	-15391	92
2014-10-17 17:36:45	q	w	0	279	0.0775	-46170	-12.825	-15390	93
2014-10-17 17:36:48	q	w	0	282	0.0783333	-46167	-12.8242	-15389	94
2014-10-17 17:36:51	d	d	1	285	0.0791667	-46164	-12.8233	-15388	95
2014-10-17 17:36:54	d	d	1	288	0.08	-46161	-12.8225	-15387	96
2014-10-17 17:36:57	d	d	1	291	0.0808333	-46158	-12.8217	-15386	97
2014-10-17 17:37:00	d	d	1	294	0.0816667	-46155	-12.8208	-15385	98
2014-10-17 17:37:03	d	d	1	297	0.0825	-46152	-12.82	-15384	99
2014-10-17 17:37:06	s	s	4	300	0.0833333	-46149	-12.8192	-15383	100
2014-10-17 17:37:09	s	i	3	303	0.0841667	-46146	-12.8183	-15382	101
2014-10-17 17:37:12	s	i	3	306	0.085	-46143	-12.8175	-15381	102
2014-10-17 17:37:15	s	i	3	309	0.0858333	-46140	-12.8167	-15380	103
2014-10-17 17:37:18	d	d	1	312	0.0866667	-46137	-12.8158	-15379	104
2014-10-17 17:37:21	d	d	1	315	0.0875	-46134	-12.815	-15378	105
2014-10-17 17:37:24	d	d	1	318	0.0883333	-46131	-12.8142	-15377	106
2014-10-17 17:37:27	d	d	1	321	0.0891667	-46128	-12.8133	-15376	107
2014-10-17 17:37:30	d	d	1	324	0.09	-46125	-12.8125	-15375	108
2014-10-17 17:37:33	d	d	1	327	0.0908333	-46122	-12.8117	-15374	109
2014-10-17 17:37:36	d	d	1	330	0.0916667	-46119	-12.8108	-15373	110
2014-10-17 17:37:39	d	d	1	333	0.0925	-46116	-12.81	-15372	111
2014-10-17 17:37:42	d	d	1	336	0.0933333	-46113	-12.8092	-15371	112
2014-10-17 17:37:45	d	g	2	339	0.0941667	-46110	-12.8083	-15370	113
2014-10-17 17:37:48	d	d	1	342	0.095	-46107	-12.8075	-15369	114
2014-10-17 17:37:51	d	d	1	345	0.0958333	-46104	-12.8067	-15368	115
2014-10-17 17:37:54	d	d	1	348	0.0966667	-46101	-12.8058	-15367	116
2014-10-17 17:37:57	d	i	3	351	0.0975	-46098	-12.805	-15366	117
2014-10-17 17:38:00	d	i	3	354	0.0983333	-46095	-12.8042	-15365	118
2014-10-17 17:38:03	d	d	1	357	0.0991667	-46092	-12.8033	-15364	119
2014-10-17 17:38:06	d	d	1	360	0.1	-46089	-12.8025	-15363	120
2014-10-17 17:38:09	d	d	1	363	0.100833	-46086	-12.8017	-15362	121
2014-10-17 17:38:12	d	d	1	366	0.101667	-46083	-12.8008	-15361	122
2014-10-17 17:38:15	d	d	1	369	0.1025	-46080	-12.8	-15360	123
2014-10-17 17:38:18	d	d	1	372	0.103333	-46077	-12.7992	-15359	124
2014-10-17 17:38:21	d	d	1	375	0.104167	-46074	-12.7983	-15358	125
2014-10-17 17:38:24	d	d	1	378	0.105	-46071	-12.7975	-15357	126
2014-10-17 17:38:27	d	d	1	381	0.105833	-46068	-12.7967	-15356	127
2014-10-17 17:38:30	d	d	1	384	0.106667	-46065	-12.7958	-15355	128
2014-10-17 17:38:33	d	d	1	387	0.1075	-46062	-12.795	-15354	129
2014-10-17 17:38:36	d	d	1	390	0.108333	-46059	-12.7942	-15353	130
2014-10-17 17:38:39	d	d	1	393	0.109167	-46056	-12.7933	-15352	131
2014-10-17 17:38:42	d	d	1	396	0.11	-46053	-12.7925	-15351	132
2014-10-17 17:38:45	d	s	4	399	0.110833	-46050	-12.7917	-15350	133
2014-10-17 17:38:48	d	i	3	402	0.111667	-46047	-12.7908	-15349	134
2014-10-17 17:38:51	d	d	1	405	0.1125	-46044	-12.79	-15348	135
2014-10-17 17:38:54	d	i	3	408	0.113333	-46041	-12.7892	-15347	136
2014-10-17 17:38:57	d	i	3	411	0.114167	-46038	-12.7883	-15346	137
2014-10-17 17:39:00	d	d	1	414	0.115	-46035	-12.7875	-15345	138
2014-10-17 17:39:03	d	i	3	417	0.115833	-46032	-12.7867	-15344	139
2014-10-17 17:39:06	d	s	4	420	0.116667	-46029	-12.7858	-15343	140
2014-10-17 17:39:09	d	d	1	423	0.1175	-46026	-12.785	-15342	141
2014-10-17 17:39:12	d	i	3	426	0.118333	-46023	-12.7842	-15341	142
2014-10-17 17:39:15	d	d	1	429	0.119167	-46020	-12.7833	-15340	143
2014-10-17 17:39:18	d	d	1	432	0.12	-46017	-12.7825	-15339	144
2014-10-17 17:39:21	d	d	1	435	0.120833	-46014	-12.7817	-15338	145
2014-10-17 17:39:24	d	i	3	438	0.121667	-46011	-12.7808	-15337	146
2014-10-17 17:39:27	d	i	3	441	0.1225	-46008	-12.78	-15336	147
2014-10-17 17:39:30	d	d	1	444	0.123333	-46005	-12.7792	-15335	148
2014-10-17 17:39:33	d	d	1	447	0.124167	-46002	-12.7783	-15334	149
2014-10-17 17:39:36	q	w	0	450	0.125	-45999	-12.7775	-15333	150
2014-10-17 17:39:39	q	w	0	453	0.125833	-45996	-12.7767	-15332	151
2014-10-17 17:39:42	d	d	1	456	0.126667	-45993	-12.7758	-15331	152
2014-10-17 17:39:45	d	d	1	459	0.1275	-45990	-12.775	-15330	153
2014-10-17 17:39:48	d	d	1	462	0.128333	-45987	-12.7742	-15329	154
2014-10-17 17:39:51	d	d	1	465	0.129167	-45984	-12.7733	-15328	155
2014-10-17 17:39:54	d	i	3	468	0.13	-45981	-12.7725	-15327	156
2014-10-17 17:39:57	d	d	1	471	0.130833	-45978	-12.7717	-15326	157
2014-10-17 17:40:00	d	d	1	474	0.131667	-45975	-12.7708	-15325	158
2014-10-17 17:40:03	d	d	1	477	0.1325	-45972	-12.77	-15324	159
2014-10-17 17:40:06	d	d	1	480	0.133333	-45969	-12.7692	-15323	160
2014-10-17 17:40:09	d	d	1	483	0.134167	-45966	-12.7683	-15322	161
2014-10-17 17:40:12	d	d	1	486	0.135	-45963	-12.7675	-15321	162
2014-10-17 17:40:15	d	d	1	489	0.135833	-45960	-12.7667	-15320	163
2014-10-17 17:40:18	d	d	1	492	0.136667	-45957	-12.7658	-15319	164
2014-10-17 17:40:21	d	d	1	495	0.1375	-45954	-12.765	-15318	165
2014-10-17 17:40:24	d	i	3	498	0.138333	-45951	-12.7642	-15317	166
2014-10-17 17:40:27	d	i	3	501	0.139167	-45948	-12.7633	-15316	167
2014-10-17 17:40:30	d	d	1	504	0.14	-45945	-12.7625	-15315	168
2014-10-17 17:40:33	q	w	0	507	0.140833	-45942	-12.7617	-15314	169
2014-10-17 17:40:36	q	w	0	510	0.141667	-45939	-12.7608	-15313	170
2014-10-17 17:40:39	d	w	0	513	0.1425	-45936	-12.76	-15312	171
2014-10-17 17:40:42	d	w	0	516	0.143333	-45933	-12.7592	-15311	172
2014-10-17 17:40:45	d	w	0	519	0.144167	-45930	-12.7583	-15310	173
2014-10-17 17:40:48	d	w	0	522	0.145	-45927	-12.7575	-15309	174
2014-10-17 17:40:51	d	i	3	525	0.145833	-45924	-12.7567	-15308	175
2014-10-17 17:40:54	d	d	1	528	0.146667	-45921	-12.7558	-15307	176
2014-10-17 17:40:57	d	i	3	531	0.1475	-45918	-12.755	-15306	177
2014-10-17 17:41:00	d	i	3	534	0.148333	-45915	-12.7542	-15305	178
2014-10-17 17:41:03	d	d	1	537	0.149167	-45912	-12.7533	-15304	179
2014-10-17 17:41:06	d	i	3	540	0.15	-45909	-12.7525	-15303	180
2014-10-17 17:41:09	d	d	1	543	0.150833	-45906	-12.7517	-15302	181
2014-10-17 17:41:12	d	d	1	546	0.151667	-45903	-12.7508	-15301	182
2014-10-17 17:41:15	d	d	1	549	0.1525	-45900	-12.75	-15300	183
2014-10-17 17:41:18	d	d	1	552	0.153333	-45897	-12.7492	-15299	184
2014-10-17 17:41:21	d	d	1	555	0.154167	-45894	-12.7483	-15298	185
2014-10-17 17:41:24	d	d	1	558	0.155	-45891	-12.7475	-15297	186
2014-10-17 17:41:27	u	i	3	561	0.155833	-45888	-12.7467	-15296	187
2014-10-17 17:41:30	u	s	4	564	0.156667	-45885	-12.7458	-15295	188
2014-10-17 17:41:33	u	i	3	567	0.1575	-45882	-12.745	-15294	189
2014-10-17 17:41:36	u	s	4	570	0.158333	-45879	-12.7442	-15293	190
2014-10-17 17:41:39	u	i	3	573	0.159167	-45876	-12.7433	-15292	191
2014-10-17 17:41:42	u	i	3	576	0.16	-45873	-12.7425	-15291	192
2014-10-17 17:41:45	u	s	4	579	0.160833	-45870	-12.7417	-15290	193
2014-10-17 17:41:48	d	i	3	582	0.161667	-45867	-12.7408	-15289	194
2014-10-17 17:41:51	d	i	3	585	0.1625	-45864	-12.74	-15288	195
2014-10-17 17:41:54	d	i	3	588	0.163333	-45861	-12.7392	-15287	196
2014-10-17 17:41:57	d	d	1	591	0.164167	-45858	-12.7383	-15286	197
2014-10-17 17:42:00	q	w	0	594	0.165	-45855	-12.7375	-15285	198
2014-10-17 17:42:03	q	i	3	597	0.165833	-45852	-12.7367	-15284	199
2014-10-17 17:42:06	d	i	3	600	0.166667	-45849	-12.7358	-15283	200
2014-10-17 17:42:09	d	d	1	603	0.1675	-45846	-12.735	-15282	201
2014-10-17 17:42:12	d	d	1	606	0.168333	-45843	-12.7342	-15281	202
2014-10-17 17:42:15	d	i	3	609	0.169167	-45840	-12.7333	-15280	203
2014-10-17 17:42:18	d	i	3	612	0.17	-45837	-12.7325	-15279	204
2014-10-17 17:42:21	d	i	3	615	0.170833	-45834	-12.7317	-15278	205
2014-10-17 17:42:24	s	s	4	618	0.171667	-45831	-12.7308	-15277	206
2014-10-17 17:42:27	s	i	3	621	0.1725	-45828	-12.73	-15276	207
2014-10-17 17:42:30	s	s	4	624	0.173333	-45825	-12.7292	-15275	208
2014-10-17 17:42:33	s	d	1	627	0.174167	-45822	-12.7283	-15274	209
2014-10-17 17:42:36	s	s	4	630	0.175	-45819	-12.7275	-15273	210
2014-10-17 17:42:39	s	d	1	633	0.175833	-45816	-12.7267	-15272	211
2014-10-17 17:42:42	d	d	1	636	0.176667	-45813	-12.7258	-15271	212
2014-10-17 17:42:45	s	s	4	639	0.1775	-45810	-12.725	-15270	213
2014-10-17 17:42:48	s	i	3	642	0.178333	-45807	-12.7242	-15269	214
2014-10-17 17:42:51	s	s	4	645	0.179167	-45804	-12.7233	-15268	215
2014-10-17 17:42:54	s	i	3	648	0.18	-45801	-12.7225	-15267	216
2014-10-17 17:42:57	d	d	1	651	0.180833	-45798	-12.7217	-15266	217
2014-10-17 17:43:00	s	s	4	654	0.181667	-45795	-12.7208	-15265	218
2014-10-17 17:43:03	d	d	1	657	0.1825	-45792	-12.72	-15264	219
2014-10-17 17:43:06	d	d	1	660	0.183333	-45789	-12.7192	-15263	220
2014-10-17 17:43:09	s	i	3	663	0.184167	-45786	-12.7183	-15262	221
2014-10-17 17:43:12	d	d	1	666	0.185	-45783	-12.7175	-15261	222
2014-10-17 17:43:15	d	d	1	669	0.185833	-45780	-12.7167	-15260	223
2014-10-17 17:43:18	s	i	3	672	0.186667	-45777	-12.7158	-15259	224
2014-10-17 17:43:21	d	d	1	675	0.1875	-45774	-12.715	-15258	225
2014-10-17 17:43:24	d	d	1	678	0.188333	-45771	-12.7142	-15257	226
2014-10-17 17:43:27	q	w	0	681	0.189167	-45768	-12.7133	-15256	227
2014-10-17 17:43:30	q	w	0	684	0.19	-45765	-12.7125	-15255	228
2014-10-17 17:43:33	q	w	0	687	0.190833	-45762	-12.7117	-15254	229
2014-10-17 17:43:36	q	w	0	690	0.191667	-45759	-12.7108	-15253	230
2014-10-17 17:43:39	q	w	0	693	0.1925	-45756	-12.71	-15252	231
2014-10-17 17:43:42	q	w	0	696	0.193333	-45753	-12.7092	-15251	232
2014-10-17 17:43:45	q	w	0	699	0.194167	-45750	-12.7083	-15250	233
2014-10-17 17:43:48	q	w	0	702	0.195	-45747	-12.7075	-15249	234
2014-10-17 17:43:51	q	w	0	705	0.195833	-45744	-12.7067	-15248	235
2014-10-17 17:43:54	q	w	0	708	0.196667	-45741	-12.7058	-15247	236
2014-10-17 17:43:57	q	w	0	711	0.1975	-45738	-12.705	-15246	237
2014-10-17 17:44:00	q	w	0	714	0.198333	-45735	-12.7042	-15245	238
2014-10-17 17:44:03	m	w	0	717	0.199167	-45732	-12.7033	-15244	239
2014-10-17 17:44:06	q	w	0	720	0.2	-45729	-12.7025	-15243	240
2014-10-17 17:44:09	q	w	0	723	0.200833	-45726	-12.7017	-15242	241
2014-10-17 17:44:12	q	w	0	726	0.201667	-45723	-12.7008	-15241	242
2014-10-17 17:44:15	q	w	0	729	0.2025	-45720	-12.7	-15240	243
2014-10-17 17:44:18	q	w	0	732	0.203333	-45717	-12.6992	-15239	244
2014-10-17 17:44:21	q	w	0	735	0.204167	-45714	-12.6983	-15238	245
2014-10-17 17:44:24	q	w	0	738	0.205	-45711	-12.6975	-15237	246
2014-10-17 17:44:27	q	w	0	741	0.205833	-45708	-12.6967	-15236	247
2014-10-17 17:44:30	q	w	0	744	0.206667	-45705	-12.6958	-15235	248
2014-10-17 17:44:33	q	w	0	747	0.2075	-45702	-12.695	-15234	249
2014-10-17 17:44:36	q	w	0	750	0.208333	-45699	-12.6942	-15233	250
2014-10-17 17:44:39	q	w	0	753	0.209167	-45696	-12.6933	-15232	251
2014-10-17 17:44:42	q	w	0	756	0.21	-45693	-12.6925	-15231	252
2014-10-17 17:44:45	q	w	0	759	0.210833	-45690	-12.6917	-15230	253
2014-10-17 17:44:48	q	w	0	762	0.211667	-45687	-12.6908	-15229	254
2014-10-17 17:44:51	q	w	0	765	0.2125	-45684	-12.69	-15228	255
2014-10-17 17:44:54	q	w	0	768	0.213333	-45681	-12.6892	-15227	256
2014-10-17 17:44:57	q	w	0	771	0.214167	-45678	-12.6883	-15226	257
2014-10-17 17:45:00	d	d	1	774	0.215	-45675	-12.6875	-15225	258
2014-10-17 17:45:03	d	d	1	777	0.215833	-45672	-12.6867	-15224	259
2014-10-17 17:45:06	d	i	3	780	0.216667	-45669	-12.6858	-15223	260
2014-10-17 17:45:09	d	i	3	783	0.2175	-45666	-12.685	-15222	261
2014-10-17 17:45:12	d	i	3	786	0.218333	-45663	-12.6842	-15221	262
2014-10-17 17:45:15	d	d	1	789	0.219167	-45660	-12.6833	-15220	263
2014-10-17 17:45:18	q	w	0	792	0.22	-45657	-12.6825	-15219	264
2014-10-17 17:45:21	q	w	0	795	0.220833	-45654	-12.6817	-15218	265
2014-10-17 17:45:24	q	w	0	798	0.221667	-45651	-12.6808	-15217	266
2014-10-17 17:45:27	q	w	0	801	0.2225	-45648	-12.68	-15216	267
2014-10-17 17:45:30	d	d	1	804	0.223333	-45645	-12.6792	-15215	268
2014-10-17 17:45:33	d	d	1	807	0.224167	-45642	-12.6783	-15214	269
2014-10-17 17:45:36	q	d	1	810	0.225	-45639	-12.6775	-15213	270
2014-10-17 17:45:39	q	d	1	813	0.225833	-45636	-12.6767	-15212	271
2014-10-17 17:45:42	q	d	1	816	0.226667	-45633	-12.6758	-15211	272
2014-10-17 17:45:45	d	i	3	819	0.2275	-45630	-12.675	-15210	273
2014-10-17 17:45:48	d	i	3	822	0.228333	-45627	-12.6742	-15209	274
2014-10-17 17:45:51	d	i	3	825	0.229167	-45624	-12.6733	-15208	275
2014-10-17 17:45:54	d	r	5	828	0.23	-45621	-12.6725	-15207	276
2014-10-17 17:45:57	d	i	3	831	0.230833	-45618	-12.6717	-15206	277
2014-10-17 17:46:00	d	i	3	834	0.231667	-45615	-12.6708	-15205	278
2014-10-17 17:46:03	d	d	1	837	0.2325	-45612	-12.67	-15204	279
2014-10-17 17:46:06	d	d	1	840	0.233333	-45609	-12.6692	-15203	280
2014-10-17 17:46:09	d	d	1	843	0.234167	-45606	-12.6683	-15202	281
2014-10-17 17:46:12	d	d	1	846	0.235	-45603	-12.6675	-15201	282
2014-10-17 17:46:15	d	i	3	849	0.235833	-45600	-12.6667	-15200	283
2014-10-17 17:46:18	d	i	3	852	0.236667	-45597	-12.6658	-15199	284
2014-10-17 17:46:21	d	i	3	855	0.2375	-45594	-12.665	-15198	285
2014-10-17 17:46:24	d	i	3	858	0.238333	-45591	-12.6642	-15197	286
2014-10-17 17:46:27	d	i	3	861	0.239167	-45588	-12.6633	-15196	287
2014-10-17 17:46:30	d	i	3	864	0.24	-45585	-12.6625	-15195	288
2014-10-17 17:46:33	s	i	3	867	0.240833	-45582	-12.6617	-15194	289
2014-10-17 17:46:36	s	s	4	870	0.241667	-45579	-12.6608	-15193	290
2014-10-17 17:46:39	s	s	4	873	0.2425	-45576	-12.66	-15192	291
2014-10-17 17:46:42	d	s	4	876	0.243333	-45573	-12.6592	-15191	292
2014-10-17 17:46:45	d	i	3	879	0.244167	-45570	-12.6583	-15190	293
2014-10-17 17:46:48	q	w	0	882	0.245	-45567	-12.6575	-15189	294
2014-10-17 17:46:51	q	w	0	885	0.245833	-45564	-12.6567	-15188	295
2014-10-17 17:46:54	q	w	0	888	0.246667	-45561	-12.6558	-15187	296
2014-10-17 17:46:57	q	w	0	891	0.2475	-45558	-12.655	-15186	297
2014-10-17 17:47:00	q	w	0	894	0.248333	-45555	-12.6542	-15185	298
2014-10-17 17:47:03	q	w	0	897	0.249167	-45552	-12.6533	-15184	299
2014-10-17 17:47:06	q	w	0	900	0.25	-45549	-12.6525	-15183	300
2014-10-17 17:47:09	q	w	0	903	0.250833	-45546	-12.6517	-15182	301
2014-10-17 17:47:12	q	w	0	906	0.251667	-45543	-12.6508	-15181	302
2014-10-17 17:47:15	q	w	0	909	0.2525	-45540	-12.65	-15180	303
2014-10-17 17:47:18	q	w	0	912	0.253333	-45537	-12.6492	-15179	304
2014-10-17 17:47:21	d	d	1	915	0.254167	-45534	-12.6483	-15178	305
2014-10-17 17:47:24	q	w	0	918	0.255	-45531	-12.6475	-15177	306
2014-10-17 17:47:27	q	w	0	921	0.255833	-45528	-12.6467	-15176	307
2014-10-17 17:47:30	d	d	1	924	0.256667	-45525	-12.6458	-15175	308
2014-10-17 17:47:33	d	d	1	927	0.2575	-45522	-12.645	-15174	309
2014-10-17 17:47:36	d	d	1	930	0.258333	-45519	-12.6442	-15173	310
2014-10-17 17:47:39	d	d	1	933	0.259167	-45516	-12.6433	-15172	311
2014-10-17 17:47:42	d	d	1	936	0.26	-45513	-12.6425	-15171	312
2014-10-17 17:47:45	d	i	3	939	0.260833	-45510	-12.6417	-15170	313
2014-10-17 17:47:48	d	d	1	942	0.261667	-45507	-12.6408	-15169	314
2014-10-17 17:47:51	d	d	1	945	0.2625	-45504	-12.64	-15168	315
2014-10-17 17:47:54	d	d	1	948	0.263333	-45501	-12.6392	-15167	316
2014-10-17 17:47:57	d	d	1	951	0.264167	-45498	-12.6383	-15166	317
2014-10-17 17:48:00	d	i	3	954	0.265	-45495	-12.6375	-15165	318
2014-10-17 17:48:03	d	g	2	957	0.265833	-45492	-12.6367	-15164	319
2014-10-17 17:48:06	d	d	1	960	0.266667	-45489	-12.6358	-15163	320
2014-10-17 17:48:09	d	d	1	963	0.2675	-45486	-12.635	-15162	321
2014-10-17 17:48:12	d	d	1	966	0.268333	-45483	-12.6342	-15161	322
2014-10-17 17:48:15	d	d	1	969	0.269167	-45480	-12.6333	-15160	323
2014-10-17 17:48:18	d	s	4	972	0.27	-45477	-12.6325	-15159	324
2014-10-17 17:48:21	d	s	4	975	0.270833	-45474	-12.6317	-15158	325
2014-10-17 17:48:24	d	d	1	978	0.271667	-45471	-12.6308	-15157	326
2014-10-17 17:48:27	d	g	2	981	0.2725	-45468	-12.63	-15156	327
2014-10-17 17:48:30	d	d	1	984	0.273333	-45465	-12.6292	-15155	328
2014-10-17 17:48:33	d	d	1	987	0.274167	-45462	-12.6283	-15154	329
2014-10-17 17:48:36	d	d	1	990	0.275	-45459	-12.6275	-15153	330
2014-10-17 17:48:39	q	w	0	993	0.275833	-45456	-12.6267	-15152	331
2014-10-17 17:48:42	d	i	3	996	0.276667	-45453	-12.6258	-15151	332
2014-10-17 17:48:45	d	i	3	999	0.2775	-45450	-12.625	-15150	333
2014-10-17 17:48:48	d	i	3	1002	0.278333	-45447	-12.6242	-15149	334
2014-10-17 17:48:51	d	s	4	1005	0.279167	-45444	-12.6233	-15148	335
2014-10-17 17:48:54	d	i	3	1008	0.28	-45441	-12.6225	-15147	336
2014-10-17 17:48:57	d	i	3	1011	0.280833	-45438	-12.6217	-15146	337
2014-10-17 17:49:00	d	g	2	1014	0.281667	-45435	-12.6208	-15145	338
2014-10-17 17:49:03	d	g	2	1017	0.2825	-45432	-12.62	-15144	339
2014-10-17 17:49:06	d	d	1	1020	0.283333	-45429	-12.6192	-15143	340
2014-10-17 17:49:09	d	l	2	1023	0.284167	-45426	-12.6183	-15142	341
2014-10-17 17:49:12	d	i	3	1026	0.285	-45423	-12.6175	-15141	342
2014-10-17 17:49:15	d	i	3	1029	0.285833	-45420	-12.6167	-15140	343
2014-10-17 17:49:18	d	s	4	1032	0.286667	-45417	-12.6158	-15139	344
2014-10-17 17:49:21	d	i	3	1035	0.2875	-45414	-12.615	-15138	345
2014-10-17 17:49:24	d	d	1	1038	0.288333	-45411	-12.6142	-15137	346
2014-10-17 17:49:27	d	d	1	1041	0.289167	-45408	-12.6133	-15136	347
2014-10-17 17:49:30	d	i	3	1044	0.29	-45405	-12.6125	-15135	348
2014-10-17 17:49:33	d	i	3	1047	0.290833	-45402	-12.6117	-15134	349
2014-10-17 17:49:36	d	d	1	1050	0.291667	-45399	-12.6108	-15133	350
2014-10-17 17:49:39	m	w	0	1053	0.2925	-45396	-12.61	-15132	351
2014-10-17 17:49:42	m	w	0	1056	0.293333	-45393	-12.6092	-15131	352
2014-10-17 17:49:45	m	w	0	1059	0.294167	-45390	-12.6083	-15130	353
2014-10-17 17:49:48	m	w	0	1062	0.295	-45387	-12.6075	-15129	354
2014-10-17 17:49:51	m	w	0	1065	0.295833	-45384	-12.6067	-15128	355
2014-10-17 17:49:54	m	w	0	1068	0.296667	-45381	-12.6058	-15127	356
2014-10-17 17:49:57	m	w	0	1071	0.2975	-45378	-12.605	-15126	357
2014-10-17 17:50:00	m	w	0	1074	0.298333	-45375	-12.6042	-15125	358
2014-10-17 17:50:03	m	w	0	1077	0.299167	-45372	-12.6033	-15124	359
2014-10-17 17:50:06	m	w	0	1080	0.3	-45369	-12.6025	-15123	360
2014-10-17 17:50:09	m	w	0	1083	0.300833	-45366	-12.6017	-15122	361
2014-10-17 17:50:12	m	w	0	1086	0.301667	-45363	-12.6008	-15121	362
2014-10-17 17:50:15	m	w	0	1089	0.3025	-45360	-12.6	-15120	363
2014-10-17 17:50:18	m	w	0	1092	0.303333	-45357	-12.5992	-15119	364
2014-10-17 17:50:21	m	w	0	1095	0.304167	-45354	-12.5983	-15118	365
2014-10-17 17:50:24	m	w	0	1098	0.305	-45351	-12.5975	-15117	366
2014-10-17 17:50:27	m	w	0	1101	0.305833	-45348	-12.5967	-15116	367
2014-10-17 17:50:30	m	w	0	1104	0.306667	-45345	-12.5958	-15115	368
2014-10-17 17:50:33	m	w	0	1107	0.3075	-45342	-12.595	-15114	369
2014-10-17 17:50:36	m	w	0	1110	0.308333	-45339	-12.5942	-15113	370
2014-10-17 17:50:39	m	w	0	1113	0.309167	-45336	-12.5933	-15112	371
2014-10-17 17:50:42	m	w	0	1116	0.31	-45333	-12.5925	-15111	372
2014-10-17 17:50:45	m	w	0	1119	0.310833	-45330	-12.5917	-15110	373
2014-10-17 17:50:48	m	w	0	1122	0.311667	-45327	-12.5908	-15109	374
2014-10-17 17:50:51	m	w	0	1125	0.3125	-45324	-12.59	-15108	375
2014-10-17 17:50:54	m	w	0	1128	0.313333	-45321	-12.5892	-15107	376
2014-10-17 17:50:57	m	w	0	1131	0.314167	-45318	-12.5883	-15106	377
2014-10-17 17:51:00	m	w	0	1134	0.315	-45315	-12.5875	-15105	378
2014-10-17 17:51:03	m	w	0	1137	0.315833	-45312	-12.5867	-15104	379
2014-10-17 17:51:06	m	w	0	1140	0.316667	-45309	-12.5858	-15103	380
2014-10-17 17:51:09	m	w	0	1143	0.3175	-45306	-12.585	-15102	381
2014-10-17 17:51:12	m	w	0	1146	0.318333	-45303	-12.5842	-15101	382
2014-10-17 17:51:15	m	w	0	1149	0.319167	-45300	-12.5833	-15100	383
2014-10-17 17:51:18	m	w	0	1152	0.32	-45297	-12.5825	-15099	384
2014-10-17 17:51:21	m	w	0	1155	0.320833	-45294	-12.5817	-15098	385
2014-10-17 17:51:24	m	w	0	1158	0.321667	-45291	-12.5808	-15097	386
2014-10-17 17:51:27	m	w	0	1161	0.3225	-45288	-12.58	-15096	387
2014-10-17 17:51:30	m	w	0	1164	0.323333	-45285	-12.5792	-15095	388
2014-10-17 17:51:33	m	w	0	1167	0.324167	-45282	-12.5783	-15094	389
2014-10-17 17:51:36	m	w	0	1170	0.325	-45279	-12.5775	-15093	390
2014-10-17 17:51:39	m	w	0	1173	0.325833	-45276	-12.5767	-15092	391
2014-10-17 17:51:42	m	w	0	1176	0.326667	-45273	-12.5758	-15091	392
2014-10-17 17:51:45	m	w	0	1179	0.3275	-45270	-12.575	-15090	393
2014-10-17 17:51:48	m	w	0	1182	0.328333	-45267	-12.5742	-15089	394
2014-10-17 17:51:51	m	w	0	1185	0.329167	-45264	-12.5733	-15088	395
2014-10-17 17:51:54	m	w	0	1188	0.33	-45261	-12.5725	-15087	396
2014-10-17 17:51:57	m	w	0	1191	0.330833	-45258	-12.5717	-15086	397
2014-10-17 17:52:00	m	w	0	1194	0.331667	-45255	-12.5708	-15085	398
2014-10-17 17:52:03	m	w	0	1197	0.3325	-45252	-12.57	-15084	399
2014-10-17 17:52:06	m	w	0	1200	0.333333	-45249	-12.5692	-15083	400
2014-10-17 17:52:09	m	w	0	1203	0.334167	-45246	-12.5683	-15082	401
2014-10-17 17:52:12	m	w	0	1206	0.335	-45243	-12.5675	-15081	402
2014-10-17 17:52:15	m	w	0	1209	0.335833	-45240	-12.5667	-15080	403
2014-10-17 17:52:18	m	w	0	1212	0.336667	-45237	-12.5658	-15079	404
2014-10-17 17:52:21	m	w	0	1215	0.3375	-45234	-12.565	-15078	405
2014-10-17 17:52:24	m	w	0	1218	0.338333	-45231	-12.5642	-15077	406
2014-10-17 17:52:27	m	w	0	1221	0.339167	-45228	-12.5633	-15076	407
2014-10-17 17:52:30	m	w	0	1224	0.34	-45225	-12.5625	-15075	408
2014-10-17 17:52:33	m	w	0	1227	0.340833	-45222	-12.5617	-15074	409
2014-10-17 17:52:36	m	w	0	1230	0.341667	-45219	-12.5608	-15073	410
2014-10-17 17:52:39	m	w	0	1233	0.3425	-45216	-12.56	-15072	411
2014-10-17 17:52:42	m	w	0	1236	0.343333	-45213	-12.5592	-15071	412
2014-10-17 17:52:45	m	w	0	1239	0.344167	-45210	-12.5583	-15070	413
2014-10-17 17:52:48	m	w	0	1242	0.345	-45207	-12.5575	-15069	414
2014-10-17 17:52:51	m	w	0	1245	0.345833	-45204	-12.5567	-15068	415
2014-10-17 17:52:54	m	w	0	1248	0.346667	-45201	-12.5558	-15067	416
2014-10-17 17:52:57	m	w	0	1251	0.3475	-45198	-12.555	-15066	417
2014-10-17 17:53:00	m	w	0	1254	0.348333	-45195	-12.5542	-15065	418
2014-10-17 17:53:03	m	w	0	1257	0.349167	-45192	-12.5533	-15064	419
2014-10-17 17:53:06	m	w	0	1260	0.35	-45189	-12.5525	-15063	420
2014-10-17 17:53:09	m	w	0	1263	0.350833	-45186	-12.5517	-15062	421
2014-10-17 17:53:12	m	w	0	1266	0.351667	-45183	-12.5508	-15061	422
2014-10-17 17:53:15	m	w	0	1269	0.3525	-45180	-12.55	-15060	423
2014-10-17 17:53:18	m	w	0	1272	0.353333	-45177	-12.5492	-15059	424
2014-10-17 17:53:21	m	w	0	1275	0.354167	-45174	-12.5483	-15058	425
2014-10-17 17:53:24	m	w	0	1278	0.355	-45171	-12.5475	-15057	426
2014-10-17 17:53:27	m	w	0	1281	0.355833	-45168	-12.5467	-15056	427
2014-10-17 17:53:30	m	w	0	1284	0.356667	-45165	-12.5458	-15055	428
2014-10-17 17:53:33	m	w	0	1287	0.3575	-45162	-12.545	-15054	429
2014-10-17 17:53:36	m	w	0	1290	0.358333	-45159	-12.5442	-15053	430
2014-10-17 17:53:39	m	w	0	1293	0.359167	-45156	-12.5433	-15052	431
2014-10-17 17:53:42	m	w	0	1296	0.36	-45153	-12.5425	-15051	432
2014-10-17 17:53:45	m	w	0	1299	0.360833	-45150	-12.5417	-15050	433
2014-10-17 17:53:48	m	w	0	1302	0.361667	-45147	-12.5408	-15049	434
2014-10-17 17:53:51	m	w	0	1305	0.3625	-45144	-12.54	-15048	435
2014-10-17 17:53:54	m	w	0	1308	0.363333	-45141	-12.5392	-15047	436
2014-10-17 17:53:57	m	w	0	1311	0.364167	-45138	-12.5383	-15046	437
2014-10-17 17:54:00	m	w	0	1314	0.365	-45135	-12.5375	-15045	438
2014-10-17 17:54:03	m	w	0	1317	0.365833	-45132	-12.5367	-15044	439
2014-10-17 17:54:06	m	w	0	1320	0.366667	-45129	-12.5358	-15043	440
2014-10-17 17:54:09	m	w	0	1323	0.3675	-45126	-12.535	-15042	441
2014-10-17 17:54:12	m	w	0	1326	0.368333	-45123	-12.5342	-15041	442
2014-10-17 17:54:15	m	w	0	1329	0.369167	-45120	-12.5333	-15040	443
2014-10-17 17:54:18	m	w	0	1332	0.37	-45117	-12.5325	-15039	444
2014-10-17 17:54:21	m	w	0	1335	0.370833	-45114	-12.5317	-15038	445
2014-10-17 17:54:24	m	w	0	1338	0.371667	-45111	-12.5308	-15037	446
2014-10-17 17:54:27	m	w	0	1341	0.3725	-45108	-12.53	-15036	447
2014-10-17 17:54:30	m	w	0	1344	0.373333	-45105	-12.5292	-15035	448
2014-10-17 17:54:33	m	w	0	1347	0.374167	-45102	-12.5283	-15034	449
2014-10-17 17:54:36	m	w	0	1350	0.375	-45099	-12.5275	-15033	450
2014-10-17 17:54:39	m	w	0	1353	0.375833	-45096	-12.5267	-15032	451
2014-10-17 17:54:42	m	w	0	1356	0.376667	-45093	-12.5258	-15031	452
2014-10-17 17:54:45	m	w	0	1359	0.3775	-45090	-12.525	-15030	453
2014-10-17 17:54:48	m	w	0	1362	0.378333	-45087	-12.5242	-15029	454
2014-10-17 17:54:51	m	w	0	1365	0.379167	-45084	-12.5233	-15028	455
2014-10-17 17:54:54	m	w	0	1368	0.38	-45081	-12.5225	-15027	456
2014-10-17 17:54:57	m	w	0	1371	0.380833	-45078	-12.5217	-15026	457
2014-10-17 17:55:00	m	w	0	1374	0.381667	-45075	-12.5208	-15025	458
2014-10-17 17:55:03	m	w	0	1377	0.3825	-45072	-12.52	-15024	459
2014-10-17 17:55:06	m	w	0	1380	0.383333	-45069	-12.5192	-15023	460
2014-10-17 17:55:09	m	w	0	1383	0.384167	-45066	-12.5183	-15022	461
2014-10-17 17:55:12	m	w	0	1386	0.385	-45063	-12.5175	-15021	462
2014-10-17 17:55:15	m	w	0	1389	0.385833	-45060	-12.5167	-15020	463
2014-10-17 17:55:18	m	w	0	1392	0.386667	-45057	-12.5158	-15019	464
2014-10-17 17:55:21	m	w	0	1395	0.3875	-45054	-12.515	-15018	465
2014-10-17 17:55:24	m	w	0	1398	0.388333	-45051	-12.5142	-15017	466
2014-10-17 17:55:27	m	w	0	1401	0.389167	-45048	-12.5133	-15016	467
2014-10-17 17:55:30	m	w	0	1404	0.39	-45045	-12.5125	-15015	468
2014-10-17 17:55:33	m	w	0	1407	0.390833	-45042	-12.5117	-15014	469
2014-10-17 17:55:36	m	w	0	1410	0.391667	-45039	-12.5108	-15013	470
2014-10-17 17:55:39	m	w	0	1413	0.3925	-45036	-12.51	-15012	471
2014-10-17 17:55:42	m	w	0	1416	0.393333	-45033	-12.5092	-15011	472
2014-10-17 17:55:45	m	w	0	1419	0.394167	-45030	-12.5083	-15010	473
2014-10-17 17:55:48	m	w	0	1422	0.395	-45027	-12.5075	-15009	474
2014-10-17 17:55:51	m	w	0	1425	0.395833	-45024	-12.5067	-15008	475
2014-10-17 17:55:54	m	w	0	1428	0.396667	-45021	-12.5058	-15007	476
2014-10-17 17:55:57	m	w	0	1431	0.3975	-45018	-12.505	-15006	477
2014-10-17 17:56:00	m	w	0	1434	0.398333	-45015	-12.5042	-15005	478
2014-10-17 17:56:03	m	w	0	1437	0.399167	-45012	-12.5033	-15004	479
2014-10-17 17:56:06	m	w	0	1440	0.4	-45009	-12.5025	-15003	480
2014-10-17 17:56:09	m	w	0	1443	0.400833	-45006	-12.5017	-15002	481
2014-10-17 17:56:12	m	w	0	1446	0.401667	-45003	-12.5008	-15001	482
2014-10-17 17:56:15	m	w	0	1449	0.4025	-45000	-12.5	-15000	483
2014-10-17 17:56:18	m	w	0	1452	0.403333	-44997	-12.4992	-14999	484
2014-10-17 17:56:21	m	w	0	1455	0.404167	-44994	-12.4983	-14998	485
2014-10-17 17:56:24	m	w	0	1458	0.405	-44991	-12.4975	-14997	486
2014-10-17 17:56:27	m	w	0	1461	0.405833	-44988	-12.4967	-14996	487
2014-10-17 17:56:30	m	w	0	1464	0.406667	-44985	-12.4958	-14995	488
2014-10-17 17:56:33	m	w	0	1467	0.4075	-44982	-12.495	-14994	489
2014-10-17 17:56:36	m	w	0	1470	0.408333	-44979	-12.4942	-14993	490
2014-10-17 17:56:39	m	w	0	1473	0.409167	-44976	-12.4933	-14992	491
2014-10-17 17:56:42	q	w	0	1476	0.41	-44973	-12.4925	-14991	492
2014-10-17 17:56:45	q	w	0	1479	0.410833	-44970	-12.4917	-14990	493
2014-10-17 17:56:48	q	w	0	1482	0.411667	-44967	-12.4908	-14989	494
2014-10-17 17:56:51	q	w	0	1485	0.4125	-44964	-12.49	-14988	495
2014-10-17 17:56:54	q	w	0	1488	0.413333	-44961	-12.4892	-14987	496
2014-10-17 17:56:57	q	w	0	1491	0.414167	-44958	-12.4883	-14986	497
2014-10-17 17:57:00	q	w	0	1494	0.415	-44955	-12.4875	-14985	498
2014-10-17 17:57:03	q	w	0	1497	0.415833	-44952	-12.4867	-14984	499
2014-10-17 17:57:06	q	w	0	1500	0.416667	-44949	-12.4858	-14983	500
2014-10-17 17:57:09	q	w	0	1503	0.4175	-44946	-12.485	-14982	501
2014-10-17 17:57:12	q	w	0	1506	0.418333	-44943	-12.4842	-14981	502
2014-10-17 17:57:15	m	w	0	1509	0.419167	-44940	-12.4833	-14980	503
2014-10-17 17:57:18	m	w	0	1512	0.42	-44937	-12.4825	-14979	504
2014-10-17 17:57:21	m	w	0	1515	0.420833	-44934	-12.4817	-14978	505
2014-10-17 17:57:24	m	w	0	1518	0.421667	-44931	-12.4808	-14977	506
2014-10-17 17:57:27	m	w	0	1521	0.4225	-44928	-12.48	-14976	507
2014-10-17 17:57:30	m	w	0	1524	0.423333	-44925	-12.4792	-14975	508
2014-10-17 17:57:33	m	w	0	1527	0.424167	-44922	-12.4783	-14974	509
2014-10-17 17:57:36	m	w	0	1530	0.425	-44919	-12.4775	-14973	510
2014-10-17 17:57:39	q	w	0	1533	0.425833	-44916	-12.4767	-14972	511
2014-10-17 17:57:42	q	w	0	1536	0.426667	-44913	-12.4758	-14971	512
2014-10-17 17:57:45	m	w	0	1539	0.4275	-44910	-12.475	-14970	513
2014-10-17 17:57:48	m	w	0	1542	0.428333	-44907	-12.4742	-14969	514
2014-10-17 17:57:51	q	w	0	1545	0.429167	-44904	-12.4733	-14968	515
2014-10-17 17:57:54	q	w	0	1548	0.43	-44901	-12.4725	-14967	516
2014-10-17 17:57:57	m	w	0	1551	0.430833	-44898	-12.4717	-14966	517
2014-10-17 17:58:00	m	w	0	1554	0.431667	-44895	-12.4708	-14965	518
2014-10-17 17:58:03	m	w	0	1557	0.4325	-44892	-12.47	-14964	519
2014-10-17 17:58:06	m	w	0	1560	0.433333	-44889	-12.4692	-14963	520
2014-10-17 17:58:09	m	w	0	1563	0.434167	-44886	-12.4683	-14962	521
2014-10-17 17:58:12	q	w	0	1566	0.435	-44883	-12.4675	-14961	522
2014-10-17 17:58:15	q	w	0	1569	0.435833	-44880	-12.4667	-14960	523
2014-10-17 17:58:18	q	w	0	1572	0.436667	-44877	-12.4658	-14959	524
2014-10-17 17:58:21	q	w	0	1575	0.4375	-44874	-12.465	-14958	525
2014-10-17 17:58:24	q	w	0	1578	0.438333	-44871	-12.4642	-14957	526
2014-10-17 17:58:27	q	w	0	1581	0.439167	-44868	-12.4633	-14956	527
2014-10-17 17:58:30	q	w	0	1584	0.44	-44865	-12.4625	-14955	528
2014-10-17 17:58:33	q	w	0	1587	0.440833	-44862	-12.4617	-14954	529
2014-10-17 17:58:36	q	w	0	1590	0.441667	-44859	-12.4608	-14953	530
2014-10-17 17:58:39	q	w	0	1593	0.4425	-44856	-12.46	-14952	531
2014-10-17 17:58:42	q	w	0	1596	0.443333	-44853	-12.4592	-14951	532
2014-10-17 17:58:45	q	w	0	1599	0.444167	-44850	-12.4583	-14950	533
2014-10-17 17:58:48	m	w	0	1602	0.445	-44847	-12.4575	-14949	534
2014-10-17 17:58:51	m	w	0	1605	0.445833	-44844	-12.4567	-14948	535
2014-10-17 17:58:54	m	w	0	1608	0.446667	-44841	-12.4558	-14947	536
2014-10-17 17:58:57	m	w	0	1611	0.4475	-44838	-12.455	-14946	537
2014-10-17 17:59:00	m	w	0	1614	0.448333	-44835	-12.4542	-14945	538
2014-10-17 17:59:03	m	w	0	1617	0.449167	-44832	-12.4533	-14944	539
2014-10-17 17:59:06	m	w	0	1620	0.45	-44829	-12.4525	-14943	540
2014-10-17 17:59:09	m	w	0	1623	0.450833	-44826	-12.4517	-14942	541
2014-10-17 17:59:12	m	w	0	1626	0.451667	-44823	-12.4508	-14941	542
2014-10-17 17:59:15	m	w	0	1629	0.4525	-44820	-12.45	-14940	543
2014-10-17 17:59:18	m	w	0	1632	0.453333	-44817	-12.4492	-14939	544
2014-10-17 17:59:21	m	w	0	1635	0.454167	-44814	-12.4483	-14938	545
2014-10-17 17:59:24	q	g	2	1638	0.455	-44811	-12.4475	-14937	546
2014-10-17 17:59:27	q	g	2	1641	0.455833	-44808	-12.4467	-14936	547
2014-10-17 17:59:30	q	w	0	1644	0.456667	-44805	-12.4458	-14935	548
2014-10-17 17:59:33	q	w	0	1647	0.4575	-44802	-12.445	-14934	549
2014-10-17 17:59:36	q	w	0	1650	0.458333	-44799	-12.4442	-14933	550
2014-10-17 17:59:39	q	g	2	1653	0.459167	-44796	-12.4433	-14932	551
2014-10-17 17:59:42	q	g	2	1656	0.46	-44793	-12.4425	-14931	552
2014-10-17 17:59:45	q	g	2	1659	0.460833	-44790	-12.4417	-14930	553
2014-10-17 17:59:48	q	w	0	1662	0.461667	-44787	-12.4408	-14929	554
2014-10-17 17:59:51	q	w	0	1665	0.4625	-44784	-12.44	-14928	555
2014-10-17 17:59:54	q	w	0	1668	0.463333	-44781	-12.4392	-14927	556
2014-10-17 17:59:57	q	g	2	1671	0.464167	-44778	-12.4383	-14926	557
2014-10-17 18:00:00	q	w	0	1674	0.465	-44775	-12.4375	-14925	558
2014-10-17 18:00:03	m	w	0	1677	0.465833	-44772	-12.4367	-14924	559
2014-10-17 18:00:06	m	w	0	1680	0.466667	-44769	-12.4358	-14923	560
2014-10-17 18:00:09	m	w	0	1683	0.4675	-44766	-12.435	-14922	561
2014-10-17 18:00:12	m	w	0	1686	0.468333	-44763	-12.4342	-14921	562
2014-10-17 18:00:15	m	w	0	1689	0.469167	-44760	-12.4333	-14920	563
2014-10-17 18:00:18	m	w	0	1692	0.47	-44757	-12.4325	-14919	564
2014-10-17 18:00:21	m	w	0	1695	0.470833	-44754	-12.4317	-14918	565
2014-10-17 18:00:24	m	w	0	1698	0.471667	-44751	-12.4308	-14917	566
2014-10-17 18:00:27	m	w	0	1701	0.4725	-44748	-12.43	-14916	567
2014-10-17 18:00:30	m	w	0	1704	0.473333	-44745	-12.4292	-14915	568
2014-10-17 18:00:33	m	w	0	1707	0.474167	-44742	-12.4283	-14914	569
2014-10-17 18:00:36	m	w	0	1710	0.475	-44739	-12.4275	-14913	570
2014-10-17 18:00:39	m	w	0	1713	0.475833	-44736	-12.4267	-14912	571
2014-10-17 18:00:42	m	w	0	1716	0.476667	-44733	-12.4258	-14911	572
2014-10-17 18:00:45	m	w	0	1719	0.4775	-44730	-12.425	-14910	573
2014-10-17 18:00:48	m	w	0	1722	0.478333	-44727	-12.4242	-14909	574
2014-10-17 18:00:51	m	w	0	1725	0.479167	-44724	-12.4233	-14908	575
2014-10-17 18:00:54	m	w	0	1728	0.48	-44721	-12.4225	-14907	576
2014-10-17 18:00:57	m	w	0	1731	0.480833	-44718	-12.4217	-14906	577
2014-10-17 18:01:00	m	w	0	1734	0.481667	-44715	-12.4208	-14905	578
2014-10-17 18:01:03	m	w	0	1737	0.4825	-44712	-12.42	-14904	579
2014-10-17 18:01:06	m	w	0	1740	0.483333	-44709	-12.4192	-14903	580
2014-10-17 18:01:09	m	w	0	1743	0.484167	-44706	-12.4183	-14902	581
2014-10-17 18:01:12	m	w	0	1746	0.485	-44703	-12.4175	-14901	582
2014-10-17 18:01:15	m	w	0	1749	0.485833	-44700	-12.4167	-14900	583
2014-10-17 18:01:18	m	w	0	1752	0.486667	-44697	-12.4158	-14899	584
2014-10-17 18:01:21	m	w	0	1755	0.4875	-44694	-12.415	-14898	585
2014-10-17 18:01:24	m	w	0	1758	0.488333	-44691	-12.4142	-14897	586
2014-10-17 18:01:27	q	w	0	1761	0.489167	-44688	-12.4133	-14896	587
2014-10-17 18:01:30	m	w	0	1764	0.49	-44685	-12.4125	-14895	588
2014-10-17 18:01:33	m	w	0	1767	0.490833	-44682	-12.4117	-14894	589
2014-10-17 18:01:36	m	w	0	1770	0.491667	-44679	-12.4108	-14893	590
2014-10-17 18:01:39	m	w	0	1773	0.4925	-44676	-12.41	-14892	591
2014-10-17 18:01:42	m	w	0	1776	0.493333	-44673	-12.4092	-14891	592
2014-10-17 18:01:45	m	w	0	1779	0.494167	-44670	-12.4083	-14890	593
2014-10-17 18:01:48	m	w	0	1782	0.495	-44667	-12.4075	-14889	594
2014-10-17 18:01:51	m	w	0	1785	0.495833	-44664	-12.4067	-14888	595
2014-10-17 18:01:54	m	w	0	1788	0.496667	-44661	-12.4058	-14887	596
2014-10-17 18:01:57	m	w	0	1791	0.4975	-44658	-12.405	-14886	597
2014-10-17 18:02:00	m	w	0	1794	0.498333	-44655	-12.4042	-14885	598
2014-10-17 18:02:03	m	w	0	1797	0.499167	-44652	-12.4033	-14884	599
2014-10-17 18:02:06	m	w	0	1800	0.5	-44649	-12.4025	-14883	600
2014-10-17 18:02:09	m	w	0	1803	0.500833	-44646	-12.4017	-14882	601
2014-10-17 18:02:12	m	w	0	1806	0.501667	-44643	-12.4008	-14881	602
2014-10-17 18:02:15	m	w	0	1809	0.5025	-44640	-12.4	-14880	603
2014-10-17 18:02:18	m	w	0	1812	0.503333	-44637	-12.3992	-14879	604
2014-10-17 18:02:21	q	w	0	1815	0.504167	-44634	-12.3983	-14878	605
2014-10-17 18:02:24	m	w	0	1818	0.505	-44631	-12.3975	-14877	606
2014-10-17 18:02:27	m	w	0	1821	0.505833	-44628	-12.3967	-14876	607
2014-10-17 18:02:30	m	w	0	1824	0.506667	-44625	-12.3958	-14875	608
2014-10-17 18:02:33	m	w	0	1827	0.5075	-44622	-12.395	-14874	609
2014-10-17 18:02:36	m	w	0	1830	0.508333	-44619	-12.3942	-14873	610
2014-10-17 18:02:39	m	w	0	1833	0.509167	-44616	-12.3933	-14872	611
2014-10-17 18:02:42	m	w	0	1836	0.51	-44613	-12.3925	-14871	612
2014-10-17 18:02:45	m	w	0	1839	0.510833	-44610	-12.3917	-14870	613
2014-10-17 18:02:48	m	w	0	1842	0.511667	-44607	-12.3908	-14869	614
2014-10-17 18:02:51	q	w	0	1845	0.5125	-44604	-12.39	-14868	615
2014-10-17 18:02:54	q	w	0	1848	0.513333	-44601	-12.3892	-14867	616
2014-10-17 18:02:57	q	w	0	1851	0.514167	-44598	-12.3883	-14866	617
2014-10-17 18:03:00	q	w	0	1854	0.515	-44595	-12.3875	-14865	618
2014-10-17 18:03:03	m	w	0	1857	0.515833	-44592	-12.3867	-14864	619
2014-10-17 18:03:06	m	w	0	1860	0.516667	-44589	-12.3858	-14863	620
2014-10-17 18:03:09	m	w	0	1863	0.5175	-44586	-12.385	-14862	621
2014-10-17 18:03:12	m	w	0	1866	0.518333	-44583	-12.3842	-14861	622
2014-10-17 18:03:15	m	w	0	1869	0.519167	-44580	-12.3833	-14860	623
2014-10-17 18:03:18	q	w	0	1872	0.52	-44577	-12.3825	-14859	624
2014-10-17 18:03:21	m	w	0	1875	0.520833	-44574	-12.3817	-14858	625
2014-10-17 18:03:24	q	w	0	1878	0.521667	-44571	-12.3808	-14857	626
2014-10-17 18:03:27	q	w	0	1881	0.5225	-44568	-12.38	-14856	627
2014-10-17 18:03:30	q	w	0	1884	0.523333	-44565	-12.3792	-14855	628
2014-10-17 18:03:33	q	w	0	1887	0.524167	-44562	-12.3783	-14854	629
2014-10-17 18:03:36	q	w	0	1890	0.525	-44559	-12.3775	-14853	630
2014-10-17 18:03:39	q	w	0	1893	0.525833	-44556	-12.3767	-14852	631
2014-10-17 18:03:42	m	w	0	1896	0.526667	-44553	-12.3758	-14851	632
2014-10-17 18:03:45	m	w	0	1899	0.5275	-44550	-12.375	-14850	633
2014-10-17 18:03:48	m	w	0	1902	0.528333	-44547	-12.3742	-14849	634
2014-10-17 18:03:51	m	w	0	1905	0.529167	-44544	-12.3733	-14848	635
2014-10-17 18:03:54	m	w	0	1908	0.53	-44541	-12.3725	-14847	636
2014-10-17 18:03:57	m	w	0	1911	0.530833	-44538	-12.3717	-14846	637
2014-10-17 18:04:00	m	w	0	1914	0.531667	-44535	-12.3708	-14845	638
2014-10-17 18:04:03	m	w	0	1917	0.5325	-44532	-12.37	-14844	639
2014-10-17 18:04:06	m	w	0	1920	0.533333	-44529	-12.3692	-14843	640
2014-10-17 18:04:09	m	w	0	1923	0.534167	-44526	-12.3683	-14842	641
2014-10-17 18:04:12	m	w	0	1926	0.535	-44523	-12.3675	-14841	642
2014-10-17 18:04:15	m	w	0	1929	0.535833	-44520	-12.3667	-14840	643
2014-10-17 18:04:18	m	w	0	1932	0.536667	-44517	-12.3658	-14839	644
2014-10-17 18:04:21	m	w	0	1935	0.5375	-44514	-12.365	-14838	645
2014-10-17 18:04:24	m	w	0	1938	0.538333	-44511	-12.3642	-14837	646
2014-10-17 18:04:27	m	w	0	1941	0.539167	-44508	-12.3633	-14836	647
2014-10-17 18:04:30	m	w	0	1944	0.54	-44505	-12.3625	-14835	648
2014-10-17 18:04:33	m	w	0	1947	0.540833	-44502	-12.3617	-14834	649
2014-10-17 18:04:36	m	w	0	1950	0.541667	-44499	-12.3608	-14833	650
2014-10-17 18:04:39	m	w	0	1953	0.5425	-44496	-12.36	-14832	651
2014-10-17 18:04:42	m	w	0	1956	0.543333	-44493	-12.3592	-14831	652
2014-10-17 18:04:45	m	w	0	1959	0.544167	-44490	-12.3583	-14830	653
2014-10-17 18:04:48	m	w	0	1962	0.545	-44487	-12.3575	-14829	654
2014-10-17 18:04:51	m	w	0	1965	0.545833	-44484	-12.3567	-14828	655
2014-10-17 18:04:54	m	w	0	1968	0.546667	-44481	-12.3558	-14827	656
2014-10-17 18:04:57	m	w	0	1971	0.5475	-44478	-12.355	-14826	657
2014-10-17 18:05:00	m	w	0	1974	0.548333	-44475	-12.3542	-14825	658
2014-10-17 18:05:03	m	w	0	1977	0.549167	-44472	-12.3533	-14824	659
2014-10-17 18:05:06	m	w	0	1980	0.55	-44469	-12.3525	-14823	660
2014-10-17 18:05:09	q	w	0	1983	0.550833	-44466	-12.3517	-14822	661
2014-10-17 18:05:12	m	w	0	1986	0.551667	-44463	-12.3508	-14821	662
2014-10-17 18:05:15	q	w	0	1989	0.5525	-44460	-12.35	-14820	663
2014-10-17 18:05:18	q	w	0	1992	0.553333	-44457	-12.3492	-14819	664
2014-10-17 18:05:21	m	w	0	1995	0.554167	-44454	-12.3483	-14818	665
2014-10-17 18:05:24	m	w	0	1998	0.555	-44451	-12.3475	-14817	666
2014-10-17 18:05:27	m	w	0	2001	0.555833	-44448	-12.3467	-14816	667
2014-10-17 18:05:30	m	w	0	2004	0.556667	-44445	-12.3458	-14815	668
2014-10-17 18:05:33	m	w	0	2007	0.5575	-44442	-12.345	-14814	669
2014-10-17 18:05:36	m	w	0	2010	0.558333	-44439	-12.3442	-14813	670
2014-10-17 18:05:39	m	w	0	2013	0.559167	-44436	-12.3433	-14812	671
2014-10-17 18:05:42	m	w	0	2016	0.56	-44433	-12.3425	-14811	672
2014-10-17 18:05:45	m	w	0	2019	0.560833	-44430	-12.3417	-14810	673
2014-10-17 18:05:48	m	w	0	2022	0.561667	-44427	-12.3408	-14809	674
2014-10-17 18:05:51	m	w	0	2025	0.5625	-44424	-12.34	-14808	675
2014-10-17 18:05:54	m	w	0	2028	0.563333	-44421	-12.3392	-14807	676
2014-10-17 18:05:57	m	w	0	2031	0.564167	-44418	-12.3383	-14806	677
2014-10-17 18:06:00	m	w	0	2034	0.565	-44415	-12.3375	-14805	678
2014-10-17 18:06:03	m	w	0	2037	0.565833	-44412	-12.3367	-14804	679
2014-10-17 18:06:06	m	w	0	2040	0.566667	-44409	-12.3358	-14803	680
2014-10-17 18:06:09	m	w	0	2043	0.5675	-44406	-12.335	-14802	681
2014-10-17 18:06:12	m	w	0	2046	0.568333	-44403	-12.3342	-14801	682
2014-10-17 18:06:15	m	w	0	2049	0.569167	-44400	-12.3333	-14800	683
2014-10-17 18:06:18	m	w	0	2052	0.57	-44397	-12.3325	-14799	684
2014-10-17 18:06:21	m	w	0	2055	0.570833	-44394	-12.3317	-14798	685
2014-10-17 18:06:24	q	w	0	2058	0.571667	-44391	-12.3308	-14797	686
2014-10-17 18:06:27	m	w	0	2061	0.5725	-44388	-12.33	-14796	687
2014-10-17 18:06:30	m	w	0	2064	0.573333	-44385	-12.3292	-14795	688
2014-10-17 18:06:33	m	w	0	2067	0.574167	-44382	-12.3283	-14794	689
2014-10-17 18:06:36	q	w	0	2070	0.575	-44379	-12.3275	-14793	690
2014-10-17 18:06:39	m	w	0	2073	0.575833	-44376	-12.3267	-14792	691
2014-10-17 18:06:42	m	w	0	2076	0.576667	-44373	-12.3258	-14791	692
2014-10-17 18:06:45	m	w	0	2079	0.5775	-44370	-12.325	-14790	693
2014-10-17 18:06:48	m	w	0	2082	0.578333	-44367	-12.3242	-14789	694
2014-10-17 18:06:51	q	w	0	2085	0.579167	-44364	-12.3233	-14788	695
2014-10-17 18:06:54	q	w	0	2088	0.58	-44361	-12.3225	-14787	696
2014-10-17 18:06:57	q	w	0	2091	0.580833	-44358	-12.3217	-14786	697
2014-10-17 18:07:00	m	w	0	2094	0.581667	-44355	-12.3208	-14785	698
2014-10-17 18:07:03	m	w	0	2097	0.5825	-44352	-12.32	-14784	699
2014-10-17 18:07:06	m	w	0	2100	0.583333	-44349	-12.3192	-14783	700
2014-10-17 18:07:09	m	w	0	2103	0.584167	-44346	-12.3183	-14782	701
2014-10-17 18:07:12	m	w	0	2106	0.585	-44343	-12.3175	-14781	702
2014-10-17 18:07:15	m	w	0	2109	0.585833	-44340	-12.3167	-14780	703
2014-10-17 18:07:18	m	w	0	2112	0.586667	-44337	-12.3158	-14779	704
2014-10-17 18:07:21	m	w	0	2115	0.5875	-44334	-12.315	-14778	705
2014-10-17 18:07:24	m	w	0	2118	0.588333	-44331	-12.3142	-14777	706
2014-10-17 18:07:27	q	w	0	2121	0.589167	-44328	-12.3133	-14776	707
2014-10-17 18:07:30	m	w	0	2124	0.59	-44325	-12.3125	-14775	708
2014-10-17 18:07:33	m	w	0	2127	0.590833	-44322	-12.3117	-14774	709
2014-10-17 18:07:36	m	w	0	2130	0.591667	-44319	-12.3108	-14773	710
2014-10-17 18:07:39	m	w	0	2133	0.5925	-44316	-12.31	-14772	711
2014-10-17 18:07:42	m	w	0	2136	0.593333	-44313	-12.3092	-14771	712
2014-10-17 18:07:45	m	w	0	2139	0.594167	-44310	-12.3083	-14770	713
2014-10-17 18:07:48	m	w	0	2142	0.595	-44307	-12.3075	-14769	714
2014-10-17 18:07:51	m	w	0	2145	0.595833	-44304	-12.3067	-14768	715
2014-10-17 18:07:54	m	w	0	2148	0.596667	-44301	-12.3058	-14767	716
2014-10-17 18:07:57	m	w	0	2151	0.5975	-44298	-12.305	-14766	717
2014-10-17 18:08:00	m	w	0	2154	0.598333	-44295	-12.3042	-14765	718
2014-10-17 18:08:03	m	w	0	2157	0.599167	-44292	-12.3033	-14764	719
2014-10-17 18:08:06	m	w	0	2160	0.6	-44289	-12.3025	-14763	720
2014-10-17 18:08:09	m	w	0	2163	0.600833	-44286	-12.3017	-14762	721
2014-10-17 18:08:12	m	w	0	2166	0.601667	-44283	-12.3008	-14761	722
2014-10-17 18:08:15	m	w	0	2169	0.6025	-44280	-12.3	-14760	723
2014-10-17 18:08:18	m	w	0	2172	0.603333	-44277	-12.2992	-14759	724
2014-10-17 18:08:21	m	w	0	2175	0.604167	-44274	-12.2983	-14758	725
2014-10-17 18:08:24	m	w	0	2178	0.605	-44271	-12.2975	-14757	726
2014-10-17 18:08:27	q	w	0	2181	0.605833	-44268	-12.2967	-14756	727
2014-10-17 18:08:30	q	w	0	2184	0.606667	-44265	-12.2958	-14755	728
2014-10-17 18:08:33	m	w	0	2187	0.6075	-44262	-12.295	-14754	729
2014-10-17 18:08:36	q	w	0	2190	0.608333	-44259	-12.2942	-14753	730
2014-10-17 18:08:39	m	w	0	2193	0.609167	-44256	-12.2933	-14752	731
2014-10-17 18:08:42	m	w	0	2196	0.61	-44253	-12.2925	-14751	732
2014-10-17 18:08:45	m	w	0	2199	0.610833	-44250	-12.2917	-14750	733
2014-10-17 18:08:48	m	w	0	2202	0.611667	-44247	-12.2908	-14749	734
2014-10-17 18:08:51	m	w	0	2205	0.6125	-44244	-12.29	-14748	735
2014-10-17 18:08:54	m	w	0	2208	0.613333	-44241	-12.2892	-14747	736
2014-10-17 18:08:57	m	w	0	2211	0.614167	-44238	-12.2883	-14746	737
2014-10-17 18:09:00	q	w	0	2214	0.615	-44235	-12.2875	-14745	738
2014-10-17 18:09:03	m	w	0	2217	0.615833	-44232	-12.2867	-14744	739
2014-10-17 18:09:06	m	w	0	2220	0.616667	-44229	-12.2858	-14743	740
2014-10-17 18:09:09	m	w	0	2223	0.6175	-44226	-12.285	-14742	741
2014-10-17 18:09:12	m	w	0	2226	0.618333	-44223	-12.2842	-14741	742
2014-10-17 18:09:15	m	w	0	2229	0.619167	-44220	-12.2833	-14740	743
2014-10-17 18:09:18	m	w	0	2232	0.62	-44217	-12.2825	-14739	744
2014-10-17 18:09:21	m	w	0	2235	0.620833	-44214	-12.2817	-14738	745
2014-10-17 18:09:24	m	w	0	2238	0.621667	-44211	-12.2808	-14737	746
2014-10-17 18:09:27	m	w	0	2241	0.6225	-44208	-12.28	-14736	747
2014-10-17 18:09:30	m	w	0	2244	0.623333	-44205	-12.2792	-14735	748
2014-10-17 18:09:33	m	w	0	2247	0.624167	-44202	-12.2783	-14734	749
2014-10-17 18:09:36	m	w	0	2250	0.625	-44199	-12.2775	-14733	750
2014-10-17 18:09:39	m	w	0	2253	0.625833	-44196	-12.2767	-14732	751
2014-10-17 18:09:42	m	w	0	2256	0.626667	-44193	-12.2758	-14731	752
2014-10-17 18:09:45	m	w	0	2259	0.6275	-44190	-12.275	-14730	753
2014-10-17 18:09:48	m	w	0	2262	0.628333	-44187	-12.2742	-14729	754
2014-10-17 18:09:51	m	w	0	2265	0.629167	-44184	-12.2733	-14728	755
2014-10-17 18:09:54	m	w	0	2268	0.63	-44181	-12.2725	-14727	756
2014-10-17 18:09:57	m	w	0	2271	0.630833	-44178	-12.2717	-14726	757
2014-10-17 18:10:00	m	w	0	2274	0.631667	-44175	-12.2708	-14725	758
2014-10-17 18:10:03	m	w	0	2277	0.6325	-44172	-12.27	-14724	759
2014-10-17 18:10:06	m	w	0	2280	0.633333	-44169	-12.2692	-14723	760
2014-10-17 18:10:09	m	w	0	2283	0.634167	-44166	-12.2683	-14722	761
2014-10-17 18:10:12	q	w	0	2286	0.635	-44163	-12.2675	-14721	762
2014-10-17 18:10:15	q	w	0	2289	0.635833	-44160	-12.2667	-14720	763
2014-10-17 18:10:18	q	w	0	2292	0.636667	-44157	-12.2658	-14719	764
2014-10-17 18:10:21	q	w	0	2295	0.6375	-44154	-12.265	-14718	765
2014-10-17 18:10:24	q	w	0	2298	0.638333	-44151	-12.2642	-14717	766
2014-10-17 18:10:27	q	w	0	2301	0.639167	-44148	-12.2633	-14716	767
2014-10-17 18:10:30	q	w	0	2304	0.64	-44145	-12.2625	-14715	768
2014-10-17 18:10:33	q	w	0	2307	0.640833	-44142	-12.2617	-14714	769
2014-10-17 18:10:36	q	w	0	2310	0.641667	-44139	-12.2608	-14713	770
2014-10-17 18:10:39	q	w	0	2313	0.6425	-44136	-12.26	-14712	771
2014-10-17 18:10:42	q	w	0	2316	0.643333	-44133	-12.2592	-14711	772
2014-10-17 18:10:45	q	w	0	2319	0.644167	-44130	-12.2583	-14710	773
2014-10-17 18:10:48	q	w	0	2322	0.645	-44127	-12.2575	-14709	774
2014-10-17 18:10:51	m	w	0	2325	0.645833	-44124	-12.2567	-14708	775
2014-10-17 18:10:54	q	w	0	2328	0.646667	-44121	-12.2558	-14707	776
2014-10-17 18:10:57	q	w	0	2331	0.6475	-44118	-12.255	-14706	777
2014-10-17 18:11:00	q	w	0	2334	0.648333	-44115	-12.2542	-14705	778
2014-10-17 18:11:03	q	w	0	2337	0.649167	-44112	-12.2533	-14704	779
2014-10-17 18:11:06	q	w	0	2340	0.65	-44109	-12.2525	-14703	780
2014-10-17 18:11:09	q	w	0	2343	0.650833	-44106	-12.2517	-14702	781
2014-10-17 18:11:12	q	w	0	2346	0.651667	-44103	-12.2508	-14701	782
2014-10-17 18:11:15	q	w	0	2349	0.6525	-44100	-12.25	-14700	783
2014-10-17 18:11:18	m	w	0	2352	0.653333	-44097	-12.2492	-14699	784
2014-10-17 18:11:21	q	w	0	2355	0.654167	-44094	-12.2483	-14698	785
2014-10-17 18:11:24	m	w	0	2358	0.655	-44091	-12.2475	-14697	786
2014-10-17 18:11:27	m	w	0	2361	0.655833	-44088	-12.2467	-14696	787
2014-10-17 18:11:30	m	w	0	2364	0.656667	-44085	-12.2458	-14695	788
2014-10-17 18:11:33	m	w	0	2367	0.6575	-44082	-12.245	-14694	789
2014-10-17 18:11:36	m	w	0	2370	0.658333	-44079	-12.2442	-14693	790
2014-10-17 18:11:39	m	w	0	2373	0.659167	-44076	-12.2433	-14692	791
2014-10-17 18:11:42	m	w	0	2376	0.66	-44073	-12.2425	-14691	792
2014-10-17 18:11:45	m	w	0	2379	0.660833	-44070	-12.2417	-14690	793
2014-10-17 18:11:48	m	w	0	2382	0.661667	-44067	-12.2408	-14689	794
2014-10-17 18:11:51	m	w	0	2385	0.6625	-44064	-12.24	-14688	795
2014-10-17 18:11:54	m	w	0	2388	0.663333	-44061	-12.2392	-14687	796
2014-10-17 18:11:57	m	w	0	2391	0.664167	-44058	-12.2383	-14686	797
2014-10-17 18:12:00	m	w	0	2394	0.665	-44055	-12.2375	-14685	798
2014-10-17 18:12:03	m	w	0	2397	0.665833	-44052	-12.2367	-14684	799
2014-10-17 18:12:06	m	w	0	2400	0.666667	-44049	-12.2358	-14683	800
2014-10-17 18:12:09	m	w	0	2403	0.6675	-44046	-12.235	-14682	801
2014-10-17 18:12:12	m	w	0	2406	0.668333	-44043	-12.2342	-14681	802
2014-10-17 18:12:15	m	w	0	2409	0.669167	-44040	-12.2333	-14680	803
2014-10-17 18:12:18	m	w	0	2412	0.67	-44037	-12.2325	-14679	804
2014-10-17 18:12:21	m	w	0	2415	0.670833	-44034	-12.2317	-14678	805
2014-10-17 18:12:24	m	w	0	2418	0.671667	-44031	-12.2308	-14677	806
2014-10-17 18:12:27	m	w	0	2421	0.6725	-44028	-12.23	-14676	807
2014-10-17 18:12:30	m	w	0	2424	0.673333	-44025	-12.2292	-14675	808
2014-10-17 18:12:33	m	w	0	2427	0.674167	-44022	-12.2283	-14674	809
2014-10-17 18:12:36	m	w	0	2430	0.675	-44019	-12.2275	-14673	810
2014-10-17 18:12:39	m	w	0	2433	0.675833	-44016	-12.2267	-14672	811
2014-10-17 18:12:42	m	w	0	2436	0.676667	-44013	-12.2258	-14671	812
2014-10-17 18:12:45	m	w	0	2439	0.6775	-44010	-12.225	-14670	813
2014-10-17 18:12:48	m	w	0	2442	0.678333	-44007	-12.2242	-14669	814
2014-10-17 18:12:51	m	w	0	2445	0.679167	-44004	-12.2233	-14668	815
2014-10-17 18:12:54	m	w	0	2448	0.68	-44001	-12.2225	-14667	816
2014-10-17 18:12:57	m	w	0	2451	0.680833	-43998	-12.2217	-14666	817
2014-10-17 18:13:00	m	w	0	2454	0.681667	-43995	-12.2208	-14665	818
2014-10-17 18:13:03	m	w	0	2457	0.6825	-43992	-12.22	-14664	819
2014-10-17 18:13:06	m	w	0	2460	0.683333	-43989	-12.2192	-14663	820
2014-10-17 18:13:09	m	w	0	2463	0.684167	-43986	-12.2183	-14662	821
2014-10-17 18:13:12	m	w	0	2466	0.685	-43983	-12.2175	-14661	822
2014-10-17 18:13:15	m	w	0	2469	0.685833	-43980	-12.2167	-14660	823
2014-10-17 18:13:18	m	w	0	2472	0.686667	-43977	-12.2158	-14659	824
2014-10-17 18:13:21	m	w	0	2475	0.6875	-43974	-12.215	-14658	825
2014-10-17 18:13:24	m	w	0	2478	0.688333	-43971	-12.2142	-14657	826
2014-10-17 18:13:27	m	w	0	2481	0.689167	-43968	-12.2133	-14656	827
2014-10-17 18:13:30	m	w	0	2484	0.69	-43965	-12.2125	-14655	828
2014-10-17 18:13:33	m	w	0	2487	0.690833	-43962	-12.2117	-14654	829
2014-10-17 18:13:36	m	w	0	2490	0.691667	-43959	-12.2108	-14653	830
2014-10-17 18:13:39	m	w	0	2493	0.6925	-43956	-12.21	-14652	831
2014-10-17 18:13:42	m	w	0	2496	0.693333	-43953	-12.2092	-14651	832
2014-10-17 18:13:45	m	w	0	2499	0.694167	-43950	-12.2083	-14650	833
2014-10-17 18:13:48	m	w	0	2502	0.695	-43947	-12.2075	-14649	834
2014-10-17 18:13:51	m	w	0	2505	0.695833	-43944	-12.2067	-14648	835
2014-10-17 18:13:54	m	w	0	2508	0.696667	-43941	-12.2058	-14647	836
2014-10-17 18:13:57	m	w	0	2511	0.6975	-43938	-12.205	-14646	837
2014-10-17 18:14:00	m	w	0	2514	0.698333	-43935	-12.2042	-14645	838
2014-10-17 18:14:03	m	w	0	2517	0.699167	-43932	-12.2033	-14644	839
2014-10-17 18:14:06	m	w	0	2520	0.7	-43929	-12.2025	-14643	840
2014-10-17 18:14:09	m	w	0	2523	0.700833	-43926	-12.2017	-14642	841
2014-10-17 18:14:12	m	w	0	2526	0.701667	-43923	-12.2008	-14641	842
2014-10-17 18:14:15	m	w	0	2529	0.7025	-43920	-12.2	-14640	843
2014-10-17 18:14:18	m	w	0	2532	0.703333	-43917	-12.1992	-14639	844
2014-10-17 18:14:21	m	w	0	2535	0.704167	-43914	-12.1983	-14638	845
2014-10-17 18:14:24	m	w	0	2538	0.705	-43911	-12.1975	-14637	846
2014-10-17 18:14:27	m	w	0	2541	0.705833	-43908	-12.1967	-14636	847
2014-10-17 18:14:30	m	w	0	2544	0.706667	-43905	-12.1958	-14635	848
2014-10-17 18:14:33	m	w	0	2547	0.7075	-43902	-12.195	-14634	849
2014-10-17 18:14:36	m	w	0	2550	0.708333	-43899	-12.1942	-14633	850
2014-10-17 18:14:39	m	w	0	2553	0.709167	-43896	-12.1933	-14632	851
2014-10-17 18:14:42	m	w	0	2556	0.71	-43893	-12.1925	-14631	852
2014-10-17 18:14:45	m	w	0	2559	0.710833	-43890	-12.1917	-14630	853
2014-10-17 18:14:48	m	w	0	2562	0.711667	-43887	-12.1908	-14629	854
2014-10-17 18:14:51	m	w	0	2565	0.7125	-43884	-12.19	-14628	855
2014-10-17 18:14:54	m	w	0	2568	0.713333	-43881	-12.1892	-14627	856
2014-10-17 18:14:57	m	w	0	2571	0.714167	-43878	-12.1883	-14626	857
2014-10-17 18:15:00	m	w	0	2574	0.715	-43875	-12.1875	-14625	858
2014-10-17 18:15:03	m	w	0	2577	0.715833	-43872	-12.1867	-14624	859
2014-10-17 18:15:06	m	w	0	2580	0.716667	-43869	-12.1858	-14623	860
2014-10-17 18:15:09	m	w	0	2583	0.7175	-43866	-12.185	-14622	861
2014-10-17 18:15:12	m	w	0	2586	0.718333	-43863	-12.1842	-14621	862
2014-10-17 18:15:15	q	w	0	2589	0.719167	-43860	-12.1833	-14620	863
2014-10-17 18:15:18	m	w	0	2592	0.72	-43857	-12.1825	-14619	864
2014-10-17 18:15:21	m	w	0	2595	0.720833	-43854	-12.1817	-14618	865
2014-10-17 18:15:24	m	w	0	2598	0.721667	-43851	-12.1808	-14617	866
2014-10-17 18:15:27	m	w	0	2601	0.7225	-43848	-12.18	-14616	867
2014-10-17 18:15:30	m	w	0	2604	0.723333	-43845	-12.1792	-14615	868
2014-10-17 18:15:33	m	w	0	2607	0.724167	-43842	-12.1783	-14614	869
2014-10-17 18:15:36	m	w	0	2610	0.725	-43839	-12.1775	-14613	870
2014-10-17 18:15:39	m	w	0	2613	0.725833	-43836	-12.1767	-14612	871
2014-10-17 18:15:42	m	w	0	2616	0.726667	-43833	-12.1758	-14611	872
2014-10-17 18:15:45	m	w	0	2619	0.7275	-43830	-12.175	-14610	873
2014-10-17 18:15:48	m	w	0	2622	0.728333	-43827	-12.1742	-14609	874
2014-10-17 18:15:51	m	w	0	2625	0.729167	-43824	-12.1733	-14608	875
2014-10-17 18:15:54	m	w	0	2628	0.73	-43821	-12.1725	-14607	876
2014-10-17 18:15:57	m	w	0	2631	0.730833	-43818	-12.1717	-14606	877
2014-10-17 18:16:00	m	w	0	2634	0.731667	-43815	-12.1708	-14605	878
2014-10-17 18:16:03	m	w	0	2637	0.7325	-43812	-12.17	-14604	879
2014-10-17 18:16:06	m	w	0	2640	0.733333	-43809	-12.1692	-14603	880
2014-10-17 18:16:09	m	w	0	2643	0.734167	-43806	-12.1683	-14602	881
2014-10-17 18:16:12	m	w	0	2646	0.735	-43803	-12.1675	-14601	882
2014-10-17 18:16:15	m	w	0	2649	0.735833	-43800	-12.1667	-14600	883
2014-10-17 18:16:18	m	w	0	2652	0.736667	-43797	-12.1658	-14599	884
2014-10-17 18:16:21	m	w	0	2655	0.7375	-43794	-12.165	-14598	885
2014-10-17 18:16:24	m	w	0	2658	0.738333	-43791	-12.1642	-14597	886
2014-10-17 18:16:27	m	w	0	2661	0.739167	-43788	-12.1633	-14596	887
2014-10-17 18:16:30	m	w	0	2664	0.74	-43785	-12.1625	-14595	888
2014-10-17 18:16:33	m	w	0	2667	0.740833	-43782	-12.1617	-14594	889
2014-10-17 18:16:36	m	w	0	2670	0.741667	-43779	-12.1608	-14593	890
2014-10-17 18:16:39	m	w	0	2673	0.7425	-43776	-12.16	-14592	891
2014-10-17 18:16:42	m	w	0	2676	0.743333	-43773	-12.1592	-14591	892
2014-10-17 18:16:45	m	w	0	2679	0.744167	-43770	-12.1583	-14590	893
2014-10-17 18:16:48	m	w	0	2682	0.745	-43767	-12.1575	-14589	894
2014-10-17 18:16:51	m	w	0	2685	0.745833	-43764	-12.1567	-14588	895
2014-10-17 18:16:54	m	w	0	2688	0.746667	-43761	-12.1558	-14587	896
2014-10-17 18:16:57	m	w	0	2691	0.7475	-43758	-12.155	-14586	897
2014-10-17 18:17:00	m	w	0	2694	0.748333	-43755	-12.1542	-14585	898
2014-10-17 18:17:03	m	w	0	2697	0.749167	-43752	-12.1533	-14584	899
2014-10-17 18:17:06	m	w	0	2700	0.75	-43749	-12.1525	-14583	900
2014-10-17 18:17:09	m	w	0	2703	0.750833	-43746	-12.1517	-14582	901
2014-10-17 18:17:12	m	w	0	2706	0.751667	-43743	-12.1508	-14581	902
2014-10-17 18:17:15	m	w	0	2709	0.7525	-43740	-12.15	-14580	903
2014-10-17 18:17:18	m	w	0	2712	0.753333	-43737	-12.1492	-14579	904
2014-10-17 18:17:21	m	w	0	2715	0.754167	-43734	-12.1483	-14578	905
2014-10-17 18:17:24	m	w	0	2718	0.755	-43731	-12.1475	-14577	906
2014-10-17 18:17:27	m	w	0	2721	0.755833	-43728	-12.1467	-14576	907
2014-10-17 18:17:30	m	w	0	2724	0.756667	-43725	-12.1458	-14575	908
2014-10-17 18:17:33	m	w	0	2727	0.7575	-43722	-12.145	-14574	909
2014-10-17 18:17:36	m	w	0	2730	0.758333	-43719	-12.1442	-14573	910
2014-10-17 18:17:39	m	w	0	2733	0.759167	-43716	-12.1433	-14572	911
2014-10-17 18:17:42	m	w	0	2736	0.76	-43713	-12.1425	-14571	912
2014-10-17 18:17:45	m	w	0	2739	0.760833	-43710	-12.1417	-14570	913
2014-10-17 18:17:48	m	w	0	2742	0.761667	-43707	-12.1408	-14569	914
2014-10-17 18:17:51	m	w	0	2745	0.7625	-43704	-12.14	-14568	915
2014-10-17 18:17:54	m	w	0	2748	0.763333	-43701	-12.1392	-14567	916
2014-10-17 18:17:57	m	w	0	2751	0.764167	-43698	-12.1383	-14566	917
2014-10-17 18:18:00	m	w	0	2754	0.765	-43695	-12.1375	-14565	918
2014-10-17 18:18:03	m	w	0	2757	0.765833	-43692	-12.1367	-14564	919
2014-10-17 18:18:06	m	w	0	2760	0.766667	-43689	-12.1358	-14563	920
2014-10-17 18:18:09	m	w	0	2763	0.7675	-43686	-12.135	-14562	921
2014-10-17 18:18:12	m	w	0	2766	0.768333	-43683	-12.1342	-14561	922
2014-10-17 18:18:15	q	w	0	2769	0.769167	-43680	-12.1333	-14560	923
2014-10-17 18:18:18	q	w	0	2772	0.77	-43677	-12.1325	-14559	924
2014-10-17 18:18:21	q	w	0	2775	0.770833	-43674	-12.1317	-14558	925
2014-10-17 18:18:24	q	w	0	2778	0.771667	-43671	-12.1308	-14557	926
2014-10-17 18:18:27	q	w	0	2781	0.7725	-43668	-12.13	-14556	927
2014-10-17 18:18:30	q	w	0	2784	0.773333	-43665	-12.1292	-14555	928
2014-10-17 18:18:33	q	w	0	2787	0.774167	-43662	-12.1283	-14554	929
2014-10-17 18:18:36	q	w	0	2790	0.775	-43659	-12.1275	-14553	930
2014-10-17 18:18:39	m	w	0	2793	0.775833	-43656	-12.1267	-14552	931
2014-10-17 18:18:42	q	w	0	2796	0.776667	-43653	-12.1258	-14551	932
2014-10-17 18:18:45	q	w	0	2799	0.7775	-43650	-12.125	-14550	933
2014-10-17 18:18:48	q	w	0	2802	0.778333	-43647	-12.1242	-14549	934
2014-10-17 18:18:51	m	w	0	2805	0.779167	-43644	-12.1233	-14548	935
2014-10-17 18:18:54	m	w	0	2808	0.78	-43641	-12.1225	-14547	936
2014-10-17 18:18:57	m	w	0	2811	0.780833	-43638	-12.1217	-14546	937
2014-10-17 18:19:00	m	w	0	2814	0.781667	-43635	-12.1208	-14545	938
2014-10-17 18:19:03	m	w	0	2817	0.7825	-43632	-12.12	-14544	939
2014-10-17 18:19:06	q	w	0	2820	0.783333	-43629	-12.1192	-14543	940
2014-10-17 18:19:09	q	w	0	2823	0.784167	-43626	-12.1183	-14542	941
2014-10-17 18:19:12	q	w	0	2826	0.785	-43623	-12.1175	-14541	942
2014-10-17 18:19:15	q	w	0	2829	0.785833	-43620	-12.1167	-14540	943
2014-10-17 18:19:18	q	w	0	2832	0.786667	-43617	-12.1158	-14539	944
2014-10-17 18:19:21	q	w	0	2835	0.7875	-43614	-12.115	-14538	945
2014-10-17 18:19:24	q	w	0	2838	0.788333	-43611	-12.1142	-14537	946
2014-10-17 18:19:27	q	w	0	2841	0.789167	-43608	-12.1133	-14536	947
2014-10-17 18:19:30	m	w	0	2844	0.79	-43605	-12.1125	-14535	948
2014-10-17 18:19:33	q	w	0	2847	0.790833	-43602	-12.1117	-14534	949
2014-10-17 18:19:36	q	w	0	2850	0.791667	-43599	-12.1108	-14533	950
2014-10-17 18:19:39	q	w	0	2853	0.7925	-43596	-12.11	-14532	951
2014-10-17 18:19:42	q	w	0	2856	0.793333	-43593	-12.1092	-14531	952
2014-10-17 18:19:45	q	w	0	2859	0.794167	-43590	-12.1083	-14530	953
2014-10-17 18:19:48	q	w	0	2862	0.795	-43587	-12.1075	-14529	954
2014-10-17 18:19:51	q	w	0	2865	0.795833	-43584	-12.1067	-14528	955
2014-10-17 18:19:54	m	w	0	2868	0.796667	-43581	-12.1058	-14527	956
2014-10-17 18:19:57	q	w	0	2871	0.7975	-43578	-12.105	-14526	957
2014-10-17 18:20:00	q	w	0	2874	0.798333	-43575	-12.1042	-14525	958
2014-10-17 18:20:03	q	w	0	2877	0.799167	-43572	-12.1033	-14524	959
2014-10-17 18:20:06	q	w	0	2880	0.8	-43569	-12.1025	-14523	960
2014-10-17 18:20:09	q	w	0	2883	0.800833	-43566	-12.1017	-14522	961
2014-10-17 18:20:12	q	w	0	2886	0.801667	-43563	-12.1008	-14521	962
2014-10-17 18:20:15	q	w	0	2889	0.8025	-43560	-12.1	-14520	963
2014-10-17 18:20:18	m	w	0	2892	0.803333	-43557	-12.0992	-14519	964
2014-10-17 18:20:21	q	w	0	2895	0.804167	-43554	-12.0983	-14518	965
2014-10-17 18:20:24	m	w	0	2898	0.805	-43551	-12.0975	-14517	966
2014-10-17 18:20:27	m	w	0	2901	0.805833	-43548	-12.0967	-14516	967
2014-10-17 18:20:30	m	w	0	2904	0.806667	-43545	-12.0958	-14515	968
2014-10-17 18:20:33	m	w	0	2907	0.8075	-43542	-12.095	-14514	969
2014-10-17 18:20:36	m	w	0	2910	0.808333	-43539	-12.0942	-14513	970
2014-10-17 18:20:39	m	w	0	2913	0.809167	-43536	-12.0933	-14512	971
2014-10-17 18:20:42	q	w	0	2916	0.81	-43533	-12.0925	-14511	972
2014-10-17 18:20:45	m	w	0	2919	0.810833	-43530	-12.0917	-14510	973
2014-10-17 18:20:48	m	w	0	2922	0.811667	-43527	-12.0908	-14509	974
2014-10-17 18:20:51	m	w	0	2925	0.8125	-43524	-12.09	-14508	975
2014-10-17 18:20:54	m	w	0	2928	0.813333	-43521	-12.0892	-14507	976
2014-10-17 18:20:57	m	w	0	2931	0.814167	-43518	-12.0883	-14506	977
2014-10-17 18:21:00	m	w	0	2934	0.815	-43515	-12.0875	-14505	978
2014-10-17 18:21:03	m	w	0	2937	0.815833	-43512	-12.0867	-14504	979
2014-10-17 18:21:06	m	w	0	2940	0.816667	-43509	-12.0858	-14503	980
2014-10-17 18:21:09	m	w	0	2943	0.8175	-43506	-12.085	-14502	981
2014-10-17 18:21:12	m	w	0	2946	0.818333	-43503	-12.0842	-14501	982
2014-10-17 18:21:15	m	w	0	2949	0.819167	-43500	-12.0833	-14500	983
2014-10-17 18:21:18	m	w	0	2952	0.82	-43497	-12.0825	-14499	984
2014-10-17 18:21:21	m	w	0	2955	0.820833	-43494	-12.0817	-14498	985
2014-10-17 18:21:24	m	w	0	2958	0.821667	-43491	-12.0808	-14497	986
2014-10-17 18:21:27	m	w	0	2961	0.8225	-43488	-12.08	-14496	987
2014-10-17 18:21:30	m	w	0	2964	0.823333	-43485	-12.0792	-14495	988
2014-10-17 18:21:33	m	w	0	2967	0.824167	-43482	-12.0783	-14494	989
2014-10-17 18:21:36	m	w	0	2970	0.825	-43479	-12.0775	-14493	990
2014-10-17 18:21:39	m	w	0	2973	0.825833	-43476	-12.0767	-14492	991
2014-10-17 18:21:42	q	w	0	2976	0.826667	-43473	-12.0758	-14491	992
2014-10-17 18:21:45	q	g	2	2979	0.8275	-43470	-12.075	-14490	993
2014-10-17 18:21:48	d	g	2	2982	0.828333	-43467	-12.0742	-14489	994
2014-10-17 18:21:51	d	d	1	2985	0.829167	-43464	-12.0733	-14488	995
2014-10-17 18:21:54	d	i	3	2988	0.83	-43461	-12.0725	-14487	996
2014-10-17 18:21:57	d	i	3	2991	0.830833	-43458	-12.0717	-14486	997
2014-10-17 18:22:00	d	d	1	2994	0.831667	-43455	-12.0708	-14485	998
2014-10-17 18:22:03	q	w	0	2997	0.8325	-43452	-12.07	-14484	999
2014-10-17 18:22:06	d	d	1	3000	0.833333	-43449	-12.0692	-14483	1000
2014-10-17 18:22:09	q	w	0	3003	0.834167	-43446	-12.0683	-14482	1001
2014-10-17 18:22:12	q	w	0	3006	0.835	-43443	-12.0675	-14481	1002
2014-10-17 18:22:15	q	w	0	3009	0.835833	-43440	-12.0667	-14480	1003
2014-10-17 18:22:18	q	w	0	3012	0.836667	-43437	-12.0658	-14479	1004
2014-10-17 18:22:21	m	w	0	3015	0.8375	-43434	-12.065	-14478	1005
2014-10-17 18:22:24	q	w	0	3018	0.838333	-43431	-12.0642	-14477	1006
2014-10-17 18:22:27	m	w	0	3021	0.839167	-43428	-12.0633	-14476	1007
2014-10-17 18:22:30	m	w	0	3024	0.84	-43425	-12.0625	-14475	1008
2014-10-17 18:22:33	m	w	0	3027	0.840833	-43422	-12.0617	-14474	1009
2014-10-17 18:22:36	m	w	0	3030	0.841667	-43419	-12.0608	-14473	1010
2014-10-17 18:22:39	m	w	0	3033	0.8425	-43416	-12.06	-14472	1011
2014-10-17 18:22:42	m	w	0	3036	0.843333	-43413	-12.0592	-14471	1012
2014-10-17 18:22:45	m	w	0	3039	0.844167	-43410	-12.0583	-14470	1013
2014-10-17 18:22:48	m	w	0	3042	0.845	-43407	-12.0575	-14469	1014
2014-10-17 18:22:51	q	w	0	3045	0.845833	-43404	-12.0567	-14468	1015
2014-10-17 18:22:54	m	w	0	3048	0.846667	-43401	-12.0558	-14467	1016
2014-10-17 18:22:57	m	w	0	3051	0.8475	-43398	-12.055	-14466	1017
2014-10-17 18:23:00	m	w	0	3054	0.848333	-43395	-12.0542	-14465	1018
2014-10-17 18:23:03	m	w	0	3057	0.849167	-43392	-12.0533	-14464	1019
2014-10-17 18:23:06	m	w	0	3060	0.85	-43389	-12.0525	-14463	1020
2014-10-17 18:23:09	m	w	0	3063	0.850833	-43386	-12.0517	-14462	1021
2014-10-17 18:23:12	m	w	0	3066	0.851667	-43383	-12.0508	-14461	1022
2014-10-17 18:23:15	m	w	0	3069	0.8525	-43380	-12.05	-14460	1023
2014-10-17 18:23:18	m	w	0	3072	0.853333	-43377	-12.0492	-14459	1024
2014-10-17 18:23:21	m	w	0	3075	0.854167	-43374	-12.0483	-14458	1025
2014-10-17 18:23:24	m	w	0	3078	0.855	-43371	-12.0475	-14457	1026
2014-10-17 18:23:27	m	w	0	3081	0.855833	-43368	-12.0467	-14456	1027
2014-10-17 18:23:30	m	w	0	3084	0.856667	-43365	-12.0458	-14455	1028
2014-10-17 18:23:33	m	w	0	3087	0.8575	-43362	-12.045	-14454	1029
2014-10-17 18:23:36	m	w	0	3090	0.858333	-43359	-12.0442	-14453	1030
2014-10-17 18:23:39	m	w	0	3093	0.859167	-43356	-12.0433	-14452	1031
2014-10-17 18:23:42	m	w	0	3096	0.86	-43353	-12.0425	-14451	1032
2014-10-17 18:23:45	m	w	0	3099	0.860833	-43350	-12.0417	-14450	1033
2014-10-17 18:23:48	m	w	0	3102	0.861667	-43347	-12.0408	-14449	1034
2014-10-17 18:23:51	m	w	0	3105	0.8625	-43344	-12.04	-14448	1035
2014-10-17 18:23:54	m	w	0	3108	0.863333	-43341	-12.0392	-14447	1036
2014-10-17 18:23:57	m	w	0	3111	0.864167	-43338	-12.0383	-14446	1037
2014-10-17 18:24:00	m	w	0	3114	0.865	-43335	-12.0375	-14445	1038
2014-10-17 18:24:03	m	w	0	3117	0.865833	-43332	-12.0367	-14444	1039
2014-10-17 18:24:06	m	w	0	3120	0.866667	-43329	-12.0358	-14443	1040
2014-10-17 18:24:09	m	w	0	3123	0.8675	-43326	-12.035	-14442	1041
2014-10-17 18:24:12	m	w	0	3126	0.868333	-43323	-12.0342	-14441	1042
2014-10-17 18:24:15	m	w	0	3129	0.869167	-43320	-12.0333	-14440	1043
2014-10-17 18:24:18	m	w	0	3132	0.87	-43317	-12.0325	-14439	1044
2014-10-17 18:24:21	m	w	0	3135	0.870833	-43314	-12.0317	-14438	1045
2014-10-17 18:24:24	m	w	0	3138	0.871667	-43311	-12.0308	-14437	1046
2014-10-17 18:24:27	m	w	0	3141	0.8725	-43308	-12.03	-14436	1047
2014-10-17 18:24:30	m	w	0	3144	0.873333	-43305	-12.0292	-14435	1048
2014-10-17 18:24:33	m	w	0	3147	0.874167	-43302	-12.0283	-14434	1049
2014-10-17 18:24:36	m	w	0	3150	0.875	-43299	-12.0275	-14433	1050
2014-10-17 18:24:39	m	w	0	3153	0.875833	-43296	-12.0267	-14432	1051
2014-10-17 18:24:42	m	w	0	3156	0.876667	-43293	-12.0258	-14431	1052
2014-10-17 18:24:45	m	w	0	3159	0.8775	-43290	-12.025	-14430	1053
2014-10-17 18:24:48	m	w	0	3162	0.878333	-43287	-12.0242	-14429	1054
2014-10-17 18:24:51	m	w	0	3165	0.879167	-43284	-12.0233	-14428	1055
2014-10-17 18:24:54	m	w	0	3168	0.88	-43281	-12.0225	-14427	1056
2014-10-17 18:24:57	m	w	0	3171	0.880833	-43278	-12.0217	-14426	1057
2014-10-17 18:25:00	m	w	0	3174	0.881667	-43275	-12.0208	-14425	1058
2014-10-17 18:25:03	m	w	0	3177	0.8825	-43272	-12.02	-14424	1059
2014-10-17 18:25:06	m	w	0	3180	0.883333	-43269	-12.0192	-14423	1060
2014-10-17 18:25:09	m	w	0	3183	0.884167	-43266	-12.0183	-14422	1061
2014-10-17 18:25:12	m	w	0	3186	0.885	-43263	-12.0175	-14421	1062
2014-10-17 18:25:15	m	w	0	3189	0.885833	-43260	-12.0167	-14420	1063
2014-10-17 18:25:18	m	w	0	3192	0.886667	-43257	-12.0158	-14419	1064
2014-10-17 18:25:21	m	w	0	3195	0.8875	-43254	-12.015	-14418	1065
2014-10-17 18:25:24	m	w	0	3198	0.888333	-43251	-12.0142	-14417	1066
2014-10-17 18:25:27	m	w	0	3201	0.889167	-43248	-12.0133	-14416	1067
2014-10-17 18:25:30	m	w	0	3204	0.89	-43245	-12.0125	-14415	1068
2014-10-17 18:25:33	m	w	0	3207	0.890833	-43242	-12.0117	-14414	1069
2014-10-17 18:25:36	m	w	0	3210	0.891667	-43239	-12.0108	-14413	1070
2014-10-17 18:25:39	m	w	0	3213	0.8925	-43236	-12.01	-14412	1071
2014-10-17 18:25:42	m	w	0	3216	0.893333	-43233	-12.0092	-14411	1072
2014-10-17 18:25:45	m	w	0	3219	0.894167	-43230	-12.0083	-14410	1073
2014-10-17 18:25:48	m	w	0	3222	0.895	-43227	-12.0075	-14409	1074
2014-10-17 18:25:51	m	w	0	3225	0.895833	-43224	-12.0067	-14408	1075
2014-10-17 18:25:54	m	w	0	3228	0.896667	-43221	-12.0058	-14407	1076
2014-10-17 18:25:57	m	w	0	3231	0.8975	-43218	-12.005	-14406	1077
2014-10-17 18:26:00	m	w	0	3234	0.898333	-43215	-12.0042	-14405	1078
2014-10-17 18:26:03	m	w	0	3237	0.899167	-43212	-12.0033	-14404	1079
2014-10-17 18:26:06	q	w	0	3240	0.9	-43209	-12.0025	-14403	1080
2014-10-17 18:26:09	q	w	0	3243	0.900833	-43206	-12.0017	-14402	1081
2014-10-17 18:26:12	q	w	0	3246	0.901667	-43203	-12.0008	-14401	1082
2014-10-17 18:26:15	q	w	0	3249	0.9025	-43200	-12	-14400	1083
2014-10-17 18:26:18	q	w	0	3252	0.903333	-43197	-11.9992	-14399	1084
2014-10-17 18:26:21	q	w	0	3255	0.904167	-43194	-11.9983	-14398	1085
2014-10-17 18:26:24	q	w	0	3258	0.905	-43191	-11.9975	-14397	1086
2014-10-17 18:26:27	m	w	0	3261	0.905833	-43188	-11.9967	-14396	1087
2014-10-17 18:26:30	m	w	0	3264	0.906667	-43185	-11.9958	-14395	1088
2014-10-17 18:26:33	m	w	0	3267	0.9075	-43182	-11.995	-14394	1089
2014-10-17 18:26:36	m	w	0	3270	0.908333	-43179	-11.9942	-14393	1090
2014-10-17 18:26:39	m	w	0	3273	0.909167	-43176	-11.9933	-14392	1091
2014-10-17 18:26:42	m	w	0	3276	0.91	-43173	-11.9925	-14391	1092
2014-10-17 18:26:45	m	w	0	3279	0.910833	-43170	-11.9917	-14390	1093
2014-10-17 18:26:48	m	w	0	3282	0.911667	-43167	-11.9908	-14389	1094
2014-10-17 18:26:51	m	w	0	3285	0.9125	-43164	-11.99	-14388	1095
2014-10-17 18:26:54	m	w	0	3288	0.913333	-43161	-11.9892	-14387	1096
2014-10-17 18:26:57	m	w	0	3291	0.914167	-43158	-11.9883	-14386	1097
2014-10-17 18:27:00	m	w	0	3294	0.915	-43155	-11.9875	-14385	1098
2014-10-17 18:27:03	q	w	0	3297	0.915833	-43152	-11.9867	-14384	1099
2014-10-17 18:27:06	q	w	0	3300	0.916667	-43149	-11.9858	-14383	1100
2014-10-17 18:27:09	m	w	0	3303	0.9175	-43146	-11.985	-14382	1101
2014-10-17 18:27:12	m	w	0	3306	0.918333	-43143	-11.9842	-14381	1102
2014-10-17 18:27:15	q	w	0	3309	0.919167	-43140	-11.9833	-14380	1103
2014-10-17 18:27:18	q	w	0	3312	0.92	-43137	-11.9825	-14379	1104
2014-10-17 18:27:21	q	w	0	3315	0.920833	-43134	-11.9817	-14378	1105
2014-10-17 18:27:24	q	w	0	3318	0.921667	-43131	-11.9808	-14377	1106
2014-10-17 18:27:27	q	w	0	3321	0.9225	-43128	-11.98	-14376	1107
2014-10-17 18:27:30	q	w	0	3324	0.923333	-43125	-11.9792	-14375	1108
2014-10-17 18:27:33	q	w	0	3327	0.924167	-43122	-11.9783	-14374	1109
2014-10-17 18:27:36	q	w	0	3330	0.925	-43119	-11.9775	-14373	1110
2014-10-17 18:27:39	q	w	0	3333	0.925833	-43116	-11.9767	-14372	1111
2014-10-17 18:27:42	q	w	0	3336	0.926667	-43113	-11.9758	-14371	1112
2014-10-17 18:27:45	q	w	0	3339	0.9275	-43110	-11.975	-14370	1113
2014-10-17 18:27:48	q	w	0	3342	0.928333	-43107	-11.9742	-14369	1114
2014-10-17 18:27:51	q	w	0	3345	0.929167	-43104	-11.9733	-14368	1115
2014-10-17 18:27:54	q	w	0	3348	0.93	-43101	-11.9725	-14367	1116
2014-10-17 18:27:57	q	w	0	3351	0.930833	-43098	-11.9717	-14366	1117
2014-10-17 18:28:00	q	w	0	3354	0.931667	-43095	-11.9708	-14365	1118
2014-10-17 18:28:03	q	w	0	3357	0.9325	-43092	-11.97	-14364	1119
2014-10-17 18:28:06	q	w	0	3360	0.933333	-43089	-11.9692	-14363	1120
2014-10-17 18:28:09	q	w	0	3363	0.934167	-43086	-11.9683	-14362	1121
2014-10-17 18:28:12	q	w	0	3366	0.935	-43083	-11.9675	-14361	1122
2014-10-17 18:28:15	q	w	0	3369	0.935833	-43080	-11.9667	-14360	1123
2014-10-17 18:28:18	q	w	0	3372	0.936667	-43077	-11.9658	-14359	1124
2014-10-17 18:28:21	q	g	2	3375	0.9375	-43074	-11.965	-14358	1125
2014-10-17 18:28:24	q	g	2	3378	0.938333	-43071	-11.9642	-14357	1126
2014-10-17 18:28:27	q	w	0	3381	0.939167	-43068	-11.9633	-14356	1127
2014-10-17 18:28:30	q	g	2	3384	0.94	-43065	-11.9625	-14355	1128
2014-10-17 18:28:33	q	g	2	3387	0.940833	-43062	-11.9617	-14354	1129
2014-10-17 18:28:36	q	d	1	3390	0.941667	-43059	-11.9608	-14353	1130
2014-10-17 18:28:39	q	d	1	3393	0.9425	-43056	-11.96	-14352	1131
2014-10-17 18:28:42	q	g	2	3396	0.943333	-43053	-11.9592	-14351	1132
2014-10-17 18:28:45	q	d	1	3399	0.944167	-43050	-11.9583	-14350	1133
2014-10-17 18:28:48	q	g	2	3402	0.945	-43047	-11.9575	-14349	1134
2014-10-17 18:28:51	q	w	0	3405	0.945833	-43044	-11.9567	-14348	1135
2014-10-17 18:28:54	q	w	0	3408	0.946667	-43041	-11.9558	-14347	1136
2014-10-17 18:28:57	q	w	0	3411	0.9475	-43038	-11.955	-14346	1137
2014-10-17 18:29:00	q	w	0	3414	0.948333	-43035	-11.9542	-14345	1138
2014-10-17 18:29:03	q	w	0	3417	0.949167	-43032	-11.9533	-14344	1139
2014-10-17 18:29:06	q	w	0	3420	0.95	-43029	-11.9525	-14343	1140
2014-10-17 18:29:09	q	w	0	3423	0.950833	-43026	-11.9517	-14342	1141
2014-10-17 18:29:12	q	w	0	3426	0.951667	-43023	-11.9508	-14341	1142
2014-10-17 18:29:15	q	w	0	3429	0.9525	-43020	-11.95	-14340	1143
2014-10-17 18:29:18	q	w	0	3432	0.953333	-43017	-11.9492	-14339	1144
2014-10-17 18:29:21	m	w	0	3435	0.954167	-43014	-11.9483	-14338	1145
2014-10-17 18:29:24	m	w	0	3438	0.955	-43011	-11.9475	-14337	1146
2014-10-17 18:29:27	m	w	0	3441	0.955833	-43008	-11.9467	-14336	1147
2014-10-17 18:29:30	m	w	0	3444	0.956667	-43005	-11.9458	-14335	1148
2014-10-17 18:29:33	m	w	0	3447	0.9575	-43002	-11.945	-14334	1149
2014-10-17 18:29:36	m	w	0	3450	0.958333	-42999	-11.9442	-14333	1150
2014-10-17 18:29:39	q	w	0	3453	0.959167	-42996	-11.9433	-14332	1151
2014-10-17 18:29:42	q	w	0	3456	0.96	-42993	-11.9425	-14331	1152
2014-10-17 18:29:45	d	d	1	3459	0.960833	-42990	-11.9417	-14330	1153
2014-10-17 18:29:48	d	d	1	3462	0.961667	-42987	-11.9408	-14329	1154
2014-10-17 18:29:51	d	d	1	3465	0.9625	-42984	-11.94	-14328	1155
2014-10-17 18:29:54	d	d	1	3468	0.963333	-42981	-11.9392	-14327	1156
2014-10-17 18:29:57	d	g	2	3471	0.964167	-42978	-11.9383	-14326	1157
2014-10-17 18:30:00	d	g	2	3474	0.965	-42975	-11.9375	-14325	1158
2014-10-17 18:30:03	d	d	1	3477	0.965833	-42972	-11.9367	-14324	1159
2014-10-17 18:30:06	d	d	1	3480	0.966667	-42969	-11.9358	-14323	1160
2014-10-17 18:30:09	q	g	2	3483	0.9675	-42966	-11.935	-14322	1161
2014-10-17 18:30:12	q	w	0	3486	0.968333	-42963	-11.9342	-14321	1162
2014-10-17 18:30:15	d	d	1	3489	0.969167	-42960	-11.9333	-14320	1163
2014-10-17 18:30:18	d	d	1	3492	0.97	-42957	-11.9325	-14319	1164
2014-10-17 18:30:21	d	d	1	3495	0.970833	-42954	-11.9317	-14318	1165
2014-10-17 18:30:24	d	d	1	3498	0.971667	-42951	-11.9308	-14317	1166
2014-10-17 18:30:27	q	w	0	3501	0.9725	-42948	-11.93	-14316	1167
2014-10-17 18:30:30	d	d	1	3504	0.973333	-42945	-11.9292	-14315	1168
2014-10-17 18:30:33	d	d	1	3507	0.974167	-42942	-11.9283	-14314	1169
2014-10-17 18:30:36	d	d	1	3510	0.975	-42939	-11.9275	-14313	1170
2014-10-17 18:30:39	d	d	1	3513	0.975833	-42936	-11.9267	-14312	1171
2014-10-17 18:30:42	d	d	1	3516	0.976667	-42933	-11.9258	-14311	1172
2014-10-17 18:30:45	d	d	1	3519	0.9775	-42930	-11.925	-14310	1173
2014-10-17 18:30:48	d	d	1	3522	0.978333	-42927	-11.9242	-14309	1174
2014-10-17 18:30:51	d	d	1	3525	0.979167	-42924	-11.9233	-14308	1175
2014-10-17 18:30:54	d	d	1	3528	0.98	-42921	-11.9225	-14307	1176
2014-10-17 18:30:57	d	d	1	3531	0.980833	-42918	-11.9217	-14306	1177
2014-10-17 18:31:00	d	d	1	3534	0.981667	-42915	-11.9208	-14305	1178
2014-10-17 18:31:03	s	d	1	3537	0.9825	-42912	-11.92	-14304	1179
2014-10-17 18:31:06	d	i	3	3540	0.983333	-42909	-11.9192	-14303	1180
2014-10-17 18:31:09	d	g	2	3543	0.984167	-42906	-11.9183	-14302	1181
2014-10-17 18:31:12	d	d	1	3546	0.985	-42903	-11.9175	-14301	1182
2014-10-17 18:31:15	d	i	3	3549	0.985833	-42900	-11.9167	-14300	1183
2014-10-17 18:31:18	d	g	2	3552	0.986667	-42897	-11.9158	-14299	1184
2014-10-17 18:31:21	s	i	3	3555	0.9875	-42894	-11.915	-14298	1185
2014-10-17 18:31:24	d	d	1	3558	0.988333	-42891	-11.9142	-14297	1186
2014-10-17 18:31:27	m	w	0	3561	0.989167	-42888	-11.9133	-14296	1187
2014-10-17 18:31:30	m	w	0	3564	0.99	-42885	-11.9125	-14295	1188
2014-10-17 18:31:33	m	w	0	3567	0.990833	-42882	-11.9117	-14294	1189
2014-10-17 18:31:36	m	w	0	3570	0.991667	-42879	-11.9108	-14293	1190
2014-10-17 18:31:39	m	w	0	3573	0.9925	-42876	-11.91	-14292	1191
2014-10-17 18:31:42	m	w	0	3576	0.993333	-42873	-11.9092	-14291	1192
2014-10-17 18:31:45	m	w	0	3579	0.994167	-42870	-11.9083	-14290	1193
2014-10-17 18:31:48	q	w	0	3582	0.995	-42867	-11.9075	-14289	1194
2014-10-17 18:31:51	q	w	0	3585	0.995833	-42864	-11.9067	-14288	1195
2014-10-17 18:31:54	m	w	0	3588	0.996667	-42861	-11.9058	-14287	1196
2014-10-17 18:31:57	m	w	0	3591	0.9975	-42858	-11.905	-14286	1197
2014-10-17 18:32:00	m	w	0	3594	0.998333	-42855	-11.9042	-14285	1198
2014-10-17 18:32:06	q	w	0	3600	1	-42849	-11.9025	-14283	1200
2014-10-17 18:32:09	q	w	0	3603	1.00083	-42846	-11.9017	-14282	1201
2014-10-17 18:32:12	q	w	0	3606	1.00167	-42843	-11.9008	-14281	1202
2014-10-17 18:32:15	q	w	0	3609	1.0025	-42840	-11.9	-14280	1203
2014-10-17 18:32:18	q	w	0	3612	1.00333	-42837	-11.8992	-14279	1204
2014-10-17 18:32:21	q	w	0	3615	1.00417	-42834	-11.8983	-14278	1205
2014-10-17 18:32:24	q	w	0	3618	1.005	-42831	-11.8975	-14277	1206
2014-10-17 18:32:27	q	w	0	3621	1.00583	-42828	-11.8967	-14276	1207
2014-10-17 18:32:30	q	w	0	3624	1.00667	-42825	-11.8958	-14275	1208
2014-10-17 18:32:33	q	w	0	3627	1.0075	-42822	-11.895	-14274	1209
2014-10-17 18:32:36	q	w	0	3630	1.00833	-42819	-11.8942	-14273	1210
2014-10-17 18:32:39	q	w	0	3633	1.00917	-42816	-11.8933	-14272	1211
2014-10-17 18:32:42	q	w	0	3636	1.01	-42813	-11.8925	-14271	1212
2014-10-17 18:32:45	q	w	0	3639	1.01083	-42810	-11.8917	-14270	1213
2014-10-17 18:32:48	q	w	0	3642	1.01167	-42807	-11.8908	-14269	1214
2014-10-17 18:32:51	q	w	0	3645	1.0125	-42804	-11.89	-14268	1215
2014-10-17 18:32:54	q	w	0	3648	1.01333	-42801	-11.8892	-14267	1216
2014-10-17 18:32:57	q	w	0	3651	1.01417	-42798	-11.8883	-14266	1217
2014-10-17 18:33:00	m	w	0	3654	1.015	-42795	-11.8875	-14265	1218
2014-10-17 18:33:03	m	w	0	3657	1.01583	-42792	-11.8867	-14264	1219
2014-10-17 18:33:06	m	w	0	3660	1.01667	-42789	-11.8858	-14263	1220
2014-10-17 18:33:09	m	w	0	3663	1.0175	-42786	-11.885	-14262	1221
2014-10-17 18:33:12	q	w	0	3666	1.01833	-42783	-11.8842	-14261	1222
2014-10-17 18:33:15	q	w	0	3669	1.01917	-42780	-11.8833	-14260	1223
2014-10-17 18:33:18	q	w	0	3672	1.02	-42777	-11.8825	-14259	1224
2014-10-17 18:33:21	q	w	0	3675	1.02083	-42774	-11.8817	-14258	1225
2014-10-17 18:33:24	q	w	0	3678	1.02167	-42771	-11.8808	-14257	1226
2014-10-17 18:33:27	q	w	0	3681	1.0225	-42768	-11.88	-14256	1227
2014-10-17 18:33:30	q	w	0	3684	1.02333	-42765	-11.8792	-14255	1228
2014-10-17 18:33:33	q	w	0	3687	1.02417	-42762	-11.8783	-14254	1229
2014-10-17 18:33:36	q	w	0	3690	1.025	-42759	-11.8775	-14253	1230
2014-10-17 18:33:39	q	w	0	3693	1.02583	-42756	-11.8767	-14252	1231
2014-10-17 18:33:42	q	w	0	3696	1.02667	-42753	-11.8758	-14251	1232
2014-10-17 18:33:45	q	w	0	3699	1.0275	-42750	-11.875	-14250	1233
2014-10-17 18:33:48	q	w	0	3702	1.02833	-42747	-11.8742	-14249	1234
2014-10-17 18:33:51	q	w	0	3705	1.02917	-42744	-11.8733	-14248	1235
2014-10-17 18:33:54	q	w	0	3708	1.03	-42741	-11.8725	-14247	1236
2014-10-17 18:33:57	q	w	0	3711	1.03083	-42738	-11.8717	-14246	1237
2014-10-17 18:34:00	q	w	0	3714	1.03167	-42735	-11.8708	-14245	1238
2014-10-17 18:34:03	q	w	0	3717	1.0325	-42732	-11.87	-14244	1239
2014-10-17 18:34:06	q	w	0	3720	1.03333	-42729	-11.8692	-14243	1240
2014-10-17 18:34:09	q	w	0	3723	1.03417	-42726	-11.8683	-14242	1241
2014-10-17 18:34:12	q	w	0	3726	1.035	-42723	-11.8675	-14241	1242
2014-10-17 18:34:15	q	w	0	3729	1.03583	-42720	-11.8667	-14240	1243
2014-10-17 18:34:18	q	w	0	3732	1.03667	-42717	-11.8658	-14239	1244
2014-10-17 18:34:21	q	w	0	3735	1.0375	-42714	-11.865	-14238	1245
2014-10-17 18:34:24	q	w	0	3738	1.03833	-42711	-11.8642	-14237	1246
2014-10-17 18:34:27	q	w	0	3741	1.03917	-42708	-11.8633	-14236	1247
2014-10-17 18:34:30	q	w	0	3744	1.04	-42705	-11.8625	-14235	1248
2014-10-17 18:34:33	q	w	0	3747	1.04083	-42702	-11.8617	-14234	1249
2014-10-17 18:34:36	q	w	0	3750	1.04167	-42699	-11.8608	-14233	1250
2014-10-17 18:34:39	q	w	0	3753	1.0425	-42696	-11.86	-14232	1251
2014-10-17 18:34:42	q	w	0	3756	1.04333	-42693	-11.8592	-14231	1252
2014-10-17 18:34:45	q	w	0	3759	1.04417	-42690	-11.8583	-14230	1253
2014-10-17 18:34:48	q	w	0	3762	1.045	-42687	-11.8575	-14229	1254
2014-10-17 18:34:51	q	w	0	3765	1.04583	-42684	-11.8567	-14228	1255
2014-10-17 18:34:54	q	w	0	3768	1.04667	-42681	-11.8558	-14227	1256
2014-10-17 18:34:57	q	w	0	3771	1.0475	-42678	-11.855	-14226	1257
2014-10-17 18:35:00	q	w	0	3774	1.04833	-42675	-11.8542	-14225	1258
2014-10-17 18:35:03	m	w	0	3777	1.04917	-42672	-11.8533	-14224	1259
2014-10-17 18:35:06	q	w	0	3780	1.05	-42669	-11.8525	-14223	1260
2014-10-17 18:35:09	q	w	0	3783	1.05083	-42666	-11.8517	-14222	1261
2014-10-17 18:35:12	q	w	0	3786	1.05167	-42663	-11.8508	-14221	1262
2014-10-17 18:35:15	q	w	0	3789	1.0525	-42660	-11.85	-14220	1263
2014-10-17 18:35:18	q	w	0	3792	1.05333	-42657	-11.8492	-14219	1264
2014-10-17 18:35:21	q	w	0	3795	1.05417	-42654	-11.8483	-14218	1265
2014-10-17 18:35:24	q	w	0	3798	1.055	-42651	-11.8475	-14217	1266
2014-10-17 18:35:27	q	w	0	3801	1.05583	-42648	-11.8467	-14216	1267
2014-10-17 18:35:30	q	w	0	3804	1.05667	-42645	-11.8458	-14215	1268
2014-10-17 18:35:33	q	w	0	3807	1.0575	-42642	-11.845	-14214	1269
2014-10-17 18:35:36	q	w	0	3810	1.05833	-42639	-11.8442	-14213	1270
2014-10-17 18:35:39	q	w	0	3813	1.05917	-42636	-11.8433	-14212	1271
2014-10-17 18:35:42	q	w	0	3816	1.06	-42633	-11.8425	-14211	1272
2014-10-17 18:35:45	q	w	0	3819	1.06083	-42630	-11.8417	-14210	1273
2014-10-17 18:35:48	q	w	0	3822	1.06167	-42627	-11.8408	-14209	1274
2014-10-17 18:35:51	q	w	0	3825	1.0625	-42624	-11.84	-14208	1275
2014-10-17 18:35:54	q	w	0	3828	1.06333	-42621	-11.8392	-14207	1276
2014-10-17 18:35:57	q	w	0	3831	1.06417	-42618	-11.8383	-14206	1277
2014-10-17 18:36:00	q	w	0	3834	1.065	-42615	-11.8375	-14205	1278
2014-10-17 18:36:03	q	w	0	3837	1.06583	-42612	-11.8367	-14204	1279
2014-10-17 18:36:06	q	w	0	3840	1.06667	-42609	-11.8358	-14203	1280
2014-10-17 18:36:09	q	w	0	3843	1.0675	-42606	-11.835	-14202	1281
2014-10-17 18:36:12	q	w	0	3846	1.06833	-42603	-11.8342	-14201	1282
2014-10-17 18:36:15	q	w	0	3849	1.06917	-42600	-11.8333	-14200	1283
2014-10-17 18:36:18	q	w	0	3852	1.07	-42597	-11.8325	-14199	1284
2014-10-17 18:36:21	q	w	0	3855	1.07083	-42594	-11.8317	-14198	1285
2014-10-17 18:36:24	q	w	0	3858	1.07167	-42591	-11.8308	-14197	1286
2014-10-17 18:36:27	q	w	0	3861	1.0725	-42588	-11.83	-14196	1287
2014-10-17 18:36:30	q	w	0	3864	1.07333	-42585	-11.8292	-14195	1288
2014-10-17 18:36:33	q	w	0	3867	1.07417	-42582	-11.8283	-14194	1289
2014-10-17 18:36:36	q	w	0	3870	1.075	-42579	-11.8275	-14193	1290
2014-10-17 18:36:39	q	w	0	3873	1.07583	-42576	-11.8267	-14192	1291
2014-10-17 18:36:42	q	w	0	3876	1.07667	-42573	-11.8258	-14191	1292
2014-10-17 18:36:45	m	w	0	3879	1.0775	-42570	-11.825	-14190	1293
2014-10-17 18:36:48	m	w	0	3882	1.07833	-42567	-11.8242	-14189	1294
2014-10-17 18:36:51	m	w	0	3885	1.07917	-42564	-11.8233	-14188	1295
2014-10-17 18:36:54	m	w	0	3888	1.08	-42561	-11.8225	-14187	1296
2014-10-17 18:36:57	m	w	0	3891	1.08083	-42558	-11.8217	-14186	1297
2014-10-17 18:37:00	m	w	0	3894	1.08167	-42555	-11.8208	-14185	1298
2014-10-17 18:37:03	q	w	0	3897	1.0825	-42552	-11.82	-14184	1299
2014-10-17 18:37:06	q	w	0	3900	1.08333	-42549	-11.8192	-14183	1300
2014-10-17 18:37:09	q	w	0	3903	1.08417	-42546	-11.8183	-14182	1301
2014-10-17 18:37:12	q	w	0	3906	1.085	-42543	-11.8175	-14181	1302
2014-10-17 18:37:15	q	w	0	3909	1.08583	-42540	-11.8167	-14180	1303
2014-10-17 18:37:18	q	w	0	3912	1.08667	-42537	-11.8158	-14179	1304
2014-10-17 18:37:21	q	w	0	3915	1.0875	-42534	-11.815	-14178	1305
2014-10-17 18:37:24	m	w	0	3918	1.08833	-42531	-11.8142	-14177	1306
2014-10-17 18:37:27	q	w	0	3921	1.08917	-42528	-11.8133	-14176	1307
2014-10-17 18:37:30	q	w	0	3924	1.09	-42525	-11.8125	-14175	1308
2014-10-17 18:37:33	q	w	0	3927	1.09083	-42522	-11.8117	-14174	1309
2014-10-17 18:37:36	q	w	0	3930	1.09167	-42519	-11.8108	-14173	1310
2014-10-17 18:37:39	q	w	0	3933	1.0925	-42516	-11.81	-14172	1311
2014-10-17 18:37:42	q	w	0	3936	1.09333	-42513	-11.8092	-14171	1312
2014-10-17 18:37:45	q	w	0	3939	1.09417	-42510	-11.8083	-14170	1313
2014-10-17 18:37:48	q	w	0	3942	1.095	-42507	-11.8075	-14169	1314
2014-10-17 18:37:51	q	w	0	3945	1.09583	-42504	-11.8067	-14168	1315
2014-10-17 18:37:54	q	w	0	3948	1.09667	-42501	-11.8058	-14167	1316
2014-10-17 18:37:57	q	w	0	3951	1.0975	-42498	-11.805	-14166	1317
2014-10-17 18:38:00	q	w	0	3954	1.09833	-42495	-11.8042	-14165	1318
2014-10-17 18:38:03	q	w	0	3957	1.09917	-42492	-11.8033	-14164	1319
2014-10-17 18:38:06	q	w	0	3960	1.1	-42489	-11.8025	-14163	1320
2014-10-17 18:38:09	q	w	0	3963	1.10083	-42486	-11.8017	-14162	1321
2014-10-17 18:38:12	q	w	0	3966	1.10167	-42483	-11.8008	-14161	1322
2014-10-17 18:38:15	q	w	0	3969	1.1025	-42480	-11.8	-14160	1323
2014-10-17 18:38:18	q	w	0	3972	1.10333	-42477	-11.7992	-14159	1324
2014-10-17 18:38:21	q	w	0	3975	1.10417	-42474	-11.7983	-14158	1325
2014-10-17 18:38:24	q	w	0	3978	1.105	-42471	-11.7975	-14157	1326
2014-10-17 18:38:27	q	w	0	3981	1.10583	-42468	-11.7967	-14156	1327
2014-10-17 18:38:30	q	w	0	3984	1.10667	-42465	-11.7958	-14155	1328
2014-10-17 18:38:33	q	w	0	3987	1.1075	-42462	-11.795	-14154	1329
2014-10-17 18:38:36	q	w	0	3990	1.10833	-42459	-11.7942	-14153	1330
2014-10-17 18:38:39	q	w	0	3993	1.10917	-42456	-11.7933	-14152	1331
2014-10-17 18:38:42	q	w	0	3996	1.11	-42453	-11.7925	-14151	1332
2014-10-17 18:38:45	q	w	0	3999	1.11083	-42450	-11.7917	-14150	1333
2014-10-17 18:38:48	q	w	0	4002	1.11167	-42447	-11.7908	-14149	1334
2014-10-17 18:38:51	q	w	0	4005	1.1125	-42444	-11.79	-14148	1335
2014-10-17 18:38:54	q	w	0	4008	1.11333	-42441	-11.7892	-14147	1336
2014-10-17 18:38:57	q	w	0	4011	1.11417	-42438	-11.7883	-14146	1337
2014-10-17 18:39:00	q	w	0	4014	1.115	-42435	-11.7875	-14145	1338
2014-10-17 18:39:03	q	w	0	4017	1.11583	-42432	-11.7867	-14144	1339
2014-10-17 18:39:06	q	w	0	4020	1.11667	-42429	-11.7858	-14143	1340
2014-10-17 18:39:09	q	w	0	4023	1.1175	-42426	-11.785	-14142	1341
2014-10-17 18:39:12	q	w	0	4026	1.11833	-42423	-11.7842	-14141	1342
2014-10-17 18:39:15	q	w	0	4029	1.11917	-42420	-11.7833	-14140	1343
2014-10-17 18:39:18	q	w	0	4032	1.12	-42417	-11.7825	-14139	1344
2014-10-17 18:39:21	d	d	1	4035	1.12083	-42414	-11.7817	-14138	1345
2014-10-17 18:39:24	q	w	0	4038	1.12167	-42411	-11.7808	-14137	1346
2014-10-17 18:39:27	q	w	0	4041	1.1225	-42408	-11.78	-14136	1347
2014-10-17 18:39:30	d	d	1	4044	1.12333	-42405	-11.7792	-14135	1348
2014-10-17 18:39:33	d	d	1	4047	1.12417	-42402	-11.7783	-14134	1349
2014-10-17 18:39:36	q	w	0	4050	1.125	-42399	-11.7775	-14133	1350
2014-10-17 18:39:39	q	w	0	4053	1.12583	-42396	-11.7767	-14132	1351
2014-10-17 18:39:42	d	d	1	4056	1.12667	-42393	-11.7758	-14131	1352
2014-10-17 18:39:45	d	d	1	4059	1.1275	-42390	-11.775	-14130	1353
2014-10-17 18:39:48	q	w	0	4062	1.12833	-42387	-11.7742	-14129	1354
2014-10-17 18:39:51	q	w	0	4065	1.12917	-42384	-11.7733	-14128	1355
2014-10-17 18:39:54	q	w	0	4068	1.13	-42381	-11.7725	-14127	1356
2014-10-17 18:39:57	d	d	1	4071	1.13083	-42378	-11.7717	-14126	1357
2014-10-17 18:40:00	q	w	0	4074	1.13167	-42375	-11.7708	-14125	1358
2014-10-17 18:40:03	d	d	1	4077	1.1325	-42372	-11.77	-14124	1359
2014-10-17 18:40:06	d	d	1	4080	1.13333	-42369	-11.7692	-14123	1360
2014-10-17 18:40:09	q	w	0	4083	1.13417	-42366	-11.7683	-14122	1361
2014-10-17 18:40:12	q	w	0	4086	1.135	-42363	-11.7675	-14121	1362
2014-10-17 18:40:15	q	w	0	4089	1.13583	-42360	-11.7667	-14120	1363
2014-10-17 18:40:18	q	w	0	4092	1.13667	-42357	-11.7658	-14119	1364
2014-10-17 18:40:21	q	w	0	4095	1.1375	-42354	-11.765	-14118	1365
2014-10-17 18:40:24	q	w	0	4098	1.13833	-42351	-11.7642	-14117	1366
2014-10-17 18:40:27	q	w	0	4101	1.13917	-42348	-11.7633	-14116	1367
2014-10-17 18:40:30	d	d	1	4104	1.14	-42345	-11.7625	-14115	1368
2014-10-17 18:40:33	d	d	1	4107	1.14083	-42342	-11.7617	-14114	1369
2014-10-17 18:40:36	q	w	0	4110	1.14167	-42339	-11.7608	-14113	1370
2014-10-17 18:40:39	q	w	0	4113	1.1425	-42336	-11.76	-14112	1371
2014-10-17 18:40:42	d	d	1	4116	1.14333	-42333	-11.7592	-14111	1372
2014-10-17 18:40:45	d	d	1	4119	1.14417	-42330	-11.7583	-14110	1373
2014-10-17 18:40:48	d	d	1	4122	1.145	-42327	-11.7575	-14109	1374
2014-10-17 18:40:51	d	d	1	4125	1.14583	-42324	-11.7567	-14108	1375
2014-10-17 18:40:54	d	d	1	4128	1.14667	-42321	-11.7558	-14107	1376
2014-10-17 18:40:57	d	d	1	4131	1.1475	-42318	-11.755	-14106	1377
2014-10-17 18:41:00	d	d	1	4134	1.14833	-42315	-11.7542	-14105	1378
2014-10-17 18:41:03	d	d	1	4137	1.14917	-42312	-11.7533	-14104	1379
2014-10-17 18:41:06	d	d	1	4140	1.15	-42309	-11.7525	-14103	1380
2014-10-17 18:41:09	q	w	0	4143	1.15083	-42306	-11.7517	-14102	1381
2014-10-17 18:41:12	q	w	0	4146	1.15167	-42303	-11.7508	-14101	1382
2014-10-17 18:41:15	q	w	0	4149	1.1525	-42300	-11.75	-14100	1383
2014-10-17 18:41:18	d	d	1	4152	1.15333	-42297	-11.7492	-14099	1384
2014-10-17 18:41:21	d	d	1	4155	1.15417	-42294	-11.7483	-14098	1385
2014-10-17 18:41:24	d	d	1	4158	1.155	-42291	-11.7475	-14097	1386
2014-10-17 18:41:27	d	d	1	4161	1.15583	-42288	-11.7467	-14096	1387
2014-10-17 18:41:30	d	d	1	4164	1.15667	-42285	-11.7458	-14095	1388
2014-10-17 18:41:33	q	w	0	4167	1.1575	-42282	-11.745	-14094	1389
2014-10-17 18:41:36	q	w	0	4170	1.15833	-42279	-11.7442	-14093	1390
2014-10-17 18:41:39	q	w	0	4173	1.15917	-42276	-11.7433	-14092	1391
2014-10-17 18:41:42	q	w	0	4176	1.16	-42273	-11.7425	-14091	1392
2014-10-17 18:41:45	q	w	0	4179	1.16083	-42270	-11.7417	-14090	1393
2014-10-17 18:41:48	q	w	0	4182	1.16167	-42267	-11.7408	-14089	1394
2014-10-17 18:41:51	q	w	0	4185	1.1625	-42264	-11.74	-14088	1395
2014-10-17 18:41:54	q	w	0	4188	1.16333	-42261	-11.7392	-14087	1396
2014-10-17 18:41:57	q	w	0	4191	1.16417	-42258	-11.7383	-14086	1397
2014-10-17 18:42:00	q	w	0	4194	1.165	-42255	-11.7375	-14085	1398
2014-10-17 18:42:03	q	w	0	4197	1.16583	-42252	-11.7367	-14084	1399
2014-10-17 18:42:06	q	w	0	4200	1.16667	-42249	-11.7358	-14083	1400
2014-10-17 18:42:09	d	d	1	4203	1.1675	-42246	-11.735	-14082	1401
2014-10-17 18:42:12	d	d	1	4206	1.16833	-42243	-11.7342	-14081	1402
2014-10-17 18:42:15	d	d	1	4209	1.16917	-42240	-11.7333	-14080	1403
2014-10-17 18:42:18	q	w	0	4212	1.17	-42237	-11.7325	-14079	1404
2014-10-17 18:42:21	q	w	0	4215	1.17083	-42234	-11.7317	-14078	1405
2014-10-17 18:42:24	q	w	0	4218	1.17167	-42231	-11.7308	-14077	1406
2014-10-17 18:42:27	q	w	0	4221	1.1725	-42228	-11.73	-14076	1407
2014-10-17 18:42:30	q	w	0	4224	1.17333	-42225	-11.7292	-14075	1408
2014-10-17 18:42:33	q	w	0	4227	1.17417	-42222	-11.7283	-14074	1409
2014-10-17 18:42:36	q	w	0	4230	1.175	-42219	-11.7275	-14073	1410
2014-10-17 18:42:39	q	w	0	4233	1.17583	-42216	-11.7267	-14072	1411
2014-10-17 18:42:42	q	w	0	4236	1.17667	-42213	-11.7258	-14071	1412
2014-10-17 18:42:45	q	w	0	4239	1.1775	-42210	-11.725	-14070	1413
2014-10-17 18:42:48	q	w	0	4242	1.17833	-42207	-11.7242	-14069	1414
2014-10-17 18:42:51	q	w	0	4245	1.17917	-42204	-11.7233	-14068	1415
2014-10-17 18:42:54	q	w	0	4248	1.18	-42201	-11.7225	-14067	1416
2014-10-17 18:42:57	q	w	0	4251	1.18083	-42198	-11.7217	-14066	1417
2014-10-17 18:43:00	q	w	0	4254	1.18167	-42195	-11.7208	-14065	1418
2014-10-17 18:43:03	q	w	0	4257	1.1825	-42192	-11.72	-14064	1419
2014-10-17 18:43:06	q	w	0	4260	1.18333	-42189	-11.7192	-14063	1420
2014-10-17 18:43:09	q	w	0	4263	1.18417	-42186	-11.7183	-14062	1421
2014-10-17 18:43:12	q	w	0	4266	1.185	-42183	-11.7175	-14061	1422
2014-10-17 18:43:15	q	w	0	4269	1.18583	-42180	-11.7167	-14060	1423
2014-10-17 18:43:18	q	w	0	4272	1.18667	-42177	-11.7158	-14059	1424
2014-10-17 18:43:21	q	w	0	4275	1.1875	-42174	-11.715	-14058	1425
2014-10-17 18:43:24	q	w	0	4278	1.18833	-42171	-11.7142	-14057	1426
2014-10-17 18:43:27	q	w	0	4281	1.18917	-42168	-11.7133	-14056	1427
2014-10-17 18:43:30	q	w	0	4284	1.19	-42165	-11.7125	-14055	1428
2014-10-17 18:43:33	q	w	0	4287	1.19083	-42162	-11.7117	-14054	1429
2014-10-17 18:43:36	q	w	0	4290	1.19167	-42159	-11.7108	-14053	1430
2014-10-17 18:43:39	q	w	0	4293	1.1925	-42156	-11.71	-14052	1431
2014-10-17 18:43:42	q	w	0	4296	1.19333	-42153	-11.7092	-14051	1432
2014-10-17 18:43:45	q	w	0	4299	1.19417	-42150	-11.7083	-14050	1433
2014-10-17 18:43:48	q	w	0	4302	1.195	-42147	-11.7075	-14049	1434
2014-10-17 18:43:51	q	w	0	4305	1.19583	-42144	-11.7067	-14048	1435
2014-10-17 18:43:54	q	w	0	4308	1.19667	-42141	-11.7058	-14047	1436
2014-10-17 18:43:57	q	w	0	4311	1.1975	-42138	-11.705	-14046	1437
2014-10-17 18:44:00	q	w	0	4314	1.19833	-42135	-11.7042	-14045	1438
2014-10-17 18:44:03	q	w	0	4317	1.19917	-42132	-11.7033	-14044	1439
2014-10-17 18:44:06	q	w	0	4320	1.2	-42129	-11.7025	-14043	1440
2014-10-17 18:44:09	q	w	0	4323	1.20083	-42126	-11.7017	-14042	1441
2014-10-17 18:44:12	q	w	0	4326	1.20167	-42123	-11.7008	-14041	1442
2014-10-17 18:44:15	d	d	1	4329	1.2025	-42120	-11.7	-14040	1443
2014-10-17 18:44:18	d	d	1	4332	1.20333	-42117	-11.6992	-14039	1444
2014-10-17 18:44:21	d	d	1	4335	1.20417	-42114	-11.6983	-14038	1445
2014-10-17 18:44:24	d	d	1	4338	1.205	-42111	-11.6975	-14037	1446
2014-10-17 18:44:27	d	d	1	4341	1.20583	-42108	-11.6967	-14036	1447
2014-10-17 18:44:30	d	d	1	4344	1.20667	-42105	-11.6958	-14035	1448
2014-10-17 18:44:33	d	d	1	4347	1.2075	-42102	-11.695	-14034	1449
2014-10-17 18:44:36	d	d	1	4350	1.20833	-42099	-11.6942	-14033	1450
2014-10-17 18:44:39	d	d	1	4353	1.20917	-42096	-11.6933	-14032	1451
2014-10-17 18:44:42	d	d	1	4356	1.21	-42093	-11.6925	-14031	1452
2014-10-17 18:44:45	d	d	1	4359	1.21083	-42090	-11.6917	-14030	1453
2014-10-17 18:44:48	d	d	1	4362	1.21167	-42087	-11.6908	-14029	1454
2014-10-17 18:44:51	d	d	1	4365	1.2125	-42084	-11.69	-14028	1455
2014-10-17 18:44:54	d	d	1	4368	1.21333	-42081	-11.6892	-14027	1456
2014-10-17 18:44:57	d	d	1	4371	1.21417	-42078	-11.6883	-14026	1457
2014-10-17 18:45:00	d	d	1	4374	1.215	-42075	-11.6875	-14025	1458
2014-10-17 18:45:03	d	d	1	4377	1.21583	-42072	-11.6867	-14024	1459
2014-10-17 18:45:06	d	d	1	4380	1.21667	-42069	-11.6858	-14023	1460
2014-10-17 18:45:09	q	w	0	4383	1.2175	-42066	-11.685	-14022	1461
2014-10-17 18:45:12	q	w	0	4386	1.21833	-42063	-11.6842	-14021	1462
2014-10-17 18:45:15	q	w	0	4389	1.21917	-42060	-11.6833	-14020	1463
2014-10-17 18:45:18	q	w	0	4392	1.22	-42057	-11.6825	-14019	1464
2014-10-17 18:45:21	q	w	0	4395	1.22083	-42054	-11.6817	-14018	1465
2014-10-17 18:45:24	q	w	0	4398	1.22167	-42051	-11.6808	-14017	1466
2014-10-17 18:45:27	q	w	0	4401	1.2225	-42048	-11.68	-14016	1467
2014-10-17 18:45:30	q	w	0	4404	1.22333	-42045	-11.6792	-14015	1468
2014-10-17 18:45:33	q	w	0	4407	1.22417	-42042	-11.6783	-14014	1469
2014-10-17 18:45:36	q	w	0	4410	1.225	-42039	-11.6775	-14013	1470
2014-10-17 18:45:39	q	w	0	4413	1.22583	-42036	-11.6767	-14012	1471
2014-10-17 18:45:42	q	w	0	4416	1.22667	-42033	-11.6758	-14011	1472
2014-10-17 18:45:45	q	w	0	4419	1.2275	-42030	-11.675	-14010	1473
2014-10-17 18:45:48	q	w	0	4422	1.22833	-42027	-11.6742	-14009	1474
2014-10-17 18:45:51	q	w	0	4425	1.22917	-42024	-11.6733	-14008	1475
2014-10-17 18:45:54	q	w	0	4428	1.23	-42021	-11.6725	-14007	1476
2014-10-17 18:45:57	q	w	0	4431	1.23083	-42018	-11.6717	-14006	1477
2014-10-17 18:46:00	q	w	0	4434	1.23167	-42015	-11.6708	-14005	1478
2014-10-17 18:46:03	d	d	1	4437	1.2325	-42012	-11.67	-14004	1479
2014-10-17 18:46:06	d	d	1	4440	1.23333	-42009	-11.6692	-14003	1480
2014-10-17 18:46:09	d	d	1	4443	1.23417	-42006	-11.6683	-14002	1481
2014-10-17 18:46:12	d	d	1	4446	1.235	-42003	-11.6675	-14001	1482
2014-10-17 18:46:15	d	d	1	4449	1.23583	-42000	-11.6667	-14000	1483
2014-10-17 18:46:18	d	g	2	4452	1.23667	-41997	-11.6658	-13999	1484
2014-10-17 18:46:21	d	g	2	4455	1.2375	-41994	-11.665	-13998	1485
2014-10-17 18:46:24	d	g	2	4458	1.23833	-41991	-11.6642	-13997	1486
2014-10-17 18:46:27	d	g	2	4461	1.23917	-41988	-11.6633	-13996	1487
2014-10-17 18:46:30	d	g	2	4464	1.24	-41985	-11.6625	-13995	1488
2014-10-17 18:46:33	d	g	2	4467	1.24083	-41982	-11.6617	-13994	1489
2014-10-17 18:46:36	d	g	2	4470	1.24167	-41979	-11.6608	-13993	1490
2014-10-17 18:46:39	d	d	1	4473	1.2425	-41976	-11.66	-13992	1491
2014-10-17 18:46:42	d	d	1	4476	1.24333	-41973	-11.6592	-13991	1492
2014-10-17 18:46:45	d	d	1	4479	1.24417	-41970	-11.6583	-13990	1493
2014-10-17 18:46:48	d	d	1	4482	1.245	-41967	-11.6575	-13989	1494
2014-10-17 18:46:51	d	d	1	4485	1.24583	-41964	-11.6567	-13988	1495
2014-10-17 18:46:54	d	d	1	4488	1.24667	-41961	-11.6558	-13987	1496
2014-10-17 18:46:57	d	d	1	4491	1.2475	-41958	-11.655	-13986	1497
2014-10-17 18:47:00	d	d	1	4494	1.24833	-41955	-11.6542	-13985	1498
2014-10-17 18:47:03	d	d	1	4497	1.24917	-41952	-11.6533	-13984	1499
2014-10-17 18:47:06	q	w	0	4500	1.25	-41949	-11.6525	-13983	1500
2014-10-17 18:47:09	q	w	0	4503	1.25083	-41946	-11.6517	-13982	1501
2014-10-17 18:47:12	d	d	1	4506	1.25167	-41943	-11.6508	-13981	1502
2014-10-17 18:47:15	d	d	1	4509	1.2525	-41940	-11.65	-13980	1503
2014-10-17 18:47:18	d	d	1	4512	1.25333	-41937	-11.6492	-13979	1504
2014-10-17 18:47:21	d	d	1	4515	1.25417	-41934	-11.6483	-13978	1505
2014-10-17 18:47:24	d	d	1	4518	1.255	-41931	-11.6475	-13977	1506
2014-10-17 18:47:27	d	d	1	4521	1.25583	-41928	-11.6467	-13976	1507
2014-10-17 18:47:30	d	d	1	4524	1.25667	-41925	-11.6458	-13975	1508
2014-10-17 18:47:33	d	d	1	4527	1.2575	-41922	-11.645	-13974	1509
2014-10-17 18:47:36	d	d	1	4530	1.25833	-41919	-11.6442	-13973	1510
2014-10-17 18:47:39	d	d	1	4533	1.25917	-41916	-11.6433	-13972	1511
2014-10-17 18:47:42	d	d	1	4536	1.26	-41913	-11.6425	-13971	1512
2014-10-17 18:47:45	d	g	2	4539	1.26083	-41910	-11.6417	-13970	1513
2014-10-17 18:47:48	d	d	1	4542	1.26167	-41907	-11.6408	-13969	1514
2014-10-17 18:47:51	d	g	2	4545	1.2625	-41904	-11.64	-13968	1515
2014-10-17 18:47:54	s	i	3	4548	1.26333	-41901	-11.6392	-13967	1516
2014-10-17 18:47:57	s	g	2	4551	1.26417	-41898	-11.6383	-13966	1517
2014-10-17 18:48:00	s	g	2	4554	1.265	-41895	-11.6375	-13965	1518
2014-10-17 18:48:03	s	g	2	4557	1.26583	-41892	-11.6367	-13964	1519
2014-10-17 18:48:06	s	i	3	4560	1.26667	-41889	-11.6358	-13963	1520
2014-10-17 18:48:09	s	i	3	4563	1.2675	-41886	-11.635	-13962	1521
2014-10-17 18:48:12	d	g	2	4566	1.26833	-41883	-11.6342	-13961	1522
2014-10-17 18:48:15	d	g	2	4569	1.26917	-41880	-11.6333	-13960	1523
2014-10-17 18:48:18	d	d	1	4572	1.27	-41877	-11.6325	-13959	1524
2014-10-17 18:48:21	d	d	1	4575	1.27083	-41874	-11.6317	-13958	1525
2014-10-17 18:48:24	q	w	0	4578	1.27167	-41871	-11.6308	-13957	1526
2014-10-17 18:48:27	q	w	0	4581	1.2725	-41868	-11.63	-13956	1527
2014-10-17 18:48:30	d	d	1	4584	1.27333	-41865	-11.6292	-13955	1528
2014-10-17 18:48:33	d	d	1	4587	1.27417	-41862	-11.6283	-13954	1529
2014-10-17 18:48:36	d	d	1	4590	1.275	-41859	-11.6275	-13953	1530
2014-10-17 18:48:39	d	d	1	4593	1.27583	-41856	-11.6267	-13952	1531
2014-10-17 18:48:42	d	d	1	4596	1.27667	-41853	-11.6258	-13951	1532
2014-10-17 18:48:45	d	d	1	4599	1.2775	-41850	-11.625	-13950	1533
2014-10-17 18:48:48	d	d	1	4602	1.27833	-41847	-11.6242	-13949	1534
2014-10-17 18:48:51	d	d	1	4605	1.27917	-41844	-11.6233	-13948	1535
2014-10-17 18:48:54	d	d	1	4608	1.28	-41841	-11.6225	-13947	1536
2014-10-17 18:48:57	d	d	1	4611	1.28083	-41838	-11.6217	-13946	1537
2014-10-17 18:49:00	d	d	1	4614	1.28167	-41835	-11.6208	-13945	1538
2014-10-17 18:49:03	d	d	1	4617	1.2825	-41832	-11.62	-13944	1539
2014-10-17 18:49:06	d	d	1	4620	1.28333	-41829	-11.6192	-13943	1540
2014-10-17 18:49:09	d	d	1	4623	1.28417	-41826	-11.6183	-13942	1541
2014-10-17 18:49:12	q	w	0	4626	1.285	-41823	-11.6175	-13941	1542
2014-10-17 18:49:15	q	w	0	4629	1.28583	-41820	-11.6167	-13940	1543
2014-10-17 18:49:18	d	d	1	4632	1.28667	-41817	-11.6158	-13939	1544
2014-10-17 18:49:21	d	d	1	4635	1.2875	-41814	-11.615	-13938	1545
2014-10-17 18:49:24	s	s	4	4638	1.28833	-41811	-11.6142	-13937	1546
2014-10-17 18:49:27	d	d	1	4641	1.28917	-41808	-11.6133	-13936	1547
2014-10-17 18:49:30	d	d	1	4644	1.29	-41805	-11.6125	-13935	1548
2014-10-17 18:49:33	d	d	1	4647	1.29083	-41802	-11.6117	-13934	1549
2014-10-17 18:49:36	s	i	3	4650	1.29167	-41799	-11.6108	-13933	1550
2014-10-17 18:49:39	d	d	1	4653	1.2925	-41796	-11.61	-13932	1551
2014-10-17 18:49:42	d	d	1	4656	1.29333	-41793	-11.6092	-13931	1552
2014-10-17 18:49:45	d	d	1	4659	1.29417	-41790	-11.6083	-13930	1553
2014-10-17 18:49:48	d	d	1	4662	1.295	-41787	-11.6075	-13929	1554
2014-10-17 18:49:51	d	d	1	4665	1.29583	-41784	-11.6067	-13928	1555
2014-10-17 18:49:54	d	d	1	4668	1.29667	-41781	-11.6058	-13927	1556
2014-10-17 18:49:57	d	d	1	4671	1.2975	-41778	-11.605	-13926	1557
2014-10-17 18:50:00	d	d	1	4674	1.29833	-41775	-11.6042	-13925	1558
2014-10-17 18:50:03	d	d	1	4677	1.29917	-41772	-11.6033	-13924	1559
2014-10-17 18:50:06	d	d	1	4680	1.3	-41769	-11.6025	-13923	1560
2014-10-17 18:50:09	d	d	1	4683	1.30083	-41766	-11.6017	-13922	1561
2014-10-17 18:50:12	d	d	1	4686	1.30167	-41763	-11.6008	-13921	1562
2014-10-17 18:50:15	d	d	1	4689	1.3025	-41760	-11.6	-13920	1563
2014-10-17 18:50:18	d	d	1	4692	1.30333	-41757	-11.5992	-13919	1564
2014-10-17 18:50:21	d	d	1	4695	1.30417	-41754	-11.5983	-13918	1565
2014-10-17 18:50:24	d	d	1	4698	1.305	-41751	-11.5975	-13917	1566
2014-10-17 18:50:27	d	d	1	4701	1.30583	-41748	-11.5967	-13916	1567
2014-10-17 18:50:30	d	d	1	4704	1.30667	-41745	-11.5958	-13915	1568
2014-10-17 18:50:33	d	g	2	4707	1.3075	-41742	-11.595	-13914	1569
2014-10-17 18:50:36	d	d	1	4710	1.30833	-41739	-11.5942	-13913	1570
2014-10-17 18:50:39	d	d	1	4713	1.30917	-41736	-11.5933	-13912	1571
2014-10-17 18:50:42	d	d	1	4716	1.31	-41733	-11.5925	-13911	1572
2014-10-17 18:50:45	d	d	1	4719	1.31083	-41730	-11.5917	-13910	1573
2014-10-17 18:50:48	d	d	1	4722	1.31167	-41727	-11.5908	-13909	1574
2014-10-17 18:50:51	d	d	1	4725	1.3125	-41724	-11.59	-13908	1575
2014-10-17 18:50:54	d	d	1	4728	1.31333	-41721	-11.5892	-13907	1576
2014-10-17 18:50:57	d	d	1	4731	1.31417	-41718	-11.5883	-13906	1577
2014-10-17 18:51:00	d	d	1	4734	1.315	-41715	-11.5875	-13905	1578
2014-10-17 18:51:03	d	d	1	4737	1.31583	-41712	-11.5867	-13904	1579
2014-10-17 18:51:06	d	d	1	4740	1.31667	-41709	-11.5858	-13903	1580
2014-10-17 18:51:09	d	d	1	4743	1.3175	-41706	-11.585	-13902	1581
2014-10-17 18:51:12	s	i	3	4746	1.31833	-41703	-11.5842	-13901	1582
2014-10-17 18:51:15	d	d	1	4749	1.31917	-41700	-11.5833	-13900	1583
2014-10-17 18:51:18	d	d	1	4752	1.32	-41697	-11.5825	-13899	1584
2014-10-17 18:51:21	q	w	0	4755	1.32083	-41694	-11.5817	-13898	1585
2014-10-17 18:51:24	q	w	0	4758	1.32167	-41691	-11.5808	-13897	1586
2014-10-17 18:51:27	q	w	0	4761	1.3225	-41688	-11.58	-13896	1587
2014-10-17 18:51:30	q	w	0	4764	1.32333	-41685	-11.5792	-13895	1588
2014-10-17 18:51:33	q	w	0	4767	1.32417	-41682	-11.5783	-13894	1589
2014-10-17 18:51:36	q	w	0	4770	1.325	-41679	-11.5775	-13893	1590
2014-10-17 18:51:39	q	w	0	4773	1.32583	-41676	-11.5767	-13892	1591
2014-10-17 18:51:42	q	w	0	4776	1.32667	-41673	-11.5758	-13891	1592
2014-10-17 18:51:45	q	w	0	4779	1.3275	-41670	-11.575	-13890	1593
2014-10-17 18:51:48	q	w	0	4782	1.32833	-41667	-11.5742	-13889	1594
2014-10-17 18:51:51	q	w	0	4785	1.32917	-41664	-11.5733	-13888	1595
2014-10-17 18:51:54	q	w	0	4788	1.33	-41661	-11.5725	-13887	1596
2014-10-17 18:51:57	q	w	0	4791	1.33083	-41658	-11.5717	-13886	1597
2014-10-17 18:52:00	q	w	0	4794	1.33167	-41655	-11.5708	-13885	1598
2014-10-17 18:52:03	q	w	0	4797	1.3325	-41652	-11.57	-13884	1599
2014-10-17 18:52:06	q	w	0	4800	1.33333	-41649	-11.5692	-13883	1600
2014-10-17 18:52:09	q	w	0	4803	1.33417	-41646	-11.5683	-13882	1601
2014-10-17 18:52:12	q	w	0	4806	1.335	-41643	-11.5675	-13881	1602
2014-10-17 18:52:15	q	w	0	4809	1.33583	-41640	-11.5667	-13880	1603
2014-10-17 18:52:18	q	w	0	4812	1.33667	-41637	-11.5658	-13879	1604
2014-10-17 18:52:21	d	d	1	4815	1.3375	-41634	-11.565	-13878	1605
2014-10-17 18:52:24	d	d	1	4818	1.33833	-41631	-11.5642	-13877	1606
2014-10-17 18:52:27	q	w	0	4821	1.33917	-41628	-11.5633	-13876	1607
2014-10-17 18:52:30	q	w	0	4824	1.34	-41625	-11.5625	-13875	1608
2014-10-17 18:52:33	q	w	0	4827	1.34083	-41622	-11.5617	-13874	1609
2014-10-17 18:52:36	q	w	0	4830	1.34167	-41619	-11.5608	-13873	1610
2014-10-17 18:52:39	d	d	1	4833	1.3425	-41616	-11.56	-13872	1611
2014-10-17 18:52:42	d	d	1	4836	1.34333	-41613	-11.5592	-13871	1612
2014-10-17 18:52:45	d	d	1	4839	1.34417	-41610	-11.5583	-13870	1613
2014-10-17 18:52:48	s	i	3	4842	1.345	-41607	-11.5575	-13869	1614
2014-10-17 18:52:51	s	i	3	4845	1.34583	-41604	-11.5567	-13868	1615
2014-10-17 18:52:54	q	w	0	4848	1.34667	-41601	-11.5558	-13867	1616
2014-10-17 18:52:57	q	w	0	4851	1.3475	-41598	-11.555	-13866	1617
2014-10-17 18:53:00	q	w	0	4854	1.34833	-41595	-11.5542	-13865	1618
2014-10-17 18:53:03	q	w	0	4857	1.34917	-41592	-11.5533	-13864	1619
2014-10-17 18:53:06	d	d	1	4860	1.35	-41589	-11.5525	-13863	1620
2014-10-17 18:53:09	d	d	1	4863	1.35083	-41586	-11.5517	-13862	1621
2014-10-17 18:53:12	d	d	1	4866	1.35167	-41583	-11.5508	-13861	1622
2014-10-17 18:53:15	d	d	1	4869	1.3525	-41580	-11.55	-13860	1623
2014-10-17 18:53:18	d	d	1	4872	1.35333	-41577	-11.5492	-13859	1624
2014-10-17 18:53:21	d	d	1	4875	1.35417	-41574	-11.5483	-13858	1625
2014-10-17 18:53:24	d	d	1	4878	1.355	-41571	-11.5475	-13857	1626
2014-10-17 18:53:27	d	d	1	4881	1.35583	-41568	-11.5467	-13856	1627
2014-10-17 18:53:30	d	d	1	4884	1.35667	-41565	-11.5458	-13855	1628
2014-10-17 18:53:33	d	d	1	4887	1.3575	-41562	-11.545	-13854	1629
2014-10-17 18:53:36	d	d	1	4890	1.35833	-41559	-11.5442	-13853	1630
2014-10-17 18:53:39	d	d	1	4893	1.35917	-41556	-11.5433	-13852	1631
2014-10-17 18:53:42	d	d	1	4896	1.36	-41553	-11.5425	-13851	1632
2014-10-17 18:53:45	d	d	1	4899	1.36083	-41550	-11.5417	-13850	1633
2014-10-17 18:53:48	d	d	1	4902	1.36167	-41547	-11.5408	-13849	1634
2014-10-17 18:53:51	d	d	1	4905	1.3625	-41544	-11.54	-13848	1635
2014-10-17 18:53:54	d	d	1	4908	1.36333	-41541	-11.5392	-13847	1636
2014-10-17 18:53:57	d	d	1	4911	1.36417	-41538	-11.5383	-13846	1637
2014-10-17 18:54:00	d	d	1	4914	1.365	-41535	-11.5375	-13845	1638
2014-10-17 18:54:03	d	d	1	4917	1.36583	-41532	-11.5367	-13844	1639
2014-10-17 18:54:06	s	i	3	4920	1.36667	-41529	-11.5358	-13843	1640
2014-10-17 18:54:09	s	i	3	4923	1.3675	-41526	-11.535	-13842	1641
2014-10-17 18:54:12	d	d	1	4926	1.36833	-41523	-11.5342	-13841	1642
2014-10-17 18:54:15	d	d	1	4929	1.36917	-41520	-11.5333	-13840	1643
2014-10-17 18:54:18	d	d	1	4932	1.37	-41517	-11.5325	-13839	1644
2014-10-17 18:54:21	m	w	0	4935	1.37083	-41514	-11.5317	-13838	1645
2014-10-17 18:54:24	m	w	0	4938	1.37167	-41511	-11.5308	-13837	1646
2014-10-17 18:54:27	m	w	0	4941	1.3725	-41508	-11.53	-13836	1647
2014-10-17 18:54:30	m	w	0	4944	1.37333	-41505	-11.5292	-13835	1648
2014-10-17 18:54:33	m	w	0	4947	1.37417	-41502	-11.5283	-13834	1649
2014-10-17 18:54:36	m	w	0	4950	1.375	-41499	-11.5275	-13833	1650
2014-10-17 18:54:39	q	w	0	4953	1.37583	-41496	-11.5267	-13832	1651
2014-10-17 18:54:42	q	w	0	4956	1.37667	-41493	-11.5258	-13831	1652
2014-10-17 18:54:45	q	w	0	4959	1.3775	-41490	-11.525	-13830	1653
2014-10-17 18:54:48	q	w	0	4962	1.37833	-41487	-11.5242	-13829	1654
2014-10-17 18:54:51	d	d	1	4965	1.37917	-41484	-11.5233	-13828	1655
2014-10-17 18:54:54	d	d	1	4968	1.38	-41481	-11.5225	-13827	1656
2014-10-17 18:54:57	d	d	1	4971	1.38083	-41478	-11.5217	-13826	1657
2014-10-17 18:55:00	d	d	1	4974	1.38167	-41475	-11.5208	-13825	1658
2014-10-17 18:55:03	d	d	1	4977	1.3825	-41472	-11.52	-13824	1659
2014-10-17 18:55:06	d	d	1	4980	1.38333	-41469	-11.5192	-13823	1660
2014-10-17 18:55:09	d	d	1	4983	1.38417	-41466	-11.5183	-13822	1661
2014-10-17 18:55:12	q	w	0	4986	1.385	-41463	-11.5175	-13821	1662
2014-10-17 18:55:15	q	w	0	4989	1.38583	-41460	-11.5167	-13820	1663
2014-10-17 18:55:18	q	w	0	4992	1.38667	-41457	-11.5158	-13819	1664
2014-10-17 18:55:21	d	d	1	4995	1.3875	-41454	-11.515	-13818	1665
2014-10-17 18:55:24	d	d	1	4998	1.38833	-41451	-11.5142	-13817	1666
2014-10-17 18:55:27	d	g	2	5001	1.38917	-41448	-11.5133	-13816	1667
2014-10-17 18:55:30	d	g	2	5004	1.39	-41445	-11.5125	-13815	1668
2014-10-17 18:55:33	d	s	4	5007	1.39083	-41442	-11.5117	-13814	1669
2014-10-17 18:55:36	d	d	1	5010	1.39167	-41439	-11.5108	-13813	1670
2014-10-17 18:55:39	d	i	3	5013	1.3925	-41436	-11.51	-13812	1671
2014-10-17 18:55:42	d	g	2	5016	1.39333	-41433	-11.5092	-13811	1672
2014-10-17 18:55:45	d	d	1	5019	1.39417	-41430	-11.5083	-13810	1673
2014-10-17 18:55:48	d	d	1	5022	1.395	-41427	-11.5075	-13809	1674
2014-10-17 18:55:51	d	d	1	5025	1.39583	-41424	-11.5067	-13808	1675
2014-10-17 18:55:54	d	d	1	5028	1.39667	-41421	-11.5058	-13807	1676
2014-10-17 18:55:57	d	g	2	5031	1.3975	-41418	-11.505	-13806	1677
2014-10-17 18:56:00	s	i	3	5034	1.39833	-41415	-11.5042	-13805	1678
2014-10-17 18:56:03	s	i	3	5037	1.39917	-41412	-11.5033	-13804	1679
2014-10-17 18:56:06	q	w	0	5040	1.4	-41409	-11.5025	-13803	1680
2014-10-17 18:56:09	q	w	0	5043	1.40083	-41406	-11.5017	-13802	1681
2014-10-17 18:56:12	m	w	0	5046	1.40167	-41403	-11.5008	-13801	1682
2014-10-17 18:56:15	m	w	0	5049	1.4025	-41400	-11.5	-13800	1683
2014-10-17 18:56:18	m	w	0	5052	1.40333	-41397	-11.4992	-13799	1684
2014-10-17 18:56:21	m	w	0	5055	1.40417	-41394	-11.4983	-13798	1685
2014-10-17 18:56:24	m	w	0	5058	1.405	-41391	-11.4975	-13797	1686
2014-10-17 18:56:27	m	w	0	5061	1.40583	-41388	-11.4967	-13796	1687
2014-10-17 18:56:30	q	w	0	5064	1.40667	-41385	-11.4958	-13795	1688
2014-10-17 18:56:33	q	w	0	5067	1.4075	-41382	-11.495	-13794	1689
2014-10-17 18:56:36	q	w	0	5070	1.40833	-41379	-11.4942	-13793	1690
2014-10-17 18:56:39	d	d	1	5073	1.40917	-41376	-11.4933	-13792	1691
2014-10-17 18:56:42	d	d	1	5076	1.41	-41373	-11.4925	-13791	1692
2014-10-17 18:56:45	q	w	0	5079	1.41083	-41370	-11.4917	-13790	1693
2014-10-17 18:56:48	q	w	0	5082	1.41167	-41367	-11.4908	-13789	1694
2014-10-17 18:56:51	q	w	0	5085	1.4125	-41364	-11.49	-13788	1695
2014-10-17 18:56:54	q	w	0	5088	1.41333	-41361	-11.4892	-13787	1696
2014-10-17 18:56:57	d	d	1	5091	1.41417	-41358	-11.4883	-13786	1697
2014-10-17 18:57:00	d	d	1	5094	1.415	-41355	-11.4875	-13785	1698
2014-10-17 18:57:03	d	d	1	5097	1.41583	-41352	-11.4867	-13784	1699
2014-10-17 18:57:06	d	d	1	5100	1.41667	-41349	-11.4858	-13783	1700
2014-10-17 18:57:09	d	d	1	5103	1.4175	-41346	-11.485	-13782	1701
2014-10-17 18:57:12	d	d	1	5106	1.41833	-41343	-11.4842	-13781	1702
2014-10-17 18:57:15	d	d	1	5109	1.41917	-41340	-11.4833	-13780	1703
2014-10-17 18:57:18	d	d	1	5112	1.42	-41337	-11.4825	-13779	1704
2014-10-17 18:57:21	d	d	1	5115	1.42083	-41334	-11.4817	-13778	1705
2014-10-17 18:57:24	d	d	1	5118	1.42167	-41331	-11.4808	-13777	1706
2014-10-17 18:57:27	d	d	1	5121	1.4225	-41328	-11.48	-13776	1707
2014-10-17 18:57:30	d	d	1	5124	1.42333	-41325	-11.4792	-13775	1708
2014-10-17 18:57:33	d	d	1	5127	1.42417	-41322	-11.4783	-13774	1709
2014-10-17 18:57:36	d	d	1	5130	1.425	-41319	-11.4775	-13773	1710
2014-10-17 18:57:39	d	d	1	5133	1.42583	-41316	-11.4767	-13772	1711
2014-10-17 18:57:42	d	d	1	5136	1.42667	-41313	-11.4758	-13771	1712
2014-10-17 18:57:45	d	d	1	5139	1.4275	-41310	-11.475	-13770	1713
2014-10-17 18:57:48	d	d	1	5142	1.42833	-41307	-11.4742	-13769	1714
2014-10-17 18:57:51	d	d	1	5145	1.42917	-41304	-11.4733	-13768	1715
2014-10-17 18:57:54	d	d	1	5148	1.43	-41301	-11.4725	-13767	1716
2014-10-17 18:57:57	d	d	1	5151	1.43083	-41298	-11.4717	-13766	1717
2014-10-17 18:58:00	d	d	1	5154	1.43167	-41295	-11.4708	-13765	1718
2014-10-17 18:58:03	d	d	1	5157	1.4325	-41292	-11.47	-13764	1719
2014-10-17 18:58:06	d	d	1	5160	1.43333	-41289	-11.4692	-13763	1720
2014-10-17 18:58:09	d	d	1	5163	1.43417	-41286	-11.4683	-13762	1721
2014-10-17 18:58:12	d	d	1	5166	1.435	-41283	-11.4675	-13761	1722
2014-10-17 18:58:15	d	d	1	5169	1.43583	-41280	-11.4667	-13760	1723
2014-10-17 18:58:18	d	d	1	5172	1.43667	-41277	-11.4658	-13759	1724
2014-10-17 18:58:21	d	d	1	5175	1.4375	-41274	-11.465	-13758	1725
2014-10-17 18:58:24	s	i	3	5178	1.43833	-41271	-11.4642	-13757	1726
2014-10-17 18:58:27	d	g	2	5181	1.43917	-41268	-11.4633	-13756	1727
2014-10-17 18:58:30	s	s	4	5184	1.44	-41265	-11.4625	-13755	1728
2014-10-17 18:58:33	q	w	0	5187	1.44083	-41262	-11.4617	-13754	1729
2014-10-17 18:58:36	q	w	0	5190	1.44167	-41259	-11.4608	-13753	1730
2014-10-17 18:58:39	q	w	0	5193	1.4425	-41256	-11.46	-13752	1731
2014-10-17 18:58:42	q	w	0	5196	1.44333	-41253	-11.4592	-13751	1732
2014-10-17 18:58:45	q	w	0	5199	1.44417	-41250	-11.4583	-13750	1733
2014-10-17 18:58:48	q	w	0	5202	1.445	-41247	-11.4575	-13749	1734
2014-10-17 18:58:51	q	w	0	5205	1.44583	-41244	-11.4567	-13748	1735
2014-10-17 18:58:54	q	w	0	5208	1.44667	-41241	-11.4558	-13747	1736
2014-10-17 18:58:57	m	w	0	5211	1.4475	-41238	-11.455	-13746	1737
2014-10-17 18:59:00	m	w	0	5214	1.44833	-41235	-11.4542	-13745	1738
2014-10-17 18:59:03	q	w	0	5217	1.44917	-41232	-11.4533	-13744	1739
2014-10-17 18:59:06	q	w	0	5220	1.45	-41229	-11.4525	-13743	1740
2014-10-17 18:59:09	q	w	0	5223	1.45083	-41226	-11.4517	-13742	1741
2014-10-17 18:59:12	d	g	2	5226	1.45167	-41223	-11.4508	-13741	1742
2014-10-17 18:59:15	d	g	2	5229	1.4525	-41220	-11.45	-13740	1743
2014-10-17 18:59:18	d	d	1	5232	1.45333	-41217	-11.4492	-13739	1744
2014-10-17 18:59:21	d	d	1	5235	1.45417	-41214	-11.4483	-13738	1745
2014-10-17 18:59:24	d	d	1	5238	1.455	-41211	-11.4475	-13737	1746
2014-10-17 18:59:27	d	d	1	5241	1.45583	-41208	-11.4467	-13736	1747
2014-10-17 18:59:30	d	d	1	5244	1.45667	-41205	-11.4458	-13735	1748
2014-10-17 18:59:33	d	d	1	5247	1.4575	-41202	-11.445	-13734	1749
2014-10-17 18:59:36	d	d	1	5250	1.45833	-41199	-11.4442	-13733	1750
2014-10-17 18:59:39	d	d	1	5253	1.45917	-41196	-11.4433	-13732	1751
2014-10-17 18:59:42	d	d	1	5256	1.46	-41193	-11.4425	-13731	1752
2014-10-17 18:59:45	d	d	1	5259	1.46083	-41190	-11.4417	-13730	1753
2014-10-17 18:59:48	d	d	1	5262	1.46167	-41187	-11.4408	-13729	1754
2014-10-17 18:59:51	d	d	1	5265	1.4625	-41184	-11.44	-13728	1755
2014-10-17 18:59:54	d	d	1	5268	1.46333	-41181	-11.4392	-13727	1756
2014-10-17 18:59:57	d	d	1	5271	1.46417	-41178	-11.4383	-13726	1757
2014-10-17 19:00:00	d	d	1	5274	1.465	-41175	-11.4375	-13725	1758
2014-10-17 19:00:03	d	d	1	5277	1.46583	-41172	-11.4367	-13724	1759
2014-10-17 19:00:06	d	d	1	5280	1.46667	-41169	-11.4358	-13723	1760
2014-10-17 19:00:09	d	g	2	5283	1.4675	-41166	-11.435	-13722	1761
2014-10-17 19:00:12	d	g	2	5286	1.46833	-41163	-11.4342	-13721	1762
2014-10-17 19:00:15	d	i	3	5289	1.46917	-41160	-11.4333	-13720	1763
2014-10-17 19:00:18	d	d	1	5292	1.47	-41157	-11.4325	-13719	1764
2014-10-17 19:00:21	d	d	1	5295	1.47083	-41154	-11.4317	-13718	1765
2014-10-17 19:00:24	d	d	1	5298	1.47167	-41151	-11.4308	-13717	1766
2014-10-17 19:00:27	d	g	2	5301	1.4725	-41148	-11.43	-13716	1767
2014-10-17 19:00:30	d	d	1	5304	1.47333	-41145	-11.4292	-13715	1768
2014-10-17 19:00:33	q	w	0	5307	1.47417	-41142	-11.4283	-13714	1769
2014-10-17 19:00:36	q	w	0	5310	1.475	-41139	-11.4275	-13713	1770
2014-10-17 19:00:39	q	w	0	5313	1.47583	-41136	-11.4267	-13712	1771
2014-10-17 19:00:42	q	g	2	5316	1.47667	-41133	-11.4258	-13711	1772
2014-10-17 19:00:45	d	g	2	5319	1.4775	-41130	-11.425	-13710	1773
2014-10-17 19:00:48	d	d	1	5322	1.47833	-41127	-11.4242	-13709	1774
2014-10-17 19:00:51	d	d	1	5325	1.47917	-41124	-11.4233	-13708	1775
2014-10-17 19:00:54	d	g	2	5328	1.48	-41121	-11.4225	-13707	1776
2014-10-17 19:00:57	d	g	2	5331	1.48083	-41118	-11.4217	-13706	1777
2014-10-17 19:01:00	d	g	2	5334	1.48167	-41115	-11.4208	-13705	1778
2014-10-17 19:01:03	d	d	1	5337	1.4825	-41112	-11.42	-13704	1779
2014-10-17 19:01:06	d	g	2	5340	1.48333	-41109	-11.4192	-13703	1780
2014-10-17 19:01:09	d	d	1	5343	1.48417	-41106	-11.4183	-13702	1781
2014-10-17 19:01:12	d	g	2	5346	1.485	-41103	-11.4175	-13701	1782
2014-10-17 19:01:15	d	d	1	5349	1.48583	-41100	-11.4167	-13700	1783
2014-10-17 19:01:18	d	d	1	5352	1.48667	-41097	-11.4158	-13699	1784
2014-10-17 19:01:21	d	d	1	5355	1.4875	-41094	-11.415	-13698	1785
2014-10-17 19:01:24	d	d	1	5358	1.48833	-41091	-11.4142	-13697	1786
2014-10-17 19:01:27	d	d	1	5361	1.48917	-41088	-11.4133	-13696	1787
2014-10-17 19:01:30	d	d	1	5364	1.49	-41085	-11.4125	-13695	1788
2014-10-17 19:01:33	d	d	1	5367	1.49083	-41082	-11.4117	-13694	1789
2014-10-17 19:01:36	d	d	1	5370	1.49167	-41079	-11.4108	-13693	1790
2014-10-17 19:01:39	d	d	1	5373	1.4925	-41076	-11.41	-13692	1791
2014-10-17 19:01:42	d	d	1	5376	1.49333	-41073	-11.4092	-13691	1792
2014-10-17 19:01:45	d	d	1	5379	1.49417	-41070	-11.4083	-13690	1793
2014-10-17 19:01:48	d	d	1	5382	1.495	-41067	-11.4075	-13689	1794
2014-10-17 19:01:51	d	d	1	5385	1.49583	-41064	-11.4067	-13688	1795
2014-10-17 19:01:54	d	d	1	5388	1.49667	-41061	-11.4058	-13687	1796
2014-10-17 19:01:57	d	g	2	5391	1.4975	-41058	-11.405	-13686	1797
2014-10-17 19:02:00	d	d	1	5394	1.49833	-41055	-11.4042	-13685	1798
2014-10-17 19:02:03	d	d	1	5397	1.49917	-41052	-11.4033	-13684	1799
2014-10-17 19:02:06	d	d	1	5400	1.5	-41049	-11.4025	-13683	1800
2014-10-17 19:02:09	d	d	1	5403	1.50083	-41046	-11.4017	-13682	1801
2014-10-17 19:02:12	d	d	1	5406	1.50167	-41043	-11.4008	-13681	1802
2014-10-17 19:02:15	d	i	3	5409	1.5025	-41040	-11.4	-13680	1803
2014-10-17 19:02:18	d	i	3	5412	1.50333	-41037	-11.3992	-13679	1804
2014-10-17 19:02:21	d	d	1	5415	1.50417	-41034	-11.3983	-13678	1805
2014-10-17 19:02:24	d	g	2	5418	1.505	-41031	-11.3975	-13677	1806
2014-10-17 19:02:27	d	g	2	5421	1.50583	-41028	-11.3967	-13676	1807
2014-10-17 19:02:30	d	g	2	5424	1.50667	-41025	-11.3958	-13675	1808
2014-10-17 19:02:33	d	g	2	5427	1.5075	-41022	-11.395	-13674	1809
2014-10-17 19:02:36	s	r	5	5430	1.50833	-41019	-11.3942	-13673	1810
2014-10-17 19:02:39	s	d	1	5433	1.50917	-41016	-11.3933	-13672	1811
2014-10-17 19:02:42	d	d	1	5436	1.51	-41013	-11.3925	-13671	1812
2014-10-17 19:02:45	s	i	3	5439	1.51083	-41010	-11.3917	-13670	1813
2014-10-17 19:02:48	d	d	1	5442	1.51167	-41007	-11.3908	-13669	1814
2014-10-17 19:02:51	d	d	1	5445	1.5125	-41004	-11.39	-13668	1815
2014-10-17 19:02:54	d	d	1	5448	1.51333	-41001	-11.3892	-13667	1816
2014-10-17 19:02:57	d	d	1	5451	1.51417	-40998	-11.3883	-13666	1817
2014-10-17 19:03:00	s	i	3	5454	1.515	-40995	-11.3875	-13665	1818
2014-10-17 19:03:03	d	d	1	5457	1.51583	-40992	-11.3867	-13664	1819
2014-10-17 19:03:06	s	s	4	5460	1.51667	-40989	-11.3858	-13663	1820
2014-10-17 19:03:09	d	i	3	5463	1.5175	-40986	-11.385	-13662	1821
2014-10-17 19:03:12	d	d	1	5466	1.51833	-40983	-11.3842	-13661	1822
2014-10-17 19:03:15	d	g	2	5469	1.51917	-40980	-11.3833	-13660	1823
2014-10-17 19:03:18	d	g	2	5472	1.52	-40977	-11.3825	-13659	1824
2014-10-17 19:03:21	s	i	3	5475	1.52083	-40974	-11.3817	-13658	1825
2014-10-17 19:03:24	d	d	1	5478	1.52167	-40971	-11.3808	-13657	1826
2014-10-17 19:03:27	d	g	2	5481	1.5225	-40968	-11.38	-13656	1827
2014-10-17 19:03:30	s	i	3	5484	1.52333	-40965	-11.3792	-13655	1828
2014-10-17 19:03:33	d	d	1	5487	1.52417	-40962	-11.3783	-13654	1829
2014-10-17 19:03:36	d	d	1	5490	1.525	-40959	-11.3775	-13653	1830
2014-10-17 19:03:39	d	d	1	5493	1.52583	-40956	-11.3767	-13652	1831
2014-10-17 19:03:42	d	d	1	5496	1.52667	-40953	-11.3758	-13651	1832
2014-10-17 19:03:45	q	w	0	5499	1.5275	-40950	-11.375	-13650	1833
2014-10-17 19:03:48	q	w	0	5502	1.52833	-40947	-11.3742	-13649	1834
2014-10-17 19:03:51	q	w	0	5505	1.52917	-40944	-11.3733	-13648	1835
2014-10-17 19:03:54	q	w	0	5508	1.53	-40941	-11.3725	-13647	1836
2014-10-17 19:03:57	q	w	0	5511	1.53083	-40938	-11.3717	-13646	1837
2014-10-17 19:04:00	q	w	0	5514	1.53167	-40935	-11.3708	-13645	1838
2014-10-17 19:04:03	q	w	0	5517	1.5325	-40932	-11.37	-13644	1839
2014-10-17 19:04:06	q	w	0	5520	1.53333	-40929	-11.3692	-13643	1840
2014-10-17 19:04:09	q	w	0	5523	1.53417	-40926	-11.3683	-13642	1841
2014-10-17 19:04:12	m	w	0	5526	1.535	-40923	-11.3675	-13641	1842
2014-10-17 19:04:15	m	w	0	5529	1.53583	-40920	-11.3667	-13640	1843
2014-10-17 19:04:18	m	w	0	5532	1.53667	-40917	-11.3658	-13639	1844
2014-10-17 19:04:21	m	w	0	5535	1.5375	-40914	-11.365	-13638	1845
2014-10-17 19:04:24	m	w	0	5538	1.53833	-40911	-11.3642	-13637	1846
2014-10-17 19:04:27	m	w	0	5541	1.53917	-40908	-11.3633	-13636	1847
2014-10-17 19:04:30	m	w	0	5544	1.54	-40905	-11.3625	-13635	1848
2014-10-17 19:04:33	m	w	0	5547	1.54083	-40902	-11.3617	-13634	1849
2014-10-17 19:04:36	m	w	0	5550	1.54167	-40899	-11.3608	-13633	1850
2014-10-17 19:04:39	m	w	0	5553	1.5425	-40896	-11.36	-13632	1851
2014-10-17 19:04:42	m	w	0	5556	1.54333	-40893	-11.3592	-13631	1852
2014-10-17 19:04:45	m	w	0	5559	1.54417	-40890	-11.3583	-13630	1853
2014-10-17 19:04:48	m	w	0	5562	1.545	-40887	-11.3575	-13629	1854
2014-10-17 19:04:51	m	w	0	5565	1.54583	-40884	-11.3567	-13628	1855
2014-10-17 19:04:54	m	w	0	5568	1.54667	-40881	-11.3558	-13627	1856
2014-10-17 19:04:57	m	w	0	5571	1.5475	-40878	-11.355	-13626	1857
2014-10-17 19:05:00	m	w	0	5574	1.54833	-40875	-11.3542	-13625	1858
2014-10-17 19:05:03	m	w	0	5577	1.54917	-40872	-11.3533	-13624	1859
2014-10-17 19:05:06	m	w	0	5580	1.55	-40869	-11.3525	-13623	1860
2014-10-17 19:05:09	m	w	0	5583	1.55083	-40866	-11.3517	-13622	1861
2014-10-17 19:05:12	m	w	0	5586	1.55167	-40863	-11.3508	-13621	1862
2014-10-17 19:05:15	m	w	0	5589	1.5525	-40860	-11.35	-13620	1863
2014-10-17 19:05:18	m	w	0	5592	1.55333	-40857	-11.3492	-13619	1864
2014-10-17 19:05:21	m	w	0	5595	1.55417	-40854	-11.3483	-13618	1865
2014-10-17 19:05:24	m	w	0	5598	1.555	-40851	-11.3475	-13617	1866
2014-10-17 19:05:27	m	w	0	5601	1.55583	-40848	-11.3467	-13616	1867
2014-10-17 19:05:30	m	w	0	5604	1.55667	-40845	-11.3458	-13615	1868
2014-10-17 19:05:33	m	w	0	5607	1.5575	-40842	-11.345	-13614	1869
2014-10-17 19:05:36	m	w	0	5610	1.55833	-40839	-11.3442	-13613	1870
2014-10-17 19:05:39	m	w	0	5613	1.55917	-40836	-11.3433	-13612	1871
2014-10-17 19:05:42	m	w	0	5616	1.56	-40833	-11.3425	-13611	1872
2014-10-17 19:05:45	m	w	0	5619	1.56083	-40830	-11.3417	-13610	1873
2014-10-17 19:05:48	m	w	0	5622	1.56167	-40827	-11.3408	-13609	1874
2014-10-17 19:05:51	m	w	0	5625	1.5625	-40824	-11.34	-13608	1875
2014-10-17 19:05:54	m	w	0	5628	1.56333	-40821	-11.3392	-13607	1876
2014-10-17 19:05:57	m	w	0	5631	1.56417	-40818	-11.3383	-13606	1877
2014-10-17 19:06:00	m	w	0	5634	1.565	-40815	-11.3375	-13605	1878
2014-10-17 19:06:03	m	w	0	5637	1.56583	-40812	-11.3367	-13604	1879
2014-10-17 19:06:06	m	w	0	5640	1.56667	-40809	-11.3358	-13603	1880
2014-10-17 19:06:09	m	w	0	5643	1.5675	-40806	-11.335	-13602	1881
2014-10-17 19:06:12	m	w	0	5646	1.56833	-40803	-11.3342	-13601	1882
2014-10-17 19:06:15	m	w	0	5649	1.56917	-40800	-11.3333	-13600	1883
2014-10-17 19:06:18	m	w	0	5652	1.57	-40797	-11.3325	-13599	1884
2014-10-17 19:06:21	m	w	0	5655	1.57083	-40794	-11.3317	-13598	1885
2014-10-17 19:06:24	m	w	0	5658	1.57167	-40791	-11.3308	-13597	1886
2014-10-17 19:06:27	m	w	0	5661	1.5725	-40788	-11.33	-13596	1887
2014-10-17 19:06:30	m	w	0	5664	1.57333	-40785	-11.3292	-13595	1888
2014-10-17 19:06:33	m	w	0	5667	1.57417	-40782	-11.3283	-13594	1889
2014-10-17 19:06:36	m	w	0	5670	1.575	-40779	-11.3275	-13593	1890
2014-10-17 19:06:39	m	w	0	5673	1.57583	-40776	-11.3267	-13592	1891
2014-10-17 19:06:42	m	w	0	5676	1.57667	-40773	-11.3258	-13591	1892
2014-10-17 19:06:45	m	w	0	5679	1.5775	-40770	-11.325	-13590	1893
2014-10-17 19:06:48	m	w	0	5682	1.57833	-40767	-11.3242	-13589	1894
2014-10-17 19:06:51	m	w	0	5685	1.57917	-40764	-11.3233	-13588	1895
2014-10-17 19:06:54	m	w	0	5688	1.58	-40761	-11.3225	-13587	1896
2014-10-17 19:06:57	m	w	0	5691	1.58083	-40758	-11.3217	-13586	1897
2014-10-17 19:07:00	m	w	0	5694	1.58167	-40755	-11.3208	-13585	1898
2014-10-17 19:07:03	m	w	0	5697	1.5825	-40752	-11.32	-13584	1899
2014-10-17 19:07:06	m	w	0	5700	1.58333	-40749	-11.3192	-13583	1900
2014-10-17 19:07:09	m	w	0	5703	1.58417	-40746	-11.3183	-13582	1901
2014-10-17 19:07:12	m	w	0	5706	1.585	-40743	-11.3175	-13581	1902
2014-10-17 19:07:15	m	w	0	5709	1.58583	-40740	-11.3167	-13580	1903
2014-10-17 19:07:18	m	w	0	5712	1.58667	-40737	-11.3158	-13579	1904
2014-10-17 19:07:21	m	w	0	5715	1.5875	-40734	-11.315	-13578	1905
2014-10-17 19:07:24	m	w	0	5718	1.58833	-40731	-11.3142	-13577	1906
2014-10-17 19:07:27	m	w	0	5721	1.58917	-40728	-11.3133	-13576	1907
2014-10-17 19:07:30	m	w	0	5724	1.59	-40725	-11.3125	-13575	1908
2014-10-17 19:07:33	m	w	0	5727	1.59083	-40722	-11.3117	-13574	1909
2014-10-17 19:07:36	m	w	0	5730	1.59167	-40719	-11.3108	-13573	1910
2014-10-17 19:07:39	m	w	0	5733	1.5925	-40716	-11.31	-13572	1911
2014-10-17 19:07:42	m	w	0	5736	1.59333	-40713	-11.3092	-13571	1912
2014-10-17 19:07:45	m	w	0	5739	1.59417	-40710	-11.3083	-13570	1913
2014-10-17 19:07:48	m	w	0	5742	1.595	-40707	-11.3075	-13569	1914
2014-10-17 19:07:51	m	w	0	5745	1.59583	-40704	-11.3067	-13568	1915
2014-10-17 19:07:54	m	w	0	5748	1.59667	-40701	-11.3058	-13567	1916
2014-10-17 19:07:57	m	w	0	5751	1.5975	-40698	-11.305	-13566	1917
2014-10-17 19:08:00	m	w	0	5754	1.59833	-40695	-11.3042	-13565	1918
2014-10-17 19:08:03	m	w	0	5757	1.59917	-40692	-11.3033	-13564	1919
2014-10-17 19:08:06	m	w	0	5760	1.6	-40689	-11.3025	-13563	1920
2014-10-17 19:08:09	m	w	0	5763	1.60083	-40686	-11.3017	-13562	1921
2014-10-17 19:08:12	m	w	0	5766	1.60167	-40683	-11.3008	-13561	1922
2014-10-17 19:08:15	m	w	0	5769	1.6025	-40680	-11.3	-13560	1923
2014-10-17 19:08:18	m	w	0	5772	1.60333	-40677	-11.2992	-13559	1924
2014-10-17 19:08:21	m	w	0	5775	1.60417	-40674	-11.2983	-13558	1925
2014-10-17 19:08:24	m	w	0	5778	1.605	-40671	-11.2975	-13557	1926
2014-10-17 19:08:27	m	w	0	5781	1.60583	-40668	-11.2967	-13556	1927
2014-10-17 19:08:30	m	w	0	5784	1.60667	-40665	-11.2958	-13555	1928
2014-10-17 19:08:33	m	w	0	5787	1.6075	-40662	-11.295	-13554	1929
2014-10-17 19:08:36	m	w	0	5790	1.60833	-40659	-11.2942	-13553	1930
2014-10-17 19:08:39	m	w	0	5793	1.60917	-40656	-11.2933	-13552	1931
2014-10-17 19:08:42	m	w	0	5796	1.61	-40653	-11.2925	-13551	1932
2014-10-17 19:08:45	m	w	0	5799	1.61083	-40650	-11.2917	-13550	1933
2014-10-17 19:08:48	m	w	0	5802	1.61167	-40647	-11.2908	-13549	1934
2014-10-17 19:08:51	m	w	0	5805	1.6125	-40644	-11.29	-13548	1935
2014-10-17 19:08:54	m	w	0	5808	1.61333	-40641	-11.2892	-13547	1936
2014-10-17 19:08:57	m	w	0	5811	1.61417	-40638	-11.2883	-13546	1937
2014-10-17 19:09:00	m	w	0	5814	1.615	-40635	-11.2875	-13545	1938
2014-10-17 19:09:03	m	w	0	5817	1.61583	-40632	-11.2867	-13544	1939
2014-10-17 19:09:06	q	w	0	5820	1.61667	-40629	-11.2858	-13543	1940
2014-10-17 19:09:09	m	w	0	5823	1.6175	-40626	-11.285	-13542	1941
2014-10-17 19:09:12	m	w	0	5826	1.61833	-40623	-11.2842	-13541	1942
2014-10-17 19:09:15	m	w	0	5829	1.61917	-40620	-11.2833	-13540	1943
2014-10-17 19:09:18	m	w	0	5832	1.62	-40617	-11.2825	-13539	1944
2014-10-17 19:09:21	m	w	0	5835	1.62083	-40614	-11.2817	-13538	1945
2014-10-17 19:09:24	m	w	0	5838	1.62167	-40611	-11.2808	-13537	1946
2014-10-17 19:09:27	m	w	0	5841	1.6225	-40608	-11.28	-13536	1947
2014-10-17 19:09:30	m	w	0	5844	1.62333	-40605	-11.2792	-13535	1948
2014-10-17 19:09:33	q	w	0	5847	1.62417	-40602	-11.2783	-13534	1949
2014-10-17 19:09:36	m	w	0	5850	1.625	-40599	-11.2775	-13533	1950
2014-10-17 19:09:39	m	w	0	5853	1.62583	-40596	-11.2767	-13532	1951
2014-10-17 19:09:42	q	w	0	5856	1.62667	-40593	-11.2758	-13531	1952
2014-10-17 19:09:45	m	w	0	5859	1.6275	-40590	-11.275	-13530	1953
2014-10-17 19:09:48	m	w	0	5862	1.62833	-40587	-11.2742	-13529	1954
2014-10-17 19:09:51	m	w	0	5865	1.62917	-40584	-11.2733	-13528	1955
2014-10-17 19:09:54	q	w	0	5868	1.63	-40581	-11.2725	-13527	1956
2014-10-17 19:09:57	m	w	0	5871	1.63083	-40578	-11.2717	-13526	1957
2014-10-17 19:10:00	m	w	0	5874	1.63167	-40575	-11.2708	-13525	1958
2014-10-17 19:10:03	m	w	0	5877	1.6325	-40572	-11.27	-13524	1959
2014-10-17 19:10:06	m	w	0	5880	1.63333	-40569	-11.2692	-13523	1960
2014-10-17 19:10:09	m	w	0	5883	1.63417	-40566	-11.2683	-13522	1961
2014-10-17 19:10:12	m	w	0	5886	1.635	-40563	-11.2675	-13521	1962
2014-10-17 19:10:15	m	w	0	5889	1.63583	-40560	-11.2667	-13520	1963
2014-10-17 19:10:18	m	w	0	5892	1.63667	-40557	-11.2658	-13519	1964
2014-10-17 19:10:21	q	w	0	5895	1.6375	-40554	-11.265	-13518	1965
2014-10-17 19:10:24	m	w	0	5898	1.63833	-40551	-11.2642	-13517	1966
2014-10-17 19:10:27	m	w	0	5901	1.63917	-40548	-11.2633	-13516	1967
2014-10-17 19:10:30	m	w	0	5904	1.64	-40545	-11.2625	-13515	1968
2014-10-17 19:10:33	m	w	0	5907	1.64083	-40542	-11.2617	-13514	1969
2014-10-17 19:10:36	m	w	0	5910	1.64167	-40539	-11.2608	-13513	1970
2014-10-17 19:10:39	m	w	0	5913	1.6425	-40536	-11.26	-13512	1971
2014-10-17 19:10:42	m	w	0	5916	1.64333	-40533	-11.2592	-13511	1972
2014-10-17 19:10:45	m	w	0	5919	1.64417	-40530	-11.2583	-13510	1973
2014-10-17 19:10:48	m	w	0	5922	1.645	-40527	-11.2575	-13509	1974
2014-10-17 19:10:51	m	w	0	5925	1.64583	-40524	-11.2567	-13508	1975
2014-10-17 19:10:54	m	w	0	5928	1.64667	-40521	-11.2558	-13507	1976
2014-10-17 19:10:57	m	w	0	5931	1.6475	-40518	-11.255	-13506	1977
2014-10-17 19:11:00	m	w	0	5934	1.64833	-40515	-11.2542	-13505	1978
2014-10-17 19:11:03	m	w	0	5937	1.64917	-40512	-11.2533	-13504	1979
2014-10-17 19:11:06	m	w	0	5940	1.65	-40509	-11.2525	-13503	1980
2014-10-17 19:11:09	m	w	0	5943	1.65083	-40506	-11.2517	-13502	1981
2014-10-17 19:11:12	m	w	0	5946	1.65167	-40503	-11.2508	-13501	1982
2014-10-17 19:11:15	m	w	0	5949	1.6525	-40500	-11.25	-13500	1983
2014-10-17 19:11:18	m	w	0	5952	1.65333	-40497	-11.2492	-13499	1984
2014-10-17 19:11:21	m	w	0	5955	1.65417	-40494	-11.2483	-13498	1985
2014-10-17 19:11:24	m	w	0	5958	1.655	-40491	-11.2475	-13497	1986
2014-10-17 19:11:27	m	w	0	5961	1.65583	-40488	-11.2467	-13496	1987
2014-10-17 19:11:30	m	w	0	5964	1.65667	-40485	-11.2458	-13495	1988
2014-10-17 19:11:33	m	w	0	5967	1.6575	-40482	-11.245	-13494	1989
2014-10-17 19:11:36	m	w	0	5970	1.65833	-40479	-11.2442	-13493	1990
2014-10-17 19:11:39	m	w	0	5973	1.65917	-40476	-11.2433	-13492	1991
2014-10-17 19:11:42	m	w	0	5976	1.66	-40473	-11.2425	-13491	1992
2014-10-17 19:11:45	q	w	0	5979	1.66083	-40470	-11.2417	-13490	1993
2014-10-17 19:11:48	m	w	0	5982	1.66167	-40467	-11.2408	-13489	1994
2014-10-17 19:11:51	m	w	0	5985	1.6625	-40464	-11.24	-13488	1995
2014-10-17 19:11:54	m	w	0	5988	1.66333	-40461	-11.2392	-13487	1996
2014-10-17 19:11:57	m	w	0	5991	1.66417	-40458	-11.2383	-13486	1997
2014-10-17 19:12:00	m	w	0	5994	1.665	-40455	-11.2375	-13485	1998
2014-10-17 19:12:03	m	w	0	5997	1.66583	-40452	-11.2367	-13484	1999
[truncated: 26,195 more rows]

## Sheet: All_scores_Bird 2
	Video Label	Label	Label (#)	Time (s)	Time (h)	Zeitgeber time (s)	Zeitgeber time (h)	Zeitgeber time (ep)	Epoch #
2014-11-14 16:03:06	q	w	0	0	0	-48168	-13.38	-16056	0
2014-11-14 16:03:09	q	w	0	3	0.000833333	-48165	-13.3792	-16055	1
2014-11-14 16:03:12	q	w	0	6	0.00166667	-48162	-13.3783	-16054	2
2014-11-14 16:03:15	q	w	0	9	0.0025	-48159	-13.3775	-16053	3
2014-11-14 16:03:18	q	w	0	12	0.00333333	-48156	-13.3767	-16052	4
2014-11-14 16:03:21	q	w	0	15	0.00416667	-48153	-13.3758	-16051	5
2014-11-14 16:03:24	q	w	0	18	0.005	-48150	-13.375	-16050	6
2014-11-14 16:03:27	m	w	0	21	0.00583333	-48147	-13.3742	-16049	7
2014-11-14 16:03:30	q	w	0	24	0.00666667	-48144	-13.3733	-16048	8
2014-11-14 16:03:33	q	w	0	27	0.0075	-48141	-13.3725	-16047	9
2014-11-14 16:03:36	q	w	0	30	0.00833333	-48138	-13.3717	-16046	10
2014-11-14 16:03:39	q	w	0	33	0.00916667	-48135	-13.3708	-16045	11
2014-11-14 16:03:42	q	w	0	36	0.01	-48132	-13.37	-16044	12
2014-11-14 16:03:45	q	w	0	39	0.0108333	-48129	-13.3692	-16043	13
2014-11-14 16:03:48	q	w	0	42	0.0116667	-48126	-13.3683	-16042	14
2014-11-14 16:03:51	q	w	0	45	0.0125	-48123	-13.3675	-16041	15
2014-11-14 16:03:54	q	w	0	48	0.0133333	-48120	-13.3667	-16040	16
2014-11-14 16:03:57	q	w	0	51	0.0141667	-48117	-13.3658	-16039	17
2014-11-14 16:04:00	q	w	0	54	0.015	-48114	-13.365	-16038	18
2014-11-14 16:04:03	q	w	0	57	0.0158333	-48111	-13.3642	-16037	19
2014-11-14 16:04:06	q	w	0	60	0.0166667	-48108	-13.3633	-16036	20
2014-11-14 16:04:09	q	w	0	63	0.0175	-48105	-13.3625	-16035	21
2014-11-14 16:04:12	q	w	0	66	0.0183333	-48102	-13.3617	-16034	22
2014-11-14 16:04:15	q	w	0	69	0.0191667	-48099	-13.3608	-16033	23
2014-11-14 16:04:18	q	w	0	72	0.02	-48096	-13.36	-16032	24
2014-11-14 16:04:21	q	w	0	75	0.0208333	-48093	-13.3592	-16031	25
2014-11-14 16:04:24	q	w	0	78	0.0216667	-48090	-13.3583	-16030	26
2014-11-14 16:04:27	q	w	0	81	0.0225	-48087	-13.3575	-16029	27
2014-11-14 16:04:30	q	w	0	84	0.0233333	-48084	-13.3567	-16028	28
2014-11-14 16:04:33	q	w	0	87	0.0241667	-48081	-13.3558	-16027	29
2014-11-14 16:04:36	q	w	0	90	0.025	-48078	-13.355	-16026	30
2014-11-14 16:04:39	q	w	0	93	0.0258333	-48075	-13.3542	-16025	31
2014-11-14 16:04:42	q	w	0	96	0.0266667	-48072	-13.3533	-16024	32
2014-11-14 16:04:45	q	w	0	99	0.0275	-48069	-13.3525	-16023	33
2014-11-14 16:04:48	q	w	0	102	0.0283333	-48066	-13.3517	-16022	34
2014-11-14 16:04:51	q	w	0	105	0.0291667	-48063	-13.3508	-16021	35
2014-11-14 16:04:54	q	w	0	108	0.03	-48060	-13.35	-16020	36
2014-11-14 16:04:57	q	w	0	111	0.0308333	-48057	-13.3492	-16019	37
2014-11-14 16:05:00	q	w	0	114	0.0316667	-48054	-13.3483	-16018	38
2014-11-14 16:05:03	q	w	0	117	0.0325	-48051	-13.3475	-16017	39
2014-11-14 16:05:06	q	w	0	120	0.0333333	-48048	-13.3467	-16016	40
2014-11-14 16:05:09	q	w	0	123	0.0341667	-48045	-13.3458	-16015	41
2014-11-14 16:05:12	q	w	0	126	0.035	-48042	-13.345	-16014	42
2014-11-14 16:05:15	q	w	0	129	0.0358333	-48039	-13.3442	-16013	43
2014-11-14 16:05:18	q	w	0	132	0.0366667	-48036	-13.3433	-16012	44
2014-11-14 16:05:21	q	w	0	135	0.0375	-48033	-13.3425	-16011	45
2014-11-14 16:05:24	q	w	0	138	0.0383333	-48030	-13.3417	-16010	46
2014-11-14 16:05:27	q	w	0	141	0.0391667	-48027	-13.3408	-16009	47
2014-11-14 16:05:30	q	w	0	144	0.04	-48024	-13.34	-16008	48
2014-11-14 16:05:33	q	w	0	147	0.0408333	-48021	-13.3392	-16007	49
2014-11-14 16:05:36	m	w	0	150	0.0416667	-48018	-13.3383	-16006	50
2014-11-14 16:05:39	q	w	0	153	0.0425	-48015	-13.3375	-16005	51
2014-11-14 16:05:42	q	w	0	156	0.0433333	-48012	-13.3367	-16004	52
2014-11-14 16:05:45	q	w	0	159	0.0441667	-48009	-13.3358	-16003	53
2014-11-14 16:05:48	q	w	0	162	0.045	-48006	-13.335	-16002	54
2014-11-14 16:05:51	q	w	0	165	0.0458333	-48003	-13.3342	-16001	55
2014-11-14 16:05:54	q	w	0	168	0.0466667	-48000	-13.3333	-16000	56
2014-11-14 16:05:57	q	w	0	171	0.0475	-47997	-13.3325	-15999	57
2014-11-14 16:06:00	q	w	0	174	0.0483333	-47994	-13.3317	-15998	58
2014-11-14 16:06:03	q	w	0	177	0.0491667	-47991	-13.3308	-15997	59
2014-11-14 16:06:06	q	w	0	180	0.05	-47988	-13.33	-15996	60
2014-11-14 16:06:09	q	w	0	183	0.0508333	-47985	-13.3292	-15995	61
2014-11-14 16:06:12	q	w	0	186	0.0516667	-47982	-13.3283	-15994	62
2014-11-14 16:06:15	q	w	0	189	0.0525	-47979	-13.3275	-15993	63
2014-11-14 16:06:18	q	w	0	192	0.0533333	-47976	-13.3267	-15992	64
2014-11-14 16:06:21	q	w	0	195	0.0541667	-47973	-13.3258	-15991	65
2014-11-14 16:06:24	q	w	0	198	0.055	-47970	-13.325	-15990	66
2014-11-14 16:06:27	q	w	0	201	0.0558333	-47967	-13.3242	-15989	67
2014-11-14 16:06:30	q	w	0	204	0.0566667	-47964	-13.3233	-15988	68
2014-11-14 16:06:33	q	w	0	207	0.0575	-47961	-13.3225	-15987	69
2014-11-14 16:06:36	q	w	0	210	0.0583333	-47958	-13.3217	-15986	70
2014-11-14 16:06:39	q	w	0	213	0.0591667	-47955	-13.3208	-15985	71
2014-11-14 16:06:42	q	w	0	216	0.06	-47952	-13.32	-15984	72
2014-11-14 16:06:45	q	w	0	219	0.0608333	-47949	-13.3192	-15983	73
2014-11-14 16:06:48	q	w	0	222	0.0616667	-47946	-13.3183	-15982	74
2014-11-14 16:06:51	q	w	0	225	0.0625	-47943	-13.3175	-15981	75
2014-11-14 16:06:54	q	w	0	228	0.0633333	-47940	-13.3167	-15980	76
2014-11-14 16:06:57	q	w	0	231	0.0641667	-47937	-13.3158	-15979	77
2014-11-14 16:07:00	q	w	0	234	0.065	-47934	-13.315	-15978	78
2014-11-14 16:07:03	q	w	0	237	0.0658333	-47931	-13.3142	-15977	79
2014-11-14 16:07:06	m	w	0	240	0.0666667	-47928	-13.3133	-15976	80
2014-11-14 16:07:09	q	w	0	243	0.0675	-47925	-13.3125	-15975	81
2014-11-14 16:07:12	q	w	0	246	0.0683333	-47922	-13.3117	-15974	82
2014-11-14 16:07:15	q	w	0	249	0.0691667	-47919	-13.3108	-15973	83
2014-11-14 16:07:18	q	w	0	252	0.07	-47916	-13.31	-15972	84
2014-11-14 16:07:21	q	w	0	255	0.0708333	-47913	-13.3092	-15971	85
2014-11-14 16:07:24	q	w	0	258	0.0716667	-47910	-13.3083	-15970	86
2014-11-14 16:07:27	q	w	0	261	0.0725	-47907	-13.3075	-15969	87
2014-11-14 16:07:30	q	w	0	264	0.0733333	-47904	-13.3067	-15968	88
2014-11-14 16:07:33	q	w	0	267	0.0741667	-47901	-13.3058	-15967	89
2014-11-14 16:07:36	q	w	0	270	0.075	-47898	-13.305	-15966	90
2014-11-14 16:07:39	q	w	0	273	0.0758333	-47895	-13.3042	-15965	91
2014-11-14 16:07:42	q	w	0	276	0.0766667	-47892	-13.3033	-15964	92
2014-11-14 16:07:45	q	w	0	279	0.0775	-47889	-13.3025	-15963	93
2014-11-14 16:07:48	q	w	0	282	0.0783333	-47886	-13.3017	-15962	94
2014-11-14 16:07:51	q	w	0	285	0.0791667	-47883	-13.3008	-15961	95
2014-11-14 16:07:54	q	w	0	288	0.08	-47880	-13.3	-15960	96
2014-11-14 16:07:57	q	w	0	291	0.0808333	-47877	-13.2992	-15959	97
2014-11-14 16:08:00	q	w	0	294	0.0816667	-47874	-13.2983	-15958	98
2014-11-14 16:08:03	q	w	0	297	0.0825	-47871	-13.2975	-15957	99
2014-11-14 16:08:06	q	w	0	300	0.0833333	-47868	-13.2967	-15956	100
2014-11-14 16:08:09	q	w	0	303	0.0841667	-47865	-13.2958	-15955	101
2014-11-14 16:08:12	q	w	0	306	0.085	-47862	-13.295	-15954	102
2014-11-14 16:08:15	q	w	0	309	0.0858333	-47859	-13.2942	-15953	103
2014-11-14 16:08:18	q	w	0	312	0.0866667	-47856	-13.2933	-15952	104
2014-11-14 16:08:21	q	w	0	315	0.0875	-47853	-13.2925	-15951	105
2014-11-14 16:08:24	q	w	0	318	0.0883333	-47850	-13.2917	-15950	106
2014-11-14 16:08:27	q	w	0	321	0.0891667	-47847	-13.2908	-15949	107
2014-11-14 16:08:30	q	w	0	324	0.09	-47844	-13.29	-15948	108
2014-11-14 16:08:33	q	w	0	327	0.0908333	-47841	-13.2892	-15947	109
2014-11-14 16:08:36	q	w	0	330	0.0916667	-47838	-13.2883	-15946	110
2014-11-14 16:08:39	q	w	0	333	0.0925	-47835	-13.2875	-15945	111
2014-11-14 16:08:42	q	w	0	336	0.0933333	-47832	-13.2867	-15944	112
2014-11-14 16:08:45	q	w	0	339	0.0941667	-47829	-13.2858	-15943	113
2014-11-14 16:08:48	q	w	0	342	0.095	-47826	-13.285	-15942	114
2014-11-14 16:08:51	q	w	0	345	0.0958333	-47823	-13.2842	-15941	115
2014-11-14 16:08:54	q	w	0	348	0.0966667	-47820	-13.2833	-15940	116
2014-11-14 16:08:57	q	w	0	351	0.0975	-47817	-13.2825	-15939	117
2014-11-14 16:09:00	q	w	0	354	0.0983333	-47814	-13.2817	-15938	118
2014-11-14 16:09:03	q	w	0	357	0.0991667	-47811	-13.2808	-15937	119
2014-11-14 16:09:06	q	w	0	360	0.1	-47808	-13.28	-15936	120
2014-11-14 16:09:09	q	w	0	363	0.100833	-47805	-13.2792	-15935	121
2014-11-14 16:09:12	q	w	0	366	0.101667	-47802	-13.2783	-15934	122
2014-11-14 16:09:15	q	w	0	369	0.1025	-47799	-13.2775	-15933	123
2014-11-14 16:09:18	q	w	0	372	0.103333	-47796	-13.2767	-15932	124
2014-11-14 16:09:21	q	w	0	375	0.104167	-47793	-13.2758	-15931	125
2014-11-14 16:09:24	q	w	0	378	0.105	-47790	-13.275	-15930	126
2014-11-14 16:09:27	q	w	0	381	0.105833	-47787	-13.2742	-15929	127
2014-11-14 16:09:30	q	w	0	384	0.106667	-47784	-13.2733	-15928	128
2014-11-14 16:09:33	q	w	0	387	0.1075	-47781	-13.2725	-15927	129
2014-11-14 16:09:36	q	w	0	390	0.108333	-47778	-13.2717	-15926	130
2014-11-14 16:09:39	q	w	0	393	0.109167	-47775	-13.2708	-15925	131
2014-11-14 16:09:42	q	w	0	396	0.11	-47772	-13.27	-15924	132
2014-11-14 16:09:45	q	w	0	399	0.110833	-47769	-13.2692	-15923	133
2014-11-14 16:09:48	q	w	0	402	0.111667	-47766	-13.2683	-15922	134
2014-11-14 16:09:51	q	w	0	405	0.1125	-47763	-13.2675	-15921	135
2014-11-14 16:09:54	q	w	0	408	0.113333	-47760	-13.2667	-15920	136
2014-11-14 16:09:57	q	w	0	411	0.114167	-47757	-13.2658	-15919	137
2014-11-14 16:10:00	q	w	0	414	0.115	-47754	-13.265	-15918	138
2014-11-14 16:10:03	q	w	0	417	0.115833	-47751	-13.2642	-15917	139
2014-11-14 16:10:06	q	w	0	420	0.116667	-47748	-13.2633	-15916	140
2014-11-14 16:10:09	q	w	0	423	0.1175	-47745	-13.2625	-15915	141
2014-11-14 16:10:12	m	w	0	426	0.118333	-47742	-13.2617	-15914	142
2014-11-14 16:10:15	q	w	0	429	0.119167	-47739	-13.2608	-15913	143
2014-11-14 16:10:18	q	w	0	432	0.12	-47736	-13.26	-15912	144
2014-11-14 16:10:21	q	w	0	435	0.120833	-47733	-13.2592	-15911	145
2014-11-14 16:10:24	q	w	0	438	0.121667	-47730	-13.2583	-15910	146
2014-11-14 16:10:27	q	w	0	441	0.1225	-47727	-13.2575	-15909	147
2014-11-14 16:10:30	q	w	0	444	0.123333	-47724	-13.2567	-15908	148
2014-11-14 16:10:33	q	w	0	447	0.124167	-47721	-13.2558	-15907	149
2014-11-14 16:10:36	q	w	0	450	0.125	-47718	-13.255	-15906	150
2014-11-14 16:10:39	q	w	0	453	0.125833	-47715	-13.2542	-15905	151
2014-11-14 16:10:42	q	w	0	456	0.126667	-47712	-13.2533	-15904	152
2014-11-14 16:10:45	q	w	0	459	0.1275	-47709	-13.2525	-15903	153
2014-11-14 16:10:48	q	w	0	462	0.128333	-47706	-13.2517	-15902	154
2014-11-14 16:10:51	q	w	0	465	0.129167	-47703	-13.2508	-15901	155
2014-11-14 16:10:54	q	w	0	468	0.13	-47700	-13.25	-15900	156
2014-11-14 16:10:57	q	w	0	471	0.130833	-47697	-13.2492	-15899	157
2014-11-14 16:11:00	q	w	0	474	0.131667	-47694	-13.2483	-15898	158
2014-11-14 16:11:03	m	w	0	477	0.1325	-47691	-13.2475	-15897	159
2014-11-14 16:11:06	q	w	0	480	0.133333	-47688	-13.2467	-15896	160
2014-11-14 16:11:09	q	w	0	483	0.134167	-47685	-13.2458	-15895	161
2014-11-14 16:11:12	q	w	0	486	0.135	-47682	-13.245	-15894	162
2014-11-14 16:11:15	q	w	0	489	0.135833	-47679	-13.2442	-15893	163
2014-11-14 16:11:18	q	w	0	492	0.136667	-47676	-13.2433	-15892	164
2014-11-14 16:11:21	q	w	0	495	0.1375	-47673	-13.2425	-15891	165
2014-11-14 16:11:24	q	w	0	498	0.138333	-47670	-13.2417	-15890	166
2014-11-14 16:11:27	q	w	0	501	0.139167	-47667	-13.2408	-15889	167
2014-11-14 16:11:30	q	w	0	504	0.14	-47664	-13.24	-15888	168
2014-11-14 16:11:33	q	w	0	507	0.140833	-47661	-13.2392	-15887	169
2014-11-14 16:11:36	q	w	0	510	0.141667	-47658	-13.2383	-15886	170
2014-11-14 16:11:39	q	w	0	513	0.1425	-47655	-13.2375	-15885	171
2014-11-14 16:11:42	q	w	0	516	0.143333	-47652	-13.2367	-15884	172
2014-11-14 16:11:45	q	w	0	519	0.144167	-47649	-13.2358	-15883	173
2014-11-14 16:11:48	q	w	0	522	0.145	-47646	-13.235	-15882	174
2014-11-14 16:11:51	q	w	0	525	0.145833	-47643	-13.2342	-15881	175
2014-11-14 16:11:54	q	w	0	528	0.146667	-47640	-13.2333	-15880	176
2014-11-14 16:11:57	q	w	0	531	0.1475	-47637	-13.2325	-15879	177
2014-11-14 16:12:00	q	w	0	534	0.148333	-47634	-13.2317	-15878	178
2014-11-14 16:12:03	q	w	0	537	0.149167	-47631	-13.2308	-15877	179
2014-11-14 16:12:06	q	w	0	540	0.15	-47628	-13.23	-15876	180
2014-11-14 16:12:09	q	w	0	543	0.150833	-47625	-13.2292	-15875	181
2014-11-14 16:12:12	q	w	0	546	0.151667	-47622	-13.2283	-15874	182
2014-11-14 16:12:15	q	w	0	549	0.1525	-47619	-13.2275	-15873	183
2014-11-14 16:12:18	q	w	0	552	0.153333	-47616	-13.2267	-15872	184
2014-11-14 16:12:21	q	w	0	555	0.154167	-47613	-13.2258	-15871	185
2014-11-14 16:12:24	q	w	0	558	0.155	-47610	-13.225	-15870	186
2014-11-14 16:12:27	q	w	0	561	0.155833	-47607	-13.2242	-15869	187
2014-11-14 16:12:30	q	w	0	564	0.156667	-47604	-13.2233	-15868	188
2014-11-14 16:12:33	q	w	0	567	0.1575	-47601	-13.2225	-15867	189
2014-11-14 16:12:36	q	w	0	570	0.158333	-47598	-13.2217	-15866	190
2014-11-14 16:12:39	q	w	0	573	0.159167	-47595	-13.2208	-15865	191
2014-11-14 16:12:42	q	w	0	576	0.16	-47592	-13.22	-15864	192
2014-11-14 16:12:45	q	w	0	579	0.160833	-47589	-13.2192	-15863	193
2014-11-14 16:12:48	q	w	0	582	0.161667	-47586	-13.2183	-15862	194
2014-11-14 16:12:51	q	w	0	585	0.1625	-47583	-13.2175	-15861	195
2014-11-14 16:12:54	q	w	0	588	0.163333	-47580	-13.2167	-15860	196
2014-11-14 16:12:57	m	w	0	591	0.164167	-47577	-13.2158	-15859	197
2014-11-14 16:13:00	q	w	0	594	0.165	-47574	-13.215	-15858	198
2014-11-14 16:13:03	q	w	0	597	0.165833	-47571	-13.2142	-15857	199
2014-11-14 16:13:06	q	w	0	600	0.166667	-47568	-13.2133	-15856	200
2014-11-14 16:13:09	q	w	0	603	0.1675	-47565	-13.2125	-15855	201
2014-11-14 16:13:12	q	w	0	606	0.168333	-47562	-13.2117	-15854	202
2014-11-14 16:13:15	q	w	0	609	0.169167	-47559	-13.2108	-15853	203
2014-11-14 16:13:18	q	w	0	612	0.17	-47556	-13.21	-15852	204
2014-11-14 16:13:21	q	w	0	615	0.170833	-47553	-13.2092	-15851	205
2014-11-14 16:13:24	q	w	0	618	0.171667	-47550	-13.2083	-15850	206
2014-11-14 16:13:27	q	w	0	621	0.1725	-47547	-13.2075	-15849	207
2014-11-14 16:13:30	q	w	0	624	0.173333	-47544	-13.2067	-15848	208
2014-11-14 16:13:33	q	w	0	627	0.174167	-47541	-13.2058	-15847	209
2014-11-14 16:13:36	q	w	0	630	0.175	-47538	-13.205	-15846	210
2014-11-14 16:13:39	q	w	0	633	0.175833	-47535	-13.2042	-15845	211
2014-11-14 16:13:42	q	w	0	636	0.176667	-47532	-13.2033	-15844	212
2014-11-14 16:13:45	q	w	0	639	0.1775	-47529	-13.2025	-15843	213
2014-11-14 16:13:48	q	w	0	642	0.178333	-47526	-13.2017	-15842	214
2014-11-14 16:13:51	q	w	0	645	0.179167	-47523	-13.2008	-15841	215
2014-11-14 16:13:54	m	w	0	648	0.18	-47520	-13.2	-15840	216
2014-11-14 16:13:57	q	w	0	651	0.180833	-47517	-13.1992	-15839	217
2014-11-14 16:14:00	q	w	0	654	0.181667	-47514	-13.1983	-15838	218
2014-11-14 16:14:03	q	w	0	657	0.1825	-47511	-13.1975	-15837	219
2014-11-14 16:14:06	q	w	0	660	0.183333	-47508	-13.1967	-15836	220
2014-11-14 16:14:09	q	w	0	663	0.184167	-47505	-13.1958	-15835	221
2014-11-14 16:14:12	q	w	0	666	0.185	-47502	-13.195	-15834	222
2014-11-14 16:14:15	q	w	0	669	0.185833	-47499	-13.1942	-15833	223
2014-11-14 16:14:18	q	w	0	672	0.186667	-47496	-13.1933	-15832	224
2014-11-14 16:14:21	q	w	0	675	0.1875	-47493	-13.1925	-15831	225
2014-11-14 16:14:24	q	w	0	678	0.188333	-47490	-13.1917	-15830	226
2014-11-14 16:14:27	q	w	0	681	0.189167	-47487	-13.1908	-15829	227
2014-11-14 16:14:30	q	w	0	684	0.19	-47484	-13.19	-15828	228
2014-11-14 16:14:33	q	w	0	687	0.190833	-47481	-13.1892	-15827	229
2014-11-14 16:14:36	q	w	0	690	0.191667	-47478	-13.1883	-15826	230
2014-11-14 16:14:39	q	w	0	693	0.1925	-47475	-13.1875	-15825	231
2014-11-14 16:14:42	q	w	0	696	0.193333	-47472	-13.1867	-15824	232
2014-11-14 16:14:45	q	w	0	699	0.194167	-47469	-13.1858	-15823	233
2014-11-14 16:14:48	q	w	0	702	0.195	-47466	-13.185	-15822	234
2014-11-14 16:14:51	q	w	0	705	0.195833	-47463	-13.1842	-15821	235
2014-11-14 16:14:54	q	w	0	708	0.196667	-47460	-13.1833	-15820	236
2014-11-14 16:14:57	q	w	0	711	0.1975	-47457	-13.1825	-15819	237
2014-11-14 16:15:00	q	w	0	714	0.198333	-47454	-13.1817	-15818	238
2014-11-14 16:15:03	q	w	0	717	0.199167	-47451	-13.1808	-15817	239
2014-11-14 16:15:06	q	w	0	720	0.2	-47448	-13.18	-15816	240
2014-11-14 16:15:09	q	w	0	723	0.200833	-47445	-13.1792	-15815	241
2014-11-14 16:15:12	q	w	0	726	0.201667	-47442	-13.1783	-15814	242
2014-11-14 16:15:15	q	w	0	729	0.2025	-47439	-13.1775	-15813	243
2014-11-14 16:15:18	q	w	0	732	0.203333	-47436	-13.1767	-15812	244
2014-11-14 16:15:21	q	w	0	735	0.204167	-47433	-13.1758	-15811	245
2014-11-14 16:15:24	q	w	0	738	0.205	-47430	-13.175	-15810	246
2014-11-14 16:15:27	m	w	0	741	0.205833	-47427	-13.1742	-15809	247
2014-11-14 16:15:30	q	w	0	744	0.206667	-47424	-13.1733	-15808	248
2014-11-14 16:15:33	q	w	0	747	0.2075	-47421	-13.1725	-15807	249
2014-11-14 16:15:36	q	w	0	750	0.208333	-47418	-13.1717	-15806	250
2014-11-14 16:15:39	q	w	0	753	0.209167	-47415	-13.1708	-15805	251
2014-11-14 16:15:42	q	w	0	756	0.21	-47412	-13.17	-15804	252
2014-11-14 16:15:45	q	w	0	759	0.210833	-47409	-13.1692	-15803	253
2014-11-14 16:15:48	q	w	0	762	0.211667	-47406	-13.1683	-15802	254
2014-11-14 16:15:51	q	w	0	765	0.2125	-47403	-13.1675	-15801	255
2014-11-14 16:15:54	q	w	0	768	0.213333	-47400	-13.1667	-15800	256
2014-11-14 16:15:57	q	w	0	771	0.214167	-47397	-13.1658	-15799	257
2014-11-14 16:16:00	q	w	0	774	0.215	-47394	-13.165	-15798	258
2014-11-14 16:16:03	q	w	0	777	0.215833	-47391	-13.1642	-15797	259
2014-11-14 16:16:06	q	w	0	780	0.216667	-47388	-13.1633	-15796	260
2014-11-14 16:16:09	q	w	0	783	0.2175	-47385	-13.1625	-15795	261
2014-11-14 16:16:12	q	w	0	786	0.218333	-47382	-13.1617	-15794	262
2014-11-14 16:16:15	q	w	0	789	0.219167	-47379	-13.1608	-15793	263
2014-11-14 16:16:18	q	w	0	792	0.22	-47376	-13.16	-15792	264
2014-11-14 16:16:21	q	w	0	795	0.220833	-47373	-13.1592	-15791	265
2014-11-14 16:16:24	q	w	0	798	0.221667	-47370	-13.1583	-15790	266
2014-11-14 16:16:27	q	w	0	801	0.2225	-47367	-13.1575	-15789	267
2014-11-14 16:16:30	q	w	0	804	0.223333	-47364	-13.1567	-15788	268
2014-11-14 16:16:33	q	w	0	807	0.224167	-47361	-13.1558	-15787	269
2014-11-14 16:16:36	q	w	0	810	0.225	-47358	-13.155	-15786	270
2014-11-14 16:16:39	q	w	0	813	0.225833	-47355	-13.1542	-15785	271
2014-11-14 16:16:42	q	w	0	816	0.226667	-47352	-13.1533	-15784	272
2014-11-14 16:16:45	q	w	0	819	0.2275	-47349	-13.1525	-15783	273
2014-11-14 16:16:48	q	w	0	822	0.228333	-47346	-13.1517	-15782	274
2014-11-14 16:16:51	q	w	0	825	0.229167	-47343	-13.1508	-15781	275
2014-11-14 16:16:54	q	w	0	828	0.23	-47340	-13.15	-15780	276
2014-11-14 16:16:57	q	w	0	831	0.230833	-47337	-13.1492	-15779	277
2014-11-14 16:17:00	q	w	0	834	0.231667	-47334	-13.1483	-15778	278
2014-11-14 16:17:03	q	w	0	837	0.2325	-47331	-13.1475	-15777	279
2014-11-14 16:17:06	q	w	0	840	0.233333	-47328	-13.1467	-15776	280
2014-11-14 16:17:09	m	w	0	843	0.234167	-47325	-13.1458	-15775	281
2014-11-14 16:17:12	q	w	0	846	0.235	-47322	-13.145	-15774	282
2014-11-14 16:17:15	q	w	0	849	0.235833	-47319	-13.1442	-15773	283
2014-11-14 16:17:18	q	w	0	852	0.236667	-47316	-13.1433	-15772	284
2014-11-14 16:17:21	q	w	0	855	0.2375	-47313	-13.1425	-15771	285
2014-11-14 16:17:24	q	w	0	858	0.238333	-47310	-13.1417	-15770	286
2014-11-14 16:17:27	q	w	0	861	0.239167	-47307	-13.1408	-15769	287
2014-11-14 16:17:30	q	w	0	864	0.24	-47304	-13.14	-15768	288
2014-11-14 16:17:33	q	w	0	867	0.240833	-47301	-13.1392	-15767	289
2014-11-14 16:17:36	q	w	0	870	0.241667	-47298	-13.1383	-15766	290
2014-11-14 16:17:39	q	w	0	873	0.2425	-47295	-13.1375	-15765	291
2014-11-14 16:17:42	q	w	0	876	0.243333	-47292	-13.1367	-15764	292
2014-11-14 16:17:45	q	w	0	879	0.244167	-47289	-13.1358	-15763	293
2014-11-14 16:17:48	q	w	0	882	0.245	-47286	-13.135	-15762	294
2014-11-14 16:17:51	q	w	0	885	0.245833	-47283	-13.1342	-15761	295
2014-11-14 16:17:54	q	w	0	888	0.246667	-47280	-13.1333	-15760	296
2014-11-14 16:17:57	q	w	0	891	0.2475	-47277	-13.1325	-15759	297
2014-11-14 16:18:00	q	w	0	894	0.248333	-47274	-13.1317	-15758	298
2014-11-14 16:18:03	m	w	0	897	0.249167	-47271	-13.1308	-15757	299
2014-11-14 16:18:06	q	w	0	900	0.25	-47268	-13.13	-15756	300
2014-11-14 16:18:09	q	w	0	903	0.250833	-47265	-13.1292	-15755	301
2014-11-14 16:18:12	q	w	0	906	0.251667	-47262	-13.1283	-15754	302
2014-11-14 16:18:15	q	w	0	909	0.2525	-47259	-13.1275	-15753	303
2014-11-14 16:18:18	q	w	0	912	0.253333	-47256	-13.1267	-15752	304
2014-11-14 16:18:21	q	w	0	915	0.254167	-47253	-13.1258	-15751	305
2014-11-14 16:18:24	q	w	0	918	0.255	-47250	-13.125	-15750	306
2014-11-14 16:18:27	q	w	0	921	0.255833	-47247	-13.1242	-15749	307
2014-11-14 16:18:30	q	w	0	924	0.256667	-47244	-13.1233	-15748	308
2014-11-14 16:18:33	q	w	0	927	0.2575	-47241	-13.1225	-15747	309
2014-11-14 16:18:36	q	w	0	930	0.258333	-47238	-13.1217	-15746	310
2014-11-14 16:18:39	q	w	0	933	0.259167	-47235	-13.1208	-15745	311
2014-11-14 16:18:42	q	w	0	936	0.26	-47232	-13.12	-15744	312
2014-11-14 16:18:45	q	w	0	939	0.260833	-47229	-13.1192	-15743	313
2014-11-14 16:18:48	q	w	0	942	0.261667	-47226	-13.1183	-15742	314
2014-11-14 16:18:51	q	w	0	945	0.2625	-47223	-13.1175	-15741	315
2014-11-14 16:18:54	d	d	1	948	0.263333	-47220	-13.1167	-15740	316
2014-11-14 16:18:57	d	d	1	951	0.264167	-47217	-13.1158	-15739	317
2014-11-14 16:19:00	d	d	1	954	0.265	-47214	-13.115	-15738	318
2014-11-14 16:19:03	q	w	0	957	0.265833	-47211	-13.1142	-15737	319
2014-11-14 16:19:06	q	w	0	960	0.266667	-47208	-13.1133	-15736	320
2014-11-14 16:19:09	q	w	0	963	0.2675	-47205	-13.1125	-15735	321
2014-11-14 16:19:12	q	w	0	966	0.268333	-47202	-13.1117	-15734	322
2014-11-14 16:19:15	q	w	0	969	0.269167	-47199	-13.1108	-15733	323
2014-11-14 16:19:18	q	w	0	972	0.27	-47196	-13.11	-15732	324
2014-11-14 16:19:21	q	w	0	975	0.270833	-47193	-13.1092	-15731	325
2014-11-14 16:19:24	d	d	1	978	0.271667	-47190	-13.1083	-15730	326
2014-11-14 16:19:27	d	d	1	981	0.2725	-47187	-13.1075	-15729	327
2014-11-14 16:19:30	q	w	0	984	0.273333	-47184	-13.1067	-15728	328
2014-11-14 16:19:33	q	w	0	987	0.274167	-47181	-13.1058	-15727	329
2014-11-14 16:19:36	q	w	0	990	0.275	-47178	-13.105	-15726	330
2014-11-14 16:19:39	q	w	0	993	0.275833	-47175	-13.1042	-15725	331
2014-11-14 16:19:42	q	w	0	996	0.276667	-47172	-13.1033	-15724	332
2014-11-14 16:19:45	m	w	0	999	0.2775	-47169	-13.1025	-15723	333
2014-11-14 16:19:48	q	w	0	1002	0.278333	-47166	-13.1017	-15722	334
2014-11-14 16:19:51	q	w	0	1005	0.279167	-47163	-13.1008	-15721	335
2014-11-14 16:19:54	q	w	0	1008	0.28	-47160	-13.1	-15720	336
2014-11-14 16:19:57	q	w	0	1011	0.280833	-47157	-13.0992	-15719	337
2014-11-14 16:20:00	q	w	0	1014	0.281667	-47154	-13.0983	-15718	338
2014-11-14 16:20:03	m	w	0	1017	0.2825	-47151	-13.0975	-15717	339
2014-11-14 16:20:06	q	w	0	1020	0.283333	-47148	-13.0967	-15716	340
2014-11-14 16:20:09	q	w	0	1023	0.284167	-47145	-13.0958	-15715	341
2014-11-14 16:20:12	q	w	0	1026	0.285	-47142	-13.095	-15714	342
2014-11-14 16:20:15	q	w	0	1029	0.285833	-47139	-13.0942	-15713	343
2014-11-14 16:20:18	q	w	0	1032	0.286667	-47136	-13.0933	-15712	344
2014-11-14 16:20:21	q	w	0	1035	0.2875	-47133	-13.0925	-15711	345
2014-11-14 16:20:24	q	w	0	1038	0.288333	-47130	-13.0917	-15710	346
2014-11-14 16:20:27	q	w	0	1041	0.289167	-47127	-13.0908	-15709	347
2014-11-14 16:20:30	q	w	0	1044	0.29	-47124	-13.09	-15708	348
2014-11-14 16:20:33	q	w	0	1047	0.290833	-47121	-13.0892	-15707	349
2014-11-14 16:20:36	q	w	0	1050	0.291667	-47118	-13.0883	-15706	350
2014-11-14 16:20:39	q	w	0	1053	0.2925	-47115	-13.0875	-15705	351
2014-11-14 16:20:42	q	w	0	1056	0.293333	-47112	-13.0867	-15704	352
2014-11-14 16:20:45	q	w	0	1059	0.294167	-47109	-13.0858	-15703	353
2014-11-14 16:20:48	q	w	0	1062	0.295	-47106	-13.085	-15702	354
2014-11-14 16:20:51	q	w	0	1065	0.295833	-47103	-13.0842	-15701	355
2014-11-14 16:20:54	q	w	0	1068	0.296667	-47100	-13.0833	-15700	356
2014-11-14 16:20:57	q	w	0	1071	0.2975	-47097	-13.0825	-15699	357
2014-11-14 16:21:00	q	w	0	1074	0.298333	-47094	-13.0817	-15698	358
2014-11-14 16:21:03	q	w	0	1077	0.299167	-47091	-13.0808	-15697	359
2014-11-14 16:21:06	q	w	0	1080	0.3	-47088	-13.08	-15696	360
2014-11-14 16:21:09	q	w	0	1083	0.300833	-47085	-13.0792	-15695	361
2014-11-14 16:21:12	q	w	0	1086	0.301667	-47082	-13.0783	-15694	362
2014-11-14 16:21:15	q	w	0	1089	0.3025	-47079	-13.0775	-15693	363
2014-11-14 16:21:18	q	w	0	1092	0.303333	-47076	-13.0767	-15692	364
2014-11-14 16:21:21	q	w	0	1095	0.304167	-47073	-13.0758	-15691	365
2014-11-14 16:21:24	q	w	0	1098	0.305	-47070	-13.075	-15690	366
2014-11-14 16:21:27	q	w	0	1101	0.305833	-47067	-13.0742	-15689	367
2014-11-14 16:21:30	m	w	0	1104	0.306667	-47064	-13.0733	-15688	368
2014-11-14 16:21:33	q	w	0	1107	0.3075	-47061	-13.0725	-15687	369
2014-11-14 16:21:36	q	w	0	1110	0.308333	-47058	-13.0717	-15686	370
2014-11-14 16:21:39	q	w	0	1113	0.309167	-47055	-13.0708	-15685	371
2014-11-14 16:21:42	q	w	0	1116	0.31	-47052	-13.07	-15684	372
2014-11-14 16:21:45	q	w	0	1119	0.310833	-47049	-13.0692	-15683	373
2014-11-14 16:21:48	q	w	0	1122	0.311667	-47046	-13.0683	-15682	374
2014-11-14 16:21:51	q	w	0	1125	0.3125	-47043	-13.0675	-15681	375
2014-11-14 16:21:54	q	w	0	1128	0.313333	-47040	-13.0667	-15680	376
2014-11-14 16:21:57	q	w	0	1131	0.314167	-47037	-13.0658	-15679	377
2014-11-14 16:22:00	q	w	0	1134	0.315	-47034	-13.065	-15678	378
2014-11-14 16:22:03	q	w	0	1137	0.315833	-47031	-13.0642	-15677	379
2014-11-14 16:22:06	q	w	0	1140	0.316667	-47028	-13.0633	-15676	380
2014-11-14 16:22:09	q	w	0	1143	0.3175	-47025	-13.0625	-15675	381
2014-11-14 16:22:12	q	w	0	1146	0.318333	-47022	-13.0617	-15674	382
2014-11-14 16:22:15	q	w	0	1149	0.319167	-47019	-13.0608	-15673	383
2014-11-14 16:22:18	q	w	0	1152	0.32	-47016	-13.06	-15672	384
2014-11-14 16:22:21	q	w	0	1155	0.320833	-47013	-13.0592	-15671	385
2014-11-14 16:22:24	q	w	0	1158	0.321667	-47010	-13.0583	-15670	386
2014-11-14 16:22:27	q	w	0	1161	0.3225	-47007	-13.0575	-15669	387
2014-11-14 16:22:30	q	w	0	1164	0.323333	-47004	-13.0567	-15668	388
2014-11-14 16:22:33	q	w	0	1167	0.324167	-47001	-13.0558	-15667	389
2014-11-14 16:22:36	q	w	0	1170	0.325	-46998	-13.055	-15666	390
2014-11-14 16:22:39	q	w	0	1173	0.325833	-46995	-13.0542	-15665	391
2014-11-14 16:22:42	q	w	0	1176	0.326667	-46992	-13.0533	-15664	392
2014-11-14 16:22:45	q	w	0	1179	0.3275	-46989	-13.0525	-15663	393
2014-11-14 16:22:48	q	w	0	1182	0.328333	-46986	-13.0517	-15662	394
2014-11-14 16:22:51	q	w	0	1185	0.329167	-46983	-13.0508	-15661	395
2014-11-14 16:22:54	q	w	0	1188	0.33	-46980	-13.05	-15660	396
2014-11-14 16:22:57	q	w	0	1191	0.330833	-46977	-13.0492	-15659	397
2014-11-14 16:23:00	q	w	0	1194	0.331667	-46974	-13.0483	-15658	398
2014-11-14 16:23:03	q	w	0	1197	0.3325	-46971	-13.0475	-15657	399
2014-11-14 16:23:06	q	w	0	1200	0.333333	-46968	-13.0467	-15656	400
2014-11-14 16:23:09	q	w	0	1203	0.334167	-46965	-13.0458	-15655	401
2014-11-14 16:23:12	q	w	0	1206	0.335	-46962	-13.045	-15654	402
2014-11-14 16:23:15	q	w	0	1209	0.335833	-46959	-13.0442	-15653	403
2014-11-14 16:23:18	q	w	0	1212	0.336667	-46956	-13.0433	-15652	404
2014-11-14 16:23:21	q	w	0	1215	0.3375	-46953	-13.0425	-15651	405
2014-11-14 16:23:24	q	w	0	1218	0.338333	-46950	-13.0417	-15650	406
2014-11-14 16:23:27	q	w	0	1221	0.339167	-46947	-13.0408	-15649	407
2014-11-14 16:23:30	q	w	0	1224	0.34	-46944	-13.04	-15648	408
2014-11-14 16:23:33	q	w	0	1227	0.340833	-46941	-13.0392	-15647	409
2014-11-14 16:23:36	q	w	0	1230	0.341667	-46938	-13.0383	-15646	410
2014-11-14 16:23:39	q	w	0	1233	0.3425	-46935	-13.0375	-15645	411
2014-11-14 16:23:42	q	w	0	1236	0.343333	-46932	-13.0367	-15644	412
2014-11-14 16:23:45	q	w	0	1239	0.344167	-46929	-13.0358	-15643	413
2014-11-14 16:23:48	q	w	0	1242	0.345	-46926	-13.035	-15642	414
2014-11-14 16:23:51	q	w	0	1245	0.345833	-46923	-13.0342	-15641	415
2014-11-14 16:23:54	q	w	0	1248	0.346667	-46920	-13.0333	-15640	416
2014-11-14 16:23:57	q	w	0	1251	0.3475	-46917	-13.0325	-15639	417
2014-11-14 16:24:00	q	w	0	1254	0.348333	-46914	-13.0317	-15638	418
2014-11-14 16:24:03	q	w	0	1257	0.349167	-46911	-13.0308	-15637	419
2014-11-14 16:24:06	q	w	0	1260	0.35	-46908	-13.03	-15636	420
2014-11-14 16:24:09	q	w	0	1263	0.350833	-46905	-13.0292	-15635	421
2014-11-14 16:24:12	q	w	0	1266	0.351667	-46902	-13.0283	-15634	422
2014-11-14 16:24:15	q	w	0	1269	0.3525	-46899	-13.0275	-15633	423
2014-11-14 16:24:18	m	w	0	1272	0.353333	-46896	-13.0267	-15632	424
2014-11-14 16:24:21	q	w	0	1275	0.354167	-46893	-13.0258	-15631	425
2014-11-14 16:24:24	q	w	0	1278	0.355	-46890	-13.025	-15630	426
2014-11-14 16:24:27	q	w	0	1281	0.355833	-46887	-13.0242	-15629	427
2014-11-14 16:24:30	q	w	0	1284	0.356667	-46884	-13.0233	-15628	428
2014-11-14 16:24:33	q	w	0	1287	0.3575	-46881	-13.0225	-15627	429
2014-11-14 16:24:36	q	w	0	1290	0.358333	-46878	-13.0217	-15626	430
2014-11-14 16:24:39	q	w	0	1293	0.359167	-46875	-13.0208	-15625	431
2014-11-14 16:24:42	q	w	0	1296	0.36	-46872	-13.02	-15624	432
2014-11-14 16:24:45	q	w	0	1299	0.360833	-46869	-13.0192	-15623	433
2014-11-14 16:24:48	d	d	1	1302	0.361667	-46866	-13.0183	-15622	434
2014-11-14 16:24:51	d	d	1	1305	0.3625	-46863	-13.0175	-15621	435
2014-11-14 16:24:54	d	d	1	1308	0.363333	-46860	-13.0167	-15620	436
2014-11-14 16:24:57	d	d	1	1311	0.364167	-46857	-13.0158	-15619	437
2014-11-14 16:25:00	d	d	1	1314	0.365	-46854	-13.015	-15618	438
2014-11-14 16:25:03	d	d	1	1317	0.365833	-46851	-13.0142	-15617	439
2014-11-14 16:25:06	d	d	1	1320	0.366667	-46848	-13.0133	-15616	440
2014-11-14 16:25:09	d	d	1	1323	0.3675	-46845	-13.0125	-15615	441
2014-11-14 16:25:12	d	d	1	1326	0.368333	-46842	-13.0117	-15614	442
2014-11-14 16:25:15	d	d	1	1329	0.369167	-46839	-13.0108	-15613	443
2014-11-14 16:25:18	d	d	1	1332	0.37	-46836	-13.01	-15612	444
2014-11-14 16:25:21	d	d	1	1335	0.370833	-46833	-13.0092	-15611	445
2014-11-14 16:25:24	d	d	1	1338	0.371667	-46830	-13.0083	-15610	446
2014-11-14 16:25:27	d	d	1	1341	0.3725	-46827	-13.0075	-15609	447
2014-11-14 16:25:30	d	d	1	1344	0.373333	-46824	-13.0067	-15608	448
2014-11-14 16:25:33	d	d	1	1347	0.374167	-46821	-13.0058	-15607	449
2014-11-14 16:25:36	d	d	1	1350	0.375	-46818	-13.005	-15606	450
2014-11-14 16:25:39	d	d	1	1353	0.375833	-46815	-13.0042	-15605	451
2014-11-14 16:25:42	d	d	1	1356	0.376667	-46812	-13.0033	-15604	452
2014-11-14 16:25:45	d	d	1	1359	0.3775	-46809	-13.0025	-15603	453
2014-11-14 16:25:48	d	d	1	1362	0.378333	-46806	-13.0017	-15602	454
2014-11-14 16:25:51	d	d	1	1365	0.379167	-46803	-13.0008	-15601	455
2014-11-14 16:25:54	q	w	0	1368	0.38	-46800	-13	-15600	456
2014-11-14 16:25:57	m	w	0	1371	0.380833	-46797	-12.9992	-15599	457
2014-11-14 16:26:00	q	w	0	1374	0.381667	-46794	-12.9983	-15598	458
2014-11-14 16:26:03	q	w	0	1377	0.3825	-46791	-12.9975	-15597	459
2014-11-14 16:26:06	q	w	0	1380	0.383333	-46788	-12.9967	-15596	460
2014-11-14 16:26:09	q	w	0	1383	0.384167	-46785	-12.9958	-15595	461
2014-11-14 16:26:12	q	w	0	1386	0.385	-46782	-12.995	-15594	462
2014-11-14 16:26:15	q	w	0	1389	0.385833	-46779	-12.9942	-15593	463
2014-11-14 16:26:18	q	w	0	1392	0.386667	-46776	-12.9933	-15592	464
2014-11-14 16:26:21	q	w	0	1395	0.3875	-46773	-12.9925	-15591	465
2014-11-14 16:26:24	q	w	0	1398	0.388333	-46770	-12.9917	-15590	466
2014-11-14 16:26:27	q	w	0	1401	0.389167	-46767	-12.9908	-15589	467
2014-11-14 16:26:30	q	w	0	1404	0.39	-46764	-12.99	-15588	468
2014-11-14 16:26:33	q	w	0	1407	0.390833	-46761	-12.9892	-15587	469
2014-11-14 16:26:36	q	w	0	1410	0.391667	-46758	-12.9883	-15586	470
2014-11-14 16:26:39	q	w	0	1413	0.3925	-46755	-12.9875	-15585	471
2014-11-14 16:26:42	q	w	0	1416	0.393333	-46752	-12.9867	-15584	472
2014-11-14 16:26:45	q	w	0	1419	0.394167	-46749	-12.9858	-15583	473
2014-11-14 16:26:48	q	w	0	1422	0.395	-46746	-12.985	-15582	474
2014-11-14 16:26:51	m	w	0	1425	0.395833	-46743	-12.9842	-15581	475
2014-11-14 16:26:54	q	w	0	1428	0.396667	-46740	-12.9833	-15580	476
2014-11-14 16:26:57	q	w	0	1431	0.3975	-46737	-12.9825	-15579	477
2014-11-14 16:27:00	q	w	0	1434	0.398333	-46734	-12.9817	-15578	478
2014-11-14 16:27:03	q	w	0	1437	0.399167	-46731	-12.9808	-15577	479
2014-11-14 16:27:06	q	w	0	1440	0.4	-46728	-12.98	-15576	480
2014-11-14 16:27:09	q	w	0	1443	0.400833	-46725	-12.9792	-15575	481
2014-11-14 16:27:12	q	w	0	1446	0.401667	-46722	-12.9783	-15574	482
2014-11-14 16:27:15	q	w	0	1449	0.4025	-46719	-12.9775	-15573	483
2014-11-14 16:27:18	q	w	0	1452	0.403333	-46716	-12.9767	-15572	484
2014-11-14 16:27:21	q	w	0	1455	0.404167	-46713	-12.9758	-15571	485
2014-11-14 16:27:24	q	w	0	1458	0.405	-46710	-12.975	-15570	486
2014-11-14 16:27:27	q	w	0	1461	0.405833	-46707	-12.9742	-15569	487
2014-11-14 16:27:30	q	w	0	1464	0.406667	-46704	-12.9733	-15568	488
2014-11-14 16:27:33	q	w	0	1467	0.4075	-46701	-12.9725	-15567	489
2014-11-14 16:27:36	q	w	0	1470	0.408333	-46698	-12.9717	-15566	490
2014-11-14 16:27:39	q	w	0	1473	0.409167	-46695	-12.9708	-15565	491
2014-11-14 16:27:42	q	w	0	1476	0.41	-46692	-12.97	-15564	492
2014-11-14 16:27:45	d	d	1	1479	0.410833	-46689	-12.9692	-15563	493
2014-11-14 16:27:48	d	d	1	1482	0.411667	-46686	-12.9683	-15562	494
2014-11-14 16:27:51	d	d	1	1485	0.4125	-46683	-12.9675	-15561	495
2014-11-14 16:27:54	d	d	1	1488	0.413333	-46680	-12.9667	-15560	496
2014-11-14 16:27:57	d	d	1	1491	0.414167	-46677	-12.9658	-15559	497
2014-11-14 16:28:00	d	d	1	1494	0.415	-46674	-12.965	-15558	498
2014-11-14 16:28:03	q	w	0	1497	0.415833	-46671	-12.9642	-15557	499
2014-11-14 16:28:06	q	w	0	1500	0.416667	-46668	-12.9633	-15556	500
2014-11-14 16:28:09	q	w	0	1503	0.4175	-46665	-12.9625	-15555	501
2014-11-14 16:28:12	q	w	0	1506	0.418333	-46662	-12.9617	-15554	502
2014-11-14 16:28:15	q	w	0	1509	0.419167	-46659	-12.9608	-15553	503
2014-11-14 16:28:18	q	w	0	1512	0.42	-46656	-12.96	-15552	504
2014-11-14 16:28:21	q	w	0	1515	0.420833	-46653	-12.9592	-15551	505
2014-11-14 16:28:24	q	w	0	1518	0.421667	-46650	-12.9583	-15550	506
2014-11-14 16:28:27	q	w	0	1521	0.4225	-46647	-12.9575	-15549	507
2014-11-14 16:28:30	q	w	0	1524	0.423333	-46644	-12.9567	-15548	508
2014-11-14 16:28:33	q	w	0	1527	0.424167	-46641	-12.9558	-15547	509
2014-11-14 16:28:36	q	w	0	1530	0.425	-46638	-12.955	-15546	510
2014-11-14 16:28:39	q	w	0	1533	0.425833	-46635	-12.9542	-15545	511
2014-11-14 16:28:42	q	w	0	1536	0.426667	-46632	-12.9533	-15544	512
2014-11-14 16:28:45	q	w	0	1539	0.4275	-46629	-12.9525	-15543	513
2014-11-14 16:28:48	d	d	1	1542	0.428333	-46626	-12.9517	-15542	514
2014-11-14 16:28:51	d	d	1	1545	0.429167	-46623	-12.9508	-15541	515
2014-11-14 16:28:54	d	d	1	1548	0.43	-46620	-12.95	-15540	516
2014-11-14 16:28:57	d	d	1	1551	0.430833	-46617	-12.9492	-15539	517
2014-11-14 16:29:00	q	w	0	1554	0.431667	-46614	-12.9483	-15538	518
2014-11-14 16:29:03	q	w	0	1557	0.4325	-46611	-12.9475	-15537	519
2014-11-14 16:29:06	q	w	0	1560	0.433333	-46608	-12.9467	-15536	520
2014-11-14 16:29:09	q	w	0	1563	0.434167	-46605	-12.9458	-15535	521
2014-11-14 16:29:12	q	w	0	1566	0.435	-46602	-12.945	-15534	522
2014-11-14 16:29:15	q	w	0	1569	0.435833	-46599	-12.9442	-15533	523
2014-11-14 16:29:18	q	w	0	1572	0.436667	-46596	-12.9433	-15532	524
2014-11-14 16:29:21	d	d	1	1575	0.4375	-46593	-12.9425	-15531	525
2014-11-14 16:29:24	d	d	1	1578	0.438333	-46590	-12.9417	-15530	526
2014-11-14 16:29:27	d	d	1	1581	0.439167	-46587	-12.9408	-15529	527
2014-11-14 16:29:30	d	d	1	1584	0.44	-46584	-12.94	-15528	528
2014-11-14 16:29:33	d	d	1	1587	0.440833	-46581	-12.9392	-15527	529
2014-11-14 16:29:36	d	d	1	1590	0.441667	-46578	-12.9383	-15526	530
2014-11-14 16:29:39	q	w	0	1593	0.4425	-46575	-12.9375	-15525	531
2014-11-14 16:29:42	q	w	0	1596	0.443333	-46572	-12.9367	-15524	532
2014-11-14 16:29:45	q	w	0	1599	0.444167	-46569	-12.9358	-15523	533
2014-11-14 16:29:48	q	w	0	1602	0.445	-46566	-12.935	-15522	534
2014-11-14 16:29:51	q	w	0	1605	0.445833	-46563	-12.9342	-15521	535
2014-11-14 16:29:54	q	w	0	1608	0.446667	-46560	-12.9333	-15520	536
2014-11-14 16:29:57	q	w	0	1611	0.4475	-46557	-12.9325	-15519	537
2014-11-14 16:30:00	m	w	0	1614	0.448333	-46554	-12.9317	-15518	538
2014-11-14 16:30:03	q	w	0	1617	0.449167	-46551	-12.9308	-15517	539
2014-11-14 16:30:06	q	w	0	1620	0.45	-46548	-12.93	-15516	540
2014-11-14 16:30:09	q	w	0	1623	0.450833	-46545	-12.9292	-15515	541
2014-11-14 16:30:12	q	w	0	1626	0.451667	-46542	-12.9283	-15514	542
2014-11-14 16:30:15	q	w	0	1629	0.4525	-46539	-12.9275	-15513	543
2014-11-14 16:30:18	q	w	0	1632	0.453333	-46536	-12.9267	-15512	544
2014-11-14 16:30:21	m	w	0	1635	0.454167	-46533	-12.9258	-15511	545
2014-11-14 16:30:24	q	w	0	1638	0.455	-46530	-12.925	-15510	546
2014-11-14 16:30:27	m	w	0	1641	0.455833	-46527	-12.9242	-15509	547
2014-11-14 16:30:30	q	w	0	1644	0.456667	-46524	-12.9233	-15508	548
2014-11-14 16:30:33	q	w	0	1647	0.4575	-46521	-12.9225	-15507	549
2014-11-14 16:30:36	m	w	0	1650	0.458333	-46518	-12.9217	-15506	550
2014-11-14 16:30:39	q	w	0	1653	0.459167	-46515	-12.9208	-15505	551
2014-11-14 16:30:42	q	w	0	1656	0.46	-46512	-12.92	-15504	552
2014-11-14 16:30:45	q	w	0	1659	0.460833	-46509	-12.9192	-15503	553
2014-11-14 16:30:48	q	w	0	1662	0.461667	-46506	-12.9183	-15502	554
2014-11-14 16:30:51	q	w	0	1665	0.4625	-46503	-12.9175	-15501	555
2014-11-14 16:30:54	q	w	0	1668	0.463333	-46500	-12.9167	-15500	556
2014-11-14 16:30:57	q	w	0	1671	0.464167	-46497	-12.9158	-15499	557
2014-11-14 16:31:00	q	w	0	1674	0.465	-46494	-12.915	-15498	558
2014-11-14 16:31:03	q	w	0	1677	0.465833	-46491	-12.9142	-15497	559
2014-11-14 16:31:06	q	w	0	1680	0.466667	-46488	-12.9133	-15496	560
2014-11-14 16:31:09	q	w	0	1683	0.4675	-46485	-12.9125	-15495	561
2014-11-14 16:31:12	q	w	0	1686	0.468333	-46482	-12.9117	-15494	562
2014-11-14 16:31:15	q	w	0	1689	0.469167	-46479	-12.9108	-15493	563
2014-11-14 16:31:18	q	w	0	1692	0.47	-46476	-12.91	-15492	564
2014-11-14 16:31:21	q	w	0	1695	0.470833	-46473	-12.9092	-15491	565
2014-11-14 16:31:24	q	w	0	1698	0.471667	-46470	-12.9083	-15490	566
2014-11-14 16:31:27	q	w	0	1701	0.4725	-46467	-12.9075	-15489	567
2014-11-14 16:31:30	q	w	0	1704	0.473333	-46464	-12.9067	-15488	568
2014-11-14 16:31:33	m	w	0	1707	0.474167	-46461	-12.9058	-15487	569
2014-11-14 16:31:36	m	w	0	1710	0.475	-46458	-12.905	-15486	570
2014-11-14 16:31:39	q	w	0	1713	0.475833	-46455	-12.9042	-15485	571
2014-11-14 16:31:42	q	w	0	1716	0.476667	-46452	-12.9033	-15484	572
2014-11-14 16:31:45	q	w	0	1719	0.4775	-46449	-12.9025	-15483	573
2014-11-14 16:31:48	q	w	0	1722	0.478333	-46446	-12.9017	-15482	574
2014-11-14 16:31:51	q	w	0	1725	0.479167	-46443	-12.9008	-15481	575
2014-11-14 16:31:54	q	w	0	1728	0.48	-46440	-12.9	-15480	576
2014-11-14 16:31:57	q	w	0	1731	0.480833	-46437	-12.8992	-15479	577
2014-11-14 16:32:00	q	w	0	1734	0.481667	-46434	-12.8983	-15478	578
2014-11-14 16:32:03	q	w	0	1737	0.4825	-46431	-12.8975	-15477	579
2014-11-14 16:32:06	q	w	0	1740	0.483333	-46428	-12.8967	-15476	580
2014-11-14 16:32:09	q	w	0	1743	0.484167	-46425	-12.8958	-15475	581
2014-11-14 16:32:12	q	w	0	1746	0.485	-46422	-12.895	-15474	582
2014-11-14 16:32:15	q	w	0	1749	0.485833	-46419	-12.8942	-15473	583
2014-11-14 16:32:18	q	w	0	1752	0.486667	-46416	-12.8933	-15472	584
2014-11-14 16:32:21	q	w	0	1755	0.4875	-46413	-12.8925	-15471	585
2014-11-14 16:32:24	q	w	0	1758	0.488333	-46410	-12.8917	-15470	586
2014-11-14 16:32:27	q	w	0	1761	0.489167	-46407	-12.8908	-15469	587
2014-11-14 16:32:30	q	w	0	1764	0.49	-46404	-12.89	-15468	588
2014-11-14 16:32:33	q	w	0	1767	0.490833	-46401	-12.8892	-15467	589
2014-11-14 16:32:36	q	w	0	1770	0.491667	-46398	-12.8883	-15466	590
2014-11-14 16:32:39	m	w	0	1773	0.4925	-46395	-12.8875	-15465	591
2014-11-14 16:32:42	q	w	0	1776	0.493333	-46392	-12.8867	-15464	592
2014-11-14 16:32:45	q	w	0	1779	0.494167	-46389	-12.8858	-15463	593
2014-11-14 16:32:48	q	w	0	1782	0.495	-46386	-12.885	-15462	594
2014-11-14 16:32:51	m	w	0	1785	0.495833	-46383	-12.8842	-15461	595
2014-11-14 16:32:54	q	w	0	1788	0.496667	-46380	-12.8833	-15460	596
2014-11-14 16:32:57	q	w	0	1791	0.4975	-46377	-12.8825	-15459	597
2014-11-14 16:33:00	m	w	0	1794	0.498333	-46374	-12.8817	-15458	598
2014-11-14 16:33:03	q	w	0	1797	0.499167	-46371	-12.8808	-15457	599
2014-11-14 16:33:06	q	w	0	1800	0.5	-46368	-12.88	-15456	600
2014-11-14 16:33:09	q	w	0	1803	0.500833	-46365	-12.8792	-15455	601
2014-11-14 16:33:12	q	w	0	1806	0.501667	-46362	-12.8783	-15454	602
2014-11-14 16:33:15	q	w	0	1809	0.5025	-46359	-12.8775	-15453	603
2014-11-14 16:33:18	q	w	0	1812	0.503333	-46356	-12.8767	-15452	604
2014-11-14 16:33:21	q	w	0	1815	0.504167	-46353	-12.8758	-15451	605
2014-11-14 16:33:24	q	w	0	1818	0.505	-46350	-12.875	-15450	606
2014-11-14 16:33:27	q	w	0	1821	0.505833	-46347	-12.8742	-15449	607
2014-11-14 16:33:30	q	w	0	1824	0.506667	-46344	-12.8733	-15448	608
2014-11-14 16:33:33	q	w	0	1827	0.5075	-46341	-12.8725	-15447	609
2014-11-14 16:33:36	q	w	0	1830	0.508333	-46338	-12.8717	-15446	610
2014-11-14 16:33:39	q	w	0	1833	0.509167	-46335	-12.8708	-15445	611
2014-11-14 16:33:42	q	w	0	1836	0.51	-46332	-12.87	-15444	612
2014-11-14 16:33:45	q	w	0	1839	0.510833	-46329	-12.8692	-15443	613
2014-11-14 16:33:48	q	w	0	1842	0.511667	-46326	-12.8683	-15442	614
2014-11-14 16:33:51	q	w	0	1845	0.5125	-46323	-12.8675	-15441	615
2014-11-14 16:33:54	q	w	0	1848	0.513333	-46320	-12.8667	-15440	616
2014-11-14 16:33:57	q	w	0	1851	0.514167	-46317	-12.8658	-15439	617
2014-11-14 16:34:00	q	w	0	1854	0.515	-46314	-12.865	-15438	618
2014-11-14 16:34:03	q	w	0	1857	0.515833	-46311	-12.8642	-15437	619
2014-11-14 16:34:06	q	w	0	1860	0.516667	-46308	-12.8633	-15436	620
2014-11-14 16:34:09	q	w	0	1863	0.5175	-46305	-12.8625	-15435	621
2014-11-14 16:34:12	q	w	0	1866	0.518333	-46302	-12.8617	-15434	622
2014-11-14 16:34:15	m	w	0	1869	0.519167	-46299	-12.8608	-15433	623
2014-11-14 16:34:18	q	w	0	1872	0.52	-46296	-12.86	-15432	624
2014-11-14 16:34:21	q	w	0	1875	0.520833	-46293	-12.8592	-15431	625
2014-11-14 16:34:24	q	w	0	1878	0.521667	-46290	-12.8583	-15430	626
2014-11-14 16:34:27	q	w	0	1881	0.5225	-46287	-12.8575	-15429	627
2014-11-14 16:34:30	q	w	0	1884	0.523333	-46284	-12.8567	-15428	628
2014-11-14 16:34:33	q	w	0	1887	0.524167	-46281	-12.8558	-15427	629
2014-11-14 16:34:36	q	w	0	1890	0.525	-46278	-12.855	-15426	630
2014-11-14 16:34:39	q	w	0	1893	0.525833	-46275	-12.8542	-15425	631
2014-11-14 16:34:42	m	w	0	1896	0.526667	-46272	-12.8533	-15424	632
2014-11-14 16:34:45	q	w	0	1899	0.5275	-46269	-12.8525	-15423	633
2014-11-14 16:34:48	q	w	0	1902	0.528333	-46266	-12.8517	-15422	634
2014-11-14 16:34:51	q	w	0	1905	0.529167	-46263	-12.8508	-15421	635
2014-11-14 16:34:54	q	w	0	1908	0.53	-46260	-12.85	-15420	636
2014-11-14 16:34:57	q	w	0	1911	0.530833	-46257	-12.8492	-15419	637
2014-11-14 16:35:00	q	w	0	1914	0.531667	-46254	-12.8483	-15418	638
2014-11-14 16:35:03	q	w	0	1917	0.5325	-46251	-12.8475	-15417	639
2014-11-14 16:35:06	q	w	0	1920	0.533333	-46248	-12.8467	-15416	640
2014-11-14 16:35:09	q	w	0	1923	0.534167	-46245	-12.8458	-15415	641
2014-11-14 16:35:12	q	w	0	1926	0.535	-46242	-12.845	-15414	642
2014-11-14 16:35:15	q	w	0	1929	0.535833	-46239	-12.8442	-15413	643
2014-11-14 16:35:18	q	w	0	1932	0.536667	-46236	-12.8433	-15412	644
2014-11-14 16:35:21	q	w	0	1935	0.5375	-46233	-12.8425	-15411	645
2014-11-14 16:35:24	m	w	0	1938	0.538333	-46230	-12.8417	-15410	646
2014-11-14 16:35:27	q	w	0	1941	0.539167	-46227	-12.8408	-15409	647
2014-11-14 16:35:30	q	w	0	1944	0.54	-46224	-12.84	-15408	648
2014-11-14 16:35:33	m	w	0	1947	0.540833	-46221	-12.8392	-15407	649
2014-11-14 16:35:36	q	w	0	1950	0.541667	-46218	-12.8383	-15406	650
2014-11-14 16:35:39	q	w	0	1953	0.5425	-46215	-12.8375	-15405	651
2014-11-14 16:35:42	q	w	0	1956	0.543333	-46212	-12.8367	-15404	652
2014-11-14 16:35:45	q	w	0	1959	0.544167	-46209	-12.8358	-15403	653
2014-11-14 16:35:48	q	w	0	1962	0.545	-46206	-12.835	-15402	654
2014-11-14 16:35:51	q	w	0	1965	0.545833	-46203	-12.8342	-15401	655
2014-11-14 16:35:54	q	w	0	1968	0.546667	-46200	-12.8333	-15400	656
2014-11-14 16:35:57	q	w	0	1971	0.5475	-46197	-12.8325	-15399	657
2014-11-14 16:36:00	q	w	0	1974	0.548333	-46194	-12.8317	-15398	658
2014-11-14 16:36:03	q	w	0	1977	0.549167	-46191	-12.8308	-15397	659
2014-11-14 16:36:06	q	w	0	1980	0.55	-46188	-12.83	-15396	660
2014-11-14 16:36:09	q	w	0	1983	0.550833	-46185	-12.8292	-15395	661
2014-11-14 16:36:12	q	w	0	1986	0.551667	-46182	-12.8283	-15394	662
2014-11-14 16:36:15	q	w	0	1989	0.5525	-46179	-12.8275	-15393	663
2014-11-14 16:36:18	m	w	0	1992	0.553333	-46176	-12.8267	-15392	664
2014-11-14 16:36:21	q	w	0	1995	0.554167	-46173	-12.8258	-15391	665
2014-11-14 16:36:24	q	w	0	1998	0.555	-46170	-12.825	-15390	666
2014-11-14 16:36:27	m	w	0	2001	0.555833	-46167	-12.8242	-15389	667
2014-11-14 16:36:30	q	w	0	2004	0.556667	-46164	-12.8233	-15388	668
2014-11-14 16:36:33	q	w	0	2007	0.5575	-46161	-12.8225	-15387	669
2014-11-14 16:36:36	q	w	0	2010	0.558333	-46158	-12.8217	-15386	670
2014-11-14 16:36:39	m	w	0	2013	0.559167	-46155	-12.8208	-15385	671
2014-11-14 16:36:42	q	w	0	2016	0.56	-46152	-12.82	-15384	672
2014-11-14 16:36:45	q	w	0	2019	0.560833	-46149	-12.8192	-15383	673
2014-11-14 16:36:48	q	w	0	2022	0.561667	-46146	-12.8183	-15382	674
2014-11-14 16:36:51	q	w	0	2025	0.5625	-46143	-12.8175	-15381	675
2014-11-14 16:36:54	q	w	0	2028	0.563333	-46140	-12.8167	-15380	676
2014-11-14 16:36:57	q	w	0	2031	0.564167	-46137	-12.8158	-15379	677
2014-11-14 16:37:00	q	w	0	2034	0.565	-46134	-12.815	-15378	678
2014-11-14 16:37:03	q	w	0	2037	0.565833	-46131	-12.8142	-15377	679
2014-11-14 16:37:06	q	w	0	2040	0.566667	-46128	-12.8133	-15376	680
2014-11-14 16:37:09	q	w	0	2043	0.5675	-46125	-12.8125	-15375	681
2014-11-14 16:37:12	m	w	0	2046	0.568333	-46122	-12.8117	-15374	682
2014-11-14 16:37:15	q	w	0	2049	0.569167	-46119	-12.8108	-15373	683
2014-11-14 16:37:18	q	w	0	2052	0.57	-46116	-12.81	-15372	684
2014-11-14 16:37:21	q	w	0	2055	0.570833	-46113	-12.8092	-15371	685
2014-11-14 16:37:24	q	w	0	2058	0.571667	-46110	-12.8083	-15370	686
2014-11-14 16:37:27	q	w	0	2061	0.5725	-46107	-12.8075	-15369	687
2014-11-14 16:37:30	q	w	0	2064	0.573333	-46104	-12.8067	-15368	688
2014-11-14 16:37:33	q	w	0	2067	0.574167	-46101	-12.8058	-15367	689
2014-11-14 16:37:36	m	w	0	2070	0.575	-46098	-12.805	-15366	690
2014-11-14 16:37:39	q	w	0	2073	0.575833	-46095	-12.8042	-15365	691
2014-11-14 16:37:42	q	w	0	2076	0.576667	-46092	-12.8033	-15364	692
2014-11-14 16:37:45	q	w	0	2079	0.5775	-46089	-12.8025	-15363	693
2014-11-14 16:37:48	q	w	0	2082	0.578333	-46086	-12.8017	-15362	694
2014-11-14 16:37:51	q	w	0	2085	0.579167	-46083	-12.8008	-15361	695
2014-11-14 16:37:54	q	w	0	2088	0.58	-46080	-12.8	-15360	696
2014-11-14 16:37:57	q	w	0	2091	0.580833	-46077	-12.7992	-15359	697
2014-11-14 16:38:00	q	w	0	2094	0.581667	-46074	-12.7983	-15358	698
2014-11-14 16:38:03	q	w	0	2097	0.5825	-46071	-12.7975	-15357	699
2014-11-14 16:38:06	q	w	0	2100	0.583333	-46068	-12.7967	-15356	700
2014-11-14 16:38:09	q	w	0	2103	0.584167	-46065	-12.7958	-15355	701
2014-11-14 16:38:12	q	w	0	2106	0.585	-46062	-12.795	-15354	702
2014-11-14 16:38:15	q	w	0	2109	0.585833	-46059	-12.7942	-15353	703
2014-11-14 16:38:18	q	w	0	2112	0.586667	-46056	-12.7933	-15352	704
2014-11-14 16:38:21	m	w	0	2115	0.5875	-46053	-12.7925	-15351	705
2014-11-14 16:38:24	q	w	0	2118	0.588333	-46050	-12.7917	-15350	706
2014-11-14 16:38:27	q	w	0	2121	0.589167	-46047	-12.7908	-15349	707
2014-11-14 16:38:30	q	w	0	2124	0.59	-46044	-12.79	-15348	708
2014-11-14 16:38:33	q	w	0	2127	0.590833	-46041	-12.7892	-15347	709
2014-11-14 16:38:36	q	w	0	2130	0.591667	-46038	-12.7883	-15346	710
2014-11-14 16:38:39	q	w	0	2133	0.5925	-46035	-12.7875	-15345	711
2014-11-14 16:38:42	q	w	0	2136	0.593333	-46032	-12.7867	-15344	712
2014-11-14 16:38:45	q	w	0	2139	0.594167	-46029	-12.7858	-15343	713
2014-11-14 16:38:48	q	w	0	2142	0.595	-46026	-12.785	-15342	714
2014-11-14 16:38:51	q	w	0	2145	0.595833	-46023	-12.7842	-15341	715
2014-11-14 16:38:54	q	w	0	2148	0.596667	-46020	-12.7833	-15340	716
2014-11-14 16:38:57	q	w	0	2151	0.5975	-46017	-12.7825	-15339	717
2014-11-14 16:39:00	q	w	0	2154	0.598333	-46014	-12.7817	-15338	718
2014-11-14 16:39:03	q	w	0	2157	0.599167	-46011	-12.7808	-15337	719
2014-11-14 16:39:06	q	w	0	2160	0.6	-46008	-12.78	-15336	720
2014-11-14 16:39:09	q	w	0	2163	0.600833	-46005	-12.7792	-15335	721
2014-11-14 16:39:12	q	w	0	2166	0.601667	-46002	-12.7783	-15334	722
2014-11-14 16:39:15	q	w	0	2169	0.6025	-45999	-12.7775	-15333	723
2014-11-14 16:39:18	q	w	0	2172	0.603333	-45996	-12.7767	-15332	724
2014-11-14 16:39:21	q	w	0	2175	0.604167	-45993	-12.7758	-15331	725
2014-11-14 16:39:24	q	w	0	2178	0.605	-45990	-12.775	-15330	726
2014-11-14 16:39:27	m	w	0	2181	0.605833	-45987	-12.7742	-15329	727
2014-11-14 16:39:30	q	w	0	2184	0.606667	-45984	-12.7733	-15328	728
2014-11-14 16:39:33	q	w	0	2187	0.6075	-45981	-12.7725	-15327	729
2014-11-14 16:39:36	m	w	0	2190	0.608333	-45978	-12.7717	-15326	730
2014-11-14 16:39:39	m	w	0	2193	0.609167	-45975	-12.7708	-15325	731
2014-11-14 16:39:42	q	w	0	2196	0.61	-45972	-12.77	-15324	732
2014-11-14 16:39:45	q	w	0	2199	0.610833	-45969	-12.7692	-15323	733
2014-11-14 16:39:48	q	w	0	2202	0.611667	-45966	-12.7683	-15322	734
2014-11-14 16:39:51	q	w	0	2205	0.6125	-45963	-12.7675	-15321	735
2014-11-14 16:39:54	q	w	0	2208	0.613333	-45960	-12.7667	-15320	736
2014-11-14 16:39:57	q	w	0	2211	0.614167	-45957	-12.7658	-15319	737
2014-11-14 16:40:00	q	w	0	2214	0.615	-45954	-12.765	-15318	738
2014-11-14 16:40:03	q	w	0	2217	0.615833	-45951	-12.7642	-15317	739
2014-11-14 16:40:06	q	w	0	2220	0.616667	-45948	-12.7633	-15316	740
2014-11-14 16:40:09	q	w	0	2223	0.6175	-45945	-12.7625	-15315	741
2014-11-14 16:40:12	q	w	0	2226	0.618333	-45942	-12.7617	-15314	742
2014-11-14 16:40:15	q	w	0	2229	0.619167	-45939	-12.7608	-15313	743
2014-11-14 16:40:18	q	w	0	2232	0.62	-45936	-12.76	-15312	744
2014-11-14 16:40:21	q	w	0	2235	0.620833	-45933	-12.7592	-15311	745
2014-11-14 16:40:24	q	w	0	2238	0.621667	-45930	-12.7583	-15310	746
2014-11-14 16:40:27	q	w	0	2241	0.6225	-45927	-12.7575	-15309	747
2014-11-14 16:40:30	q	w	0	2244	0.623333	-45924	-12.7567	-15308	748
2014-11-14 16:40:33	q	w	0	2247	0.624167	-45921	-12.7558	-15307	749
2014-11-14 16:40:36	q	w	0	2250	0.625	-45918	-12.755	-15306	750
2014-11-14 16:40:39	q	w	0	2253	0.625833	-45915	-12.7542	-15305	751
2014-11-14 16:40:42	q	w	0	2256	0.626667	-45912	-12.7533	-15304	752
2014-11-14 16:40:45	q	w	0	2259	0.6275	-45909	-12.7525	-15303	753
2014-11-14 16:40:48	q	w	0	2262	0.628333	-45906	-12.7517	-15302	754
2014-11-14 16:40:51	q	w	0	2265	0.629167	-45903	-12.7508	-15301	755
2014-11-14 16:40:54	q	w	0	2268	0.63	-45900	-12.75	-15300	756
2014-11-14 16:40:57	q	w	0	2271	0.630833	-45897	-12.7492	-15299	757
2014-11-14 16:41:00	m	w	0	2274	0.631667	-45894	-12.7483	-15298	758
2014-11-14 16:41:03	q	w	0	2277	0.6325	-45891	-12.7475	-15297	759
2014-11-14 16:41:06	q	w	0	2280	0.633333	-45888	-12.7467	-15296	760
2014-11-14 16:41:09	q	w	0	2283	0.634167	-45885	-12.7458	-15295	761
2014-11-14 16:41:12	q	w	0	2286	0.635	-45882	-12.745	-15294	762
2014-11-14 16:41:15	q	w	0	2289	0.635833	-45879	-12.7442	-15293	763
2014-11-14 16:41:18	m	w	0	2292	0.636667	-45876	-12.7433	-15292	764
2014-11-14 16:41:21	q	w	0	2295	0.6375	-45873	-12.7425	-15291	765
2014-11-14 16:41:24	q	w	0	2298	0.638333	-45870	-12.7417	-15290	766
2014-11-14 16:41:27	q	w	0	2301	0.639167	-45867	-12.7408	-15289	767
2014-11-14 16:41:30	q	w	0	2304	0.64	-45864	-12.74	-15288	768
2014-11-14 16:41:33	q	w	0	2307	0.640833	-45861	-12.7392	-15287	769
2014-11-14 16:41:36	q	w	0	2310	0.641667	-45858	-12.7383	-15286	770
2014-11-14 16:41:39	q	w	0	2313	0.6425	-45855	-12.7375	-15285	771
2014-11-14 16:41:42	q	w	0	2316	0.643333	-45852	-12.7367	-15284	772
2014-11-14 16:41:45	q	w	0	2319	0.644167	-45849	-12.7358	-15283	773
2014-11-14 16:41:48	q	w	0	2322	0.645	-45846	-12.735	-15282	774
2014-11-14 16:41:51	q	w	0	2325	0.645833	-45843	-12.7342	-15281	775
2014-11-14 16:41:54	q	w	0	2328	0.646667	-45840	-12.7333	-15280	776
2014-11-14 16:41:57	q	w	0	2331	0.6475	-45837	-12.7325	-15279	777
2014-11-14 16:42:00	q	w	0	2334	0.648333	-45834	-12.7317	-15278	778
2014-11-14 16:42:03	q	w	0	2337	0.649167	-45831	-12.7308	-15277	779
2014-11-14 16:42:06	q	w	0	2340	0.65	-45828	-12.73	-15276	780
2014-11-14 16:42:09	q	w	0	2343	0.650833	-45825	-12.7292	-15275	781
2014-11-14 16:42:12	q	w	0	2346	0.651667	-45822	-12.7283	-15274	782
2014-11-14 16:42:15	q	w	0	2349	0.6525	-45819	-12.7275	-15273	783
2014-11-14 16:42:18	m	w	0	2352	0.653333	-45816	-12.7267	-15272	784
2014-11-14 16:42:21	q	w	0	2355	0.654167	-45813	-12.7258	-15271	785
2014-11-14 16:42:24	m	w	0	2358	0.655	-45810	-12.725	-15270	786
2014-11-14 16:42:27	q	w	0	2361	0.655833	-45807	-12.7242	-15269	787
2014-11-14 16:42:30	q	w	0	2364	0.656667	-45804	-12.7233	-15268	788
2014-11-14 16:42:33	q	w	0	2367	0.6575	-45801	-12.7225	-15267	789
2014-11-14 16:42:36	q	w	0	2370	0.658333	-45798	-12.7217	-15266	790
2014-11-14 16:42:39	q	w	0	2373	0.659167	-45795	-12.7208	-15265	791
2014-11-14 16:42:42	q	w	0	2376	0.66	-45792	-12.72	-15264	792
2014-11-14 16:42:45	q	w	0	2379	0.660833	-45789	-12.7192	-15263	793
2014-11-14 16:42:48	q	w	0	2382	0.661667	-45786	-12.7183	-15262	794
2014-11-14 16:42:51	q	w	0	2385	0.6625	-45783	-12.7175	-15261	795
2014-11-14 16:42:54	q	w	0	2388	0.663333	-45780	-12.7167	-15260	796
2014-11-14 16:42:57	q	w	0	2391	0.664167	-45777	-12.7158	-15259	797
2014-11-14 16:43:00	q	w	0	2394	0.665	-45774	-12.715	-15258	798
2014-11-14 16:43:03	q	w	0	2397	0.665833	-45771	-12.7142	-15257	799
2014-11-14 16:43:06	q	w	0	2400	0.666667	-45768	-12.7133	-15256	800
2014-11-14 16:43:09	q	w	0	2403	0.6675	-45765	-12.7125	-15255	801
2014-11-14 16:43:12	q	w	0	2406	0.668333	-45762	-12.7117	-15254	802
2014-11-14 16:43:15	q	w	0	2409	0.669167	-45759	-12.7108	-15253	803
2014-11-14 16:43:18	q	w	0	2412	0.67	-45756	-12.71	-15252	804
2014-11-14 16:43:21	q	w	0	2415	0.670833	-45753	-12.7092	-15251	805
2014-11-14 16:43:24	m	w	0	2418	0.671667	-45750	-12.7083	-15250	806
2014-11-14 16:43:27	q	w	0	2421	0.6725	-45747	-12.7075	-15249	807
2014-11-14 16:43:30	q	w	0	2424	0.673333	-45744	-12.7067	-15248	808
2014-11-14 16:43:33	q	w	0	2427	0.674167	-45741	-12.7058	-15247	809
2014-11-14 16:43:36	m	w	0	2430	0.675	-45738	-12.705	-15246	810
2014-11-14 16:43:39	q	w	0	2433	0.675833	-45735	-12.7042	-15245	811
2014-11-14 16:43:42	d	d	1	2436	0.676667	-45732	-12.7033	-15244	812
2014-11-14 16:43:45	d	d	1	2439	0.6775	-45729	-12.7025	-15243	813
2014-11-14 16:43:48	d	d	1	2442	0.678333	-45726	-12.7017	-15242	814
2014-11-14 16:43:51	d	d	1	2445	0.679167	-45723	-12.7008	-15241	815
2014-11-14 16:43:54	d	d	1	2448	0.68	-45720	-12.7	-15240	816
2014-11-14 16:43:57	d	d	1	2451	0.680833	-45717	-12.6992	-15239	817
2014-11-14 16:44:00	d	d	1	2454	0.681667	-45714	-12.6983	-15238	818
2014-11-14 16:44:03	d	d	1	2457	0.6825	-45711	-12.6975	-15237	819
2014-11-14 16:44:06	d	d	1	2460	0.683333	-45708	-12.6967	-15236	820
2014-11-14 16:44:09	d	d	1	2463	0.684167	-45705	-12.6958	-15235	821
2014-11-14 16:44:12	d	d	1	2466	0.685	-45702	-12.695	-15234	822
2014-11-14 16:44:15	d	d	1	2469	0.685833	-45699	-12.6942	-15233	823
2014-11-14 16:44:18	d	d	1	2472	0.686667	-45696	-12.6933	-15232	824
2014-11-14 16:44:21	d	d	1	2475	0.6875	-45693	-12.6925	-15231	825
2014-11-14 16:44:24	d	d	1	2478	0.688333	-45690	-12.6917	-15230	826
2014-11-14 16:44:27	d	d	1	2481	0.689167	-45687	-12.6908	-15229	827
2014-11-14 16:44:30	d	d	1	2484	0.69	-45684	-12.69	-15228	828
2014-11-14 16:44:33	d	d	1	2487	0.690833	-45681	-12.6892	-15227	829
2014-11-14 16:44:36	d	d	1	2490	0.691667	-45678	-12.6883	-15226	830
2014-11-14 16:44:39	d	d	1	2493	0.6925	-45675	-12.6875	-15225	831
2014-11-14 16:44:42	d	d	1	2496	0.693333	-45672	-12.6867	-15224	832
2014-11-14 16:44:45	d	d	1	2499	0.694167	-45669	-12.6858	-15223	833
2014-11-14 16:44:48	d	d	1	2502	0.695	-45666	-12.685	-15222	834
2014-11-14 16:44:51	d	d	1	2505	0.695833	-45663	-12.6842	-15221	835
2014-11-14 16:44:54	d	d	1	2508	0.696667	-45660	-12.6833	-15220	836
2014-11-14 16:44:57	d	d	1	2511	0.6975	-45657	-12.6825	-15219	837
2014-11-14 16:45:00	d	d	1	2514	0.698333	-45654	-12.6817	-15218	838
2014-11-14 16:45:03	d	d	1	2517	0.699167	-45651	-12.6808	-15217	839
2014-11-14 16:45:06	d	d	1	2520	0.7	-45648	-12.68	-15216	840
2014-11-14 16:45:09	d	d	1	2523	0.700833	-45645	-12.6792	-15215	841
2014-11-14 16:45:12	d	d	1	2526	0.701667	-45642	-12.6783	-15214	842
2014-11-14 16:45:15	d	d	1	2529	0.7025	-45639	-12.6775	-15213	843
2014-11-14 16:45:18	q	w	0	2532	0.703333	-45636	-12.6767	-15212	844
2014-11-14 16:45:21	q	w	0	2535	0.704167	-45633	-12.6758	-15211	845
2014-11-14 16:45:24	q	w	0	2538	0.705	-45630	-12.675	-15210	846
2014-11-14 16:45:27	m	w	0	2541	0.705833	-45627	-12.6742	-15209	847
2014-11-14 16:45:30	m	w	0	2544	0.706667	-45624	-12.6733	-15208	848
2014-11-14 16:45:33	q	w	0	2547	0.7075	-45621	-12.6725	-15207	849
2014-11-14 16:45:36	m	w	0	2550	0.708333	-45618	-12.6717	-15206	850
2014-11-14 16:45:39	m	w	0	2553	0.709167	-45615	-12.6708	-15205	851
2014-11-14 16:45:42	m	w	0	2556	0.71	-45612	-12.67	-15204	852
2014-11-14 16:45:45	m	w	0	2559	0.710833	-45609	-12.6692	-15203	853
2014-11-14 16:45:48	m	w	0	2562	0.711667	-45606	-12.6683	-15202	854
2014-11-14 16:45:51	m	w	0	2565	0.7125	-45603	-12.6675	-15201	855
2014-11-14 16:45:54	m	w	0	2568	0.713333	-45600	-12.6667	-15200	856
2014-11-14 16:45:57	m	w	0	2571	0.714167	-45597	-12.6658	-15199	857
2014-11-14 16:46:00	d	d	1	2574	0.715	-45594	-12.665	-15198	858
2014-11-14 16:46:03	d	d	1	2577	0.715833	-45591	-12.6642	-15197	859
2014-11-14 16:46:06	d	d	1	2580	0.716667	-45588	-12.6633	-15196	860
2014-11-14 16:46:09	d	d	1	2583	0.7175	-45585	-12.6625	-15195	861
2014-11-14 16:46:12	d	d	1	2586	0.718333	-45582	-12.6617	-15194	862
2014-11-14 16:46:15	d	d	1	2589	0.719167	-45579	-12.6608	-15193	863
2014-11-14 16:46:18	d	d	1	2592	0.72	-45576	-12.66	-15192	864
2014-11-14 16:46:21	m	w	0	2595	0.720833	-45573	-12.6592	-15191	865
2014-11-14 16:46:24	d	d	1	2598	0.721667	-45570	-12.6583	-15190	866
2014-11-14 16:46:27	d	d	1	2601	0.7225	-45567	-12.6575	-15189	867
2014-11-14 16:46:30	d	d	1	2604	0.723333	-45564	-12.6567	-15188	868
2014-11-14 16:46:33	d	d	1	2607	0.724167	-45561	-12.6558	-15187	869
2014-11-14 16:46:36	d	d	1	2610	0.725	-45558	-12.655	-15186	870
2014-11-14 16:46:39	d	d	1	2613	0.725833	-45555	-12.6542	-15185	871
2014-11-14 16:46:42	d	d	1	2616	0.726667	-45552	-12.6533	-15184	872
2014-11-14 16:46:45	d	d	1	2619	0.7275	-45549	-12.6525	-15183	873
2014-11-14 16:46:48	d	d	1	2622	0.728333	-45546	-12.6517	-15182	874
2014-11-14 16:46:51	d	d	1	2625	0.729167	-45543	-12.6508	-15181	875
2014-11-14 16:46:54	m	w	0	2628	0.73	-45540	-12.65	-15180	876
2014-11-14 16:46:57	q	w	0	2631	0.730833	-45537	-12.6492	-15179	877
2014-11-14 16:47:00	q	w	0	2634	0.731667	-45534	-12.6483	-15178	878
2014-11-14 16:47:03	q	w	0	2637	0.7325	-45531	-12.6475	-15177	879
2014-11-14 16:47:06	q	w	0	2640	0.733333	-45528	-12.6467	-15176	880
2014-11-14 16:47:09	q	w	0	2643	0.734167	-45525	-12.6458	-15175	881
2014-11-14 16:47:12	q	w	0	2646	0.735	-45522	-12.645	-15174	882
2014-11-14 16:47:15	q	w	0	2649	0.735833	-45519	-12.6442	-15173	883
2014-11-14 16:47:18	m	w	0	2652	0.736667	-45516	-12.6433	-15172	884
2014-11-14 16:47:21	q	w	0	2655	0.7375	-45513	-12.6425	-15171	885
2014-11-14 16:47:24	q	w	0	2658	0.738333	-45510	-12.6417	-15170	886
2014-11-14 16:47:27	q	w	0	2661	0.739167	-45507	-12.6408	-15169	887
2014-11-14 16:47:30	q	w	0	2664	0.74	-45504	-12.64	-15168	888
2014-11-14 16:47:33	q	w	0	2667	0.740833	-45501	-12.6392	-15167	889
2014-11-14 16:47:36	q	w	0	2670	0.741667	-45498	-12.6383	-15166	890
2014-11-14 16:47:39	q	w	0	2673	0.7425	-45495	-12.6375	-15165	891
2014-11-14 16:47:42	q	w	0	2676	0.743333	-45492	-12.6367	-15164	892
2014-11-14 16:47:45	d	d	1	2679	0.744167	-45489	-12.6358	-15163	893
2014-11-14 16:47:48	d	d	1	2682	0.745	-45486	-12.635	-15162	894
2014-11-14 16:47:51	d	d	1	2685	0.745833	-45483	-12.6342	-15161	895
2014-11-14 16:47:54	d	d	1	2688	0.746667	-45480	-12.6333	-15160	896
2014-11-14 16:47:57	d	d	1	2691	0.7475	-45477	-12.6325	-15159	897
2014-11-14 16:48:00	d	d	1	2694	0.748333	-45474	-12.6317	-15158	898
2014-11-14 16:48:03	q	w	0	2697	0.749167	-45471	-12.6308	-15157	899
2014-11-14 16:48:06	q	w	0	2700	0.75	-45468	-12.63	-15156	900
2014-11-14 16:48:09	m	w	0	2703	0.750833	-45465	-12.6292	-15155	901
2014-11-14 16:48:12	m	w	0	2706	0.751667	-45462	-12.6283	-15154	902
2014-11-14 16:48:15	q	w	0	2709	0.7525	-45459	-12.6275	-15153	903
2014-11-14 16:48:18	q	w	0	2712	0.753333	-45456	-12.6267	-15152	904
2014-11-14 16:48:21	d	d	1	2715	0.754167	-45453	-12.6258	-15151	905
2014-11-14 16:48:24	q	w	0	2718	0.755	-45450	-12.625	-15150	906
2014-11-14 16:48:27	q	w	0	2721	0.755833	-45447	-12.6242	-15149	907
2014-11-14 16:48:30	d	d	1	2724	0.756667	-45444	-12.6233	-15148	908
2014-11-14 16:48:33	d	d	1	2727	0.7575	-45441	-12.6225	-15147	909
2014-11-14 16:48:36	d	d	1	2730	0.758333	-45438	-12.6217	-15146	910
2014-11-14 16:48:39	d	d	1	2733	0.759167	-45435	-12.6208	-15145	911
2014-11-14 16:48:42	d	d	1	2736	0.76	-45432	-12.62	-15144	912
2014-11-14 16:48:45	d	d	1	2739	0.760833	-45429	-12.6192	-15143	913
2014-11-14 16:48:48	q	w	0	2742	0.761667	-45426	-12.6183	-15142	914
2014-11-14 16:48:51	q	w	0	2745	0.7625	-45423	-12.6175	-15141	915
2014-11-14 16:48:54	q	w	0	2748	0.763333	-45420	-12.6167	-15140	916
2014-11-14 16:48:57	d	d	1	2751	0.764167	-45417	-12.6158	-15139	917
2014-11-14 16:49:00	d	d	1	2754	0.765	-45414	-12.615	-15138	918
2014-11-14 16:49:03	d	d	1	2757	0.765833	-45411	-12.6142	-15137	919
2014-11-14 16:49:06	d	d	1	2760	0.766667	-45408	-12.6133	-15136	920
2014-11-14 16:49:09	d	d	1	2763	0.7675	-45405	-12.6125	-15135	921
2014-11-14 16:49:12	d	d	1	2766	0.768333	-45402	-12.6117	-15134	922
2014-11-14 16:49:15	d	d	1	2769	0.769167	-45399	-12.6108	-15133	923
2014-11-14 16:49:18	m	w	0	2772	0.77	-45396	-12.61	-15132	924
2014-11-14 16:49:21	m	w	0	2775	0.770833	-45393	-12.6092	-15131	925
2014-11-14 16:49:24	q	w	0	2778	0.771667	-45390	-12.6083	-15130	926
2014-11-14 16:49:27	d	d	1	2781	0.7725	-45387	-12.6075	-15129	927
2014-11-14 16:49:30	d	d	1	2784	0.773333	-45384	-12.6067	-15128	928
2014-11-14 16:49:33	d	d	1	2787	0.774167	-45381	-12.6058	-15127	929
2014-11-14 16:49:36	d	d	1	2790	0.775	-45378	-12.605	-15126	930
2014-11-14 16:49:39	d	d	1	2793	0.775833	-45375	-12.6042	-15125	931
2014-11-14 16:49:42	d	d	1	2796	0.776667	-45372	-12.6033	-15124	932
2014-11-14 16:49:45	d	d	1	2799	0.7775	-45369	-12.6025	-15123	933
2014-11-14 16:49:48	d	d	1	2802	0.778333	-45366	-12.6017	-15122	934
2014-11-14 16:49:51	d	d	1	2805	0.779167	-45363	-12.6008	-15121	935
2014-11-14 16:49:54	d	d	1	2808	0.78	-45360	-12.6	-15120	936
2014-11-14 16:49:57	d	d	1	2811	0.780833	-45357	-12.5992	-15119	937
2014-11-14 16:50:00	d	d	1	2814	0.781667	-45354	-12.5983	-15118	938
2014-11-14 16:50:03	d	d	1	2817	0.7825	-45351	-12.5975	-15117	939
2014-11-14 16:50:06	d	d	1	2820	0.783333	-45348	-12.5967	-15116	940
2014-11-14 16:50:09	d	d	1	2823	0.784167	-45345	-12.5958	-15115	941
2014-11-14 16:50:12	d	d	1	2826	0.785	-45342	-12.595	-15114	942
2014-11-14 16:50:15	d	d	1	2829	0.785833	-45339	-12.5942	-15113	943
2014-11-14 16:50:18	d	d	1	2832	0.786667	-45336	-12.5933	-15112	944
2014-11-14 16:50:21	q	w	0	2835	0.7875	-45333	-12.5925	-15111	945
2014-11-14 16:50:24	q	w	0	2838	0.788333	-45330	-12.5917	-15110	946
2014-11-14 16:50:27	q	w	0	2841	0.789167	-45327	-12.5908	-15109	947
2014-11-14 16:50:30	q	w	0	2844	0.79	-45324	-12.59	-15108	948
2014-11-14 16:50:33	q	w	0	2847	0.790833	-45321	-12.5892	-15107	949
2014-11-14 16:50:36	q	w	0	2850	0.791667	-45318	-12.5883	-15106	950
2014-11-14 16:50:39	q	w	0	2853	0.7925	-45315	-12.5875	-15105	951
2014-11-14 16:50:42	q	w	0	2856	0.793333	-45312	-12.5867	-15104	952
2014-11-14 16:50:45	q	w	0	2859	0.794167	-45309	-12.5858	-15103	953
2014-11-14 16:50:48	q	w	0	2862	0.795	-45306	-12.585	-15102	954
2014-11-14 16:50:51	q	w	0	2865	0.795833	-45303	-12.5842	-15101	955
2014-11-14 16:50:54	q	w	0	2868	0.796667	-45300	-12.5833	-15100	956
2014-11-14 16:50:57	q	w	0	2871	0.7975	-45297	-12.5825	-15099	957
2014-11-14 16:51:00	q	w	0	2874	0.798333	-45294	-12.5817	-15098	958
2014-11-14 16:51:03	q	w	0	2877	0.799167	-45291	-12.5808	-15097	959
2014-11-14 16:51:06	q	w	0	2880	0.8	-45288	-12.58	-15096	960
2014-11-14 16:51:09	q	w	0	2883	0.800833	-45285	-12.5792	-15095	961
2014-11-14 16:51:12	d	d	1	2886	0.801667	-45282	-12.5783	-15094	962
2014-11-14 16:51:15	d	d	1	2889	0.8025	-45279	-12.5775	-15093	963
2014-11-14 16:51:18	d	d	1	2892	0.803333	-45276	-12.5767	-15092	964
2014-11-14 16:51:21	d	d	1	2895	0.804167	-45273	-12.5758	-15091	965
2014-11-14 16:51:24	d	d	1	2898	0.805	-45270	-12.575	-15090	966
2014-11-14 16:51:27	d	d	1	2901	0.805833	-45267	-12.5742	-15089	967
2014-11-14 16:51:30	d	d	1	2904	0.806667	-45264	-12.5733	-15088	968
2014-11-14 16:51:33	d	d	1	2907	0.8075	-45261	-12.5725	-15087	969
2014-11-14 16:51:36	d	d	1	2910	0.808333	-45258	-12.5717	-15086	970
2014-11-14 16:51:39	d	d	1	2913	0.809167	-45255	-12.5708	-15085	971
2014-11-14 16:51:42	d	d	1	2916	0.81	-45252	-12.57	-15084	972
2014-11-14 16:51:45	d	d	1	2919	0.810833	-45249	-12.5692	-15083	973
2014-11-14 16:51:48	d	d	1	2922	0.811667	-45246	-12.5683	-15082	974
2014-11-14 16:51:51	m	w	0	2925	0.8125	-45243	-12.5675	-15081	975
2014-11-14 16:51:54	d	d	1	2928	0.813333	-45240	-12.5667	-15080	976
2014-11-14 16:51:57	d	d	1	2931	0.814167	-45237	-12.5658	-15079	977
2014-11-14 16:52:00	d	d	1	2934	0.815	-45234	-12.565	-15078	978
2014-11-14 16:52:03	d	d	1	2937	0.815833	-45231	-12.5642	-15077	979
2014-11-14 16:52:06	d	d	1	2940	0.816667	-45228	-12.5633	-15076	980
2014-11-14 16:52:09	m	w	0	2943	0.8175	-45225	-12.5625	-15075	981
2014-11-14 16:52:12	d	d	1	2946	0.818333	-45222	-12.5617	-15074	982
2014-11-14 16:52:15	d	d	1	2949	0.819167	-45219	-12.5608	-15073	983
2014-11-14 16:52:18	d	d	1	2952	0.82	-45216	-12.56	-15072	984
2014-11-14 16:52:21	d	d	1	2955	0.820833	-45213	-12.5592	-15071	985
2014-11-14 16:52:24	d	d	1	2958	0.821667	-45210	-12.5583	-15070	986
2014-11-14 16:52:27	d	d	1	2961	0.8225	-45207	-12.5575	-15069	987
2014-11-14 16:52:30	d	d	1	2964	0.823333	-45204	-12.5567	-15068	988
2014-11-14 16:52:33	d	d	1	2967	0.824167	-45201	-12.5558	-15067	989
2014-11-14 16:52:36	d	d	1	2970	0.825	-45198	-12.555	-15066	990
2014-11-14 16:52:39	d	d	1	2973	0.825833	-45195	-12.5542	-15065	991
2014-11-14 16:52:42	d	d	1	2976	0.826667	-45192	-12.5533	-15064	992
2014-11-14 16:52:45	d	d	1	2979	0.8275	-45189	-12.5525	-15063	993
2014-11-14 16:52:48	d	d	1	2982	0.828333	-45186	-12.5517	-15062	994
2014-11-14 16:52:51	d	d	1	2985	0.829167	-45183	-12.5508	-15061	995
2014-11-14 16:52:54	d	d	1	2988	0.83	-45180	-12.55	-15060	996
2014-11-14 16:52:57	d	d	1	2991	0.830833	-45177	-12.5492	-15059	997
2014-11-14 16:53:00	d	d	1	2994	0.831667	-45174	-12.5483	-15058	998
2014-11-14 16:53:03	d	d	1	2997	0.8325	-45171	-12.5475	-15057	999
2014-11-14 16:53:06	d	d	1	3000	0.833333	-45168	-12.5467	-15056	1000
2014-11-14 16:53:09	d	d	1	3003	0.834167	-45165	-12.5458	-15055	1001
2014-11-14 16:53:12	d	d	1	3006	0.835	-45162	-12.545	-15054	1002
2014-11-14 16:53:15	d	d	1	3009	0.835833	-45159	-12.5442	-15053	1003
2014-11-14 16:53:18	d	d	1	3012	0.836667	-45156	-12.5433	-15052	1004
2014-11-14 16:53:21	d	d	1	3015	0.8375	-45153	-12.5425	-15051	1005
2014-11-14 16:53:24	d	d	1	3018	0.838333	-45150	-12.5417	-15050	1006
2014-11-14 16:53:27	d	d	1	3021	0.839167	-45147	-12.5408	-15049	1007
2014-11-14 16:53:30	s	i	3	3024	0.84	-45144	-12.54	-15048	1008
2014-11-14 16:53:33	s	i	3	3027	0.840833	-45141	-12.5392	-15047	1009
2014-11-14 16:53:36	s	i	3	3030	0.841667	-45138	-12.5383	-15046	1010
2014-11-14 16:53:39	s	i	3	3033	0.8425	-45135	-12.5375	-15045	1011
2014-11-14 16:53:42	m	w	0	3036	0.843333	-45132	-12.5367	-15044	1012
2014-11-14 16:53:45	q	w	0	3039	0.844167	-45129	-12.5358	-15043	1013
2014-11-14 16:53:48	q	w	0	3042	0.845	-45126	-12.535	-15042	1014
2014-11-14 16:53:51	q	w	0	3045	0.845833	-45123	-12.5342	-15041	1015
2014-11-14 16:53:54	q	w	0	3048	0.846667	-45120	-12.5333	-15040	1016
2014-11-14 16:53:57	q	w	0	3051	0.8475	-45117	-12.5325	-15039	1017
2014-11-14 16:54:00	q	w	0	3054	0.848333	-45114	-12.5317	-15038	1018
2014-11-14 16:54:03	q	w	0	3057	0.849167	-45111	-12.5308	-15037	1019
2014-11-14 16:54:06	q	w	0	3060	0.85	-45108	-12.53	-15036	1020
2014-11-14 16:54:09	q	w	0	3063	0.850833	-45105	-12.5292	-15035	1021
2014-11-14 16:54:12	q	w	0	3066	0.851667	-45102	-12.5283	-15034	1022
2014-11-14 16:54:15	q	w	0	3069	0.8525	-45099	-12.5275	-15033	1023
2014-11-14 16:54:18	q	w	0	3072	0.853333	-45096	-12.5267	-15032	1024
2014-11-14 16:54:21	m	w	0	3075	0.854167	-45093	-12.5258	-15031	1025
2014-11-14 16:54:24	q	w	0	3078	0.855	-45090	-12.525	-15030	1026
2014-11-14 16:54:27	q	w	0	3081	0.855833	-45087	-12.5242	-15029	1027
2014-11-14 16:54:30	q	w	0	3084	0.856667	-45084	-12.5233	-15028	1028
2014-11-14 16:54:33	q	w	0	3087	0.8575	-45081	-12.5225	-15027	1029
2014-11-14 16:54:36	q	w	0	3090	0.858333	-45078	-12.5217	-15026	1030
2014-11-14 16:54:39	q	w	0	3093	0.859167	-45075	-12.5208	-15025	1031
2014-11-14 16:54:42	d	d	1	3096	0.86	-45072	-12.52	-15024	1032
2014-11-14 16:54:45	d	d	1	3099	0.860833	-45069	-12.5192	-15023	1033
2014-11-14 16:54:48	d	d	1	3102	0.861667	-45066	-12.5183	-15022	1034
2014-11-14 16:54:51	d	d	1	3105	0.8625	-45063	-12.5175	-15021	1035
2014-11-14 16:54:54	d	d	1	3108	0.863333	-45060	-12.5167	-15020	1036
2014-11-14 16:54:57	d	d	1	3111	0.864167	-45057	-12.5158	-15019	1037
2014-11-14 16:55:00	d	d	1	3114	0.865	-45054	-12.515	-15018	1038
2014-11-14 16:55:03	d	d	1	3117	0.865833	-45051	-12.5142	-15017	1039
2014-11-14 16:55:06	d	d	1	3120	0.866667	-45048	-12.5133	-15016	1040
2014-11-14 16:55:09	d	d	1	3123	0.8675	-45045	-12.5125	-15015	1041
2014-11-14 16:55:12	d	d	1	3126	0.868333	-45042	-12.5117	-15014	1042
2014-11-14 16:55:15	d	d	1	3129	0.869167	-45039	-12.5108	-15013	1043
2014-11-14 16:55:18	d	d	1	3132	0.87	-45036	-12.51	-15012	1044
2014-11-14 16:55:21	d	d	1	3135	0.870833	-45033	-12.5092	-15011	1045
2014-11-14 16:55:24	d	d	1	3138	0.871667	-45030	-12.5083	-15010	1046
2014-11-14 16:55:27	d	d	1	3141	0.8725	-45027	-12.5075	-15009	1047
2014-11-14 16:55:30	d	d	1	3144	0.873333	-45024	-12.5067	-15008	1048
2014-11-14 16:55:33	d	d	1	3147	0.874167	-45021	-12.5058	-15007	1049
2014-11-14 16:55:36	d	d	1	3150	0.875	-45018	-12.505	-15006	1050
2014-11-14 16:55:39	d	d	1	3153	0.875833	-45015	-12.5042	-15005	1051
2014-11-14 16:55:42	d	d	1	3156	0.876667	-45012	-12.5033	-15004	1052
2014-11-14 16:55:45	m	w	0	3159	0.8775	-45009	-12.5025	-15003	1053
2014-11-14 16:55:48	q	w	0	3162	0.878333	-45006	-12.5017	-15002	1054
2014-11-14 16:55:51	q	w	0	3165	0.879167	-45003	-12.5008	-15001	1055
2014-11-14 16:55:54	q	w	0	3168	0.88	-45000	-12.5	-15000	1056
2014-11-14 16:55:57	q	w	0	3171	0.880833	-44997	-12.4992	-14999	1057
2014-11-14 16:56:00	q	w	0	3174	0.881667	-44994	-12.4983	-14998	1058
2014-11-14 16:56:03	q	w	0	3177	0.8825	-44991	-12.4975	-14997	1059
2014-11-14 16:56:06	q	w	0	3180	0.883333	-44988	-12.4967	-14996	1060
2014-11-14 16:56:09	q	w	0	3183	0.884167	-44985	-12.4958	-14995	1061
2014-11-14 16:56:12	q	w	0	3186	0.885	-44982	-12.495	-14994	1062
2014-11-14 16:56:15	q	w	0	3189	0.885833	-44979	-12.4942	-14993	1063
2014-11-14 16:56:18	q	w	0	3192	0.886667	-44976	-12.4933	-14992	1064
2014-11-14 16:56:21	q	w	0	3195	0.8875	-44973	-12.4925	-14991	1065
2014-11-14 16:56:24	q	w	0	3198	0.888333	-44970	-12.4917	-14990	1066
2014-11-14 16:56:27	q	w	0	3201	0.889167	-44967	-12.4908	-14989	1067
2014-11-14 16:56:30	q	w	0	3204	0.89	-44964	-12.49	-14988	1068
2014-11-14 16:56:33	q	w	0	3207	0.890833	-44961	-12.4892	-14987	1069
2014-11-14 16:56:36	q	w	0	3210	0.891667	-44958	-12.4883	-14986	1070
2014-11-14 16:56:39	q	w	0	3213	0.8925	-44955	-12.4875	-14985	1071
2014-11-14 16:56:42	m	w	0	3216	0.893333	-44952	-12.4867	-14984	1072
2014-11-14 16:56:45	q	w	0	3219	0.894167	-44949	-12.4858	-14983	1073
2014-11-14 16:56:48	q	w	0	3222	0.895	-44946	-12.485	-14982	1074
2014-11-14 16:56:51	q	w	0	3225	0.895833	-44943	-12.4842	-14981	1075
2014-11-14 16:56:54	m	w	0	3228	0.896667	-44940	-12.4833	-14980	1076
2014-11-14 16:56:57	m	w	0	3231	0.8975	-44937	-12.4825	-14979	1077
2014-11-14 16:57:00	m	w	0	3234	0.898333	-44934	-12.4817	-14978	1078
2014-11-14 16:57:03	m	w	0	3237	0.899167	-44931	-12.4808	-14977	1079
2014-11-14 16:57:06	m	w	0	3240	0.9	-44928	-12.48	-14976	1080
2014-11-14 16:57:09	m	w	0	3243	0.900833	-44925	-12.4792	-14975	1081
2014-11-14 16:57:12	m	w	0	3246	0.901667	-44922	-12.4783	-14974	1082
2014-11-14 16:57:15	m	w	0	3249	0.9025	-44919	-12.4775	-14973	1083
2014-11-14 16:57:18	m	w	0	3252	0.903333	-44916	-12.4767	-14972	1084
2014-11-14 16:57:21	m	w	0	3255	0.904167	-44913	-12.4758	-14971	1085
2014-11-14 16:57:24	m	w	0	3258	0.905	-44910	-12.475	-14970	1086
2014-11-14 16:57:27	m	w	0	3261	0.905833	-44907	-12.4742	-14969	1087
2014-11-14 16:57:30	m	w	0	3264	0.906667	-44904	-12.4733	-14968	1088
2014-11-14 16:57:33	m	w	0	3267	0.9075	-44901	-12.4725	-14967	1089
2014-11-14 16:57:36	m	w	0	3270	0.908333	-44898	-12.4717	-14966	1090
2014-11-14 16:57:39	m	w	0	3273	0.909167	-44895	-12.4708	-14965	1091
2014-11-14 16:57:42	m	w	0	3276	0.91	-44892	-12.47	-14964	1092
2014-11-14 16:57:45	m	w	0	3279	0.910833	-44889	-12.4692	-14963	1093
2014-11-14 16:57:48	m	w	0	3282	0.911667	-44886	-12.4683	-14962	1094
2014-11-14 16:57:51	m	w	0	3285	0.9125	-44883	-12.4675	-14961	1095
2014-11-14 16:57:54	m	w	0	3288	0.913333	-44880	-12.4667	-14960	1096
2014-11-14 16:57:57	m	w	0	3291	0.914167	-44877	-12.4658	-14959	1097
2014-11-14 16:58:00	m	w	0	3294	0.915	-44874	-12.465	-14958	1098
2014-11-14 16:58:03	m	w	0	3297	0.915833	-44871	-12.4642	-14957	1099
2014-11-14 16:58:06	m	w	0	3300	0.916667	-44868	-12.4633	-14956	1100
2014-11-14 16:58:09	m	w	0	3303	0.9175	-44865	-12.4625	-14955	1101
2014-11-14 16:58:12	m	w	0	3306	0.918333	-44862	-12.4617	-14954	1102
2014-11-14 16:58:15	m	w	0	3309	0.919167	-44859	-12.4608	-14953	1103
2014-11-14 16:58:18	m	w	0	3312	0.92	-44856	-12.46	-14952	1104
2014-11-14 16:58:21	m	w	0	3315	0.920833	-44853	-12.4592	-14951	1105
2014-11-14 16:58:24	m	w	0	3318	0.921667	-44850	-12.4583	-14950	1106
2014-11-14 16:58:27	m	w	0	3321	0.9225	-44847	-12.4575	-14949	1107
2014-11-14 16:58:30	m	w	0	3324	0.923333	-44844	-12.4567	-14948	1108
2014-11-14 16:58:33	m	w	0	3327	0.924167	-44841	-12.4558	-14947	1109
2014-11-14 16:58:36	m	w	0	3330	0.925	-44838	-12.455	-14946	1110
2014-11-14 16:58:39	m	w	0	3333	0.925833	-44835	-12.4542	-14945	1111
2014-11-14 16:58:42	m	w	0	3336	0.926667	-44832	-12.4533	-14944	1112
2014-11-14 16:58:45	m	w	0	3339	0.9275	-44829	-12.4525	-14943	1113
2014-11-14 16:58:48	m	w	0	3342	0.928333	-44826	-12.4517	-14942	1114
2014-11-14 16:58:51	m	w	0	3345	0.929167	-44823	-12.4508	-14941	1115
2014-11-14 16:58:54	m	w	0	3348	0.93	-44820	-12.45	-14940	1116
2014-11-14 16:58:57	m	w	0	3351	0.930833	-44817	-12.4492	-14939	1117
2014-11-14 16:59:00	m	w	0	3354	0.931667	-44814	-12.4483	-14938	1118
2014-11-14 16:59:03	m	w	0	3357	0.9325	-44811	-12.4475	-14937	1119
2014-11-14 16:59:06	m	w	0	3360	0.933333	-44808	-12.4467	-14936	1120
2014-11-14 16:59:09	m	w	0	3363	0.934167	-44805	-12.4458	-14935	1121
2014-11-14 16:59:12	m	w	0	3366	0.935	-44802	-12.445	-14934	1122
2014-11-14 16:59:15	m	w	0	3369	0.935833	-44799	-12.4442	-14933	1123
2014-11-14 16:59:18	m	w	0	3372	0.936667	-44796	-12.4433	-14932	1124
2014-11-14 16:59:21	m	w	0	3375	0.9375	-44793	-12.4425	-14931	1125
2014-11-14 16:59:24	m	w	0	3378	0.938333	-44790	-12.4417	-14930	1126
2014-11-14 16:59:27	m	w	0	3381	0.939167	-44787	-12.4408	-14929	1127
2014-11-14 16:59:30	m	w	0	3384	0.94	-44784	-12.44	-14928	1128
2014-11-14 16:59:33	m	w	0	3387	0.940833	-44781	-12.4392	-14927	1129
2014-11-14 16:59:36	m	w	0	3390	0.941667	-44778	-12.4383	-14926	1130
2014-11-14 16:59:39	m	w	0	3393	0.9425	-44775	-12.4375	-14925	1131
2014-11-14 16:59:42	m	w	0	3396	0.943333	-44772	-12.4367	-14924	1132
2014-11-14 16:59:45	m	w	0	3399	0.944167	-44769	-12.4358	-14923	1133
2014-11-14 16:59:48	m	w	0	3402	0.945	-44766	-12.435	-14922	1134
2014-11-14 16:59:51	m	w	0	3405	0.945833	-44763	-12.4342	-14921	1135
2014-11-14 16:59:54	m	w	0	3408	0.946667	-44760	-12.4333	-14920	1136
2014-11-14 16:59:57	m	w	0	3411	0.9475	-44757	-12.4325	-14919	1137
2014-11-14 17:00:00	m	w	0	3414	0.948333	-44754	-12.4317	-14918	1138
2014-11-14 17:00:03	m	w	0	3417	0.949167	-44751	-12.4308	-14917	1139
2014-11-14 17:00:06	m	w	0	3420	0.95	-44748	-12.43	-14916	1140
2014-11-14 17:00:09	m	w	0	3423	0.950833	-44745	-12.4292	-14915	1141
2014-11-14 17:00:12	m	w	0	3426	0.951667	-44742	-12.4283	-14914	1142
2014-11-14 17:00:15	m	w	0	3429	0.9525	-44739	-12.4275	-14913	1143
2014-11-14 17:00:18	m	w	0	3432	0.953333	-44736	-12.4267	-14912	1144
2014-11-14 17:00:21	m	w	0	3435	0.954167	-44733	-12.4258	-14911	1145
2014-11-14 17:00:24	m	w	0	3438	0.955	-44730	-12.425	-14910	1146
2014-11-14 17:00:27	m	w	0	3441	0.955833	-44727	-12.4242	-14909	1147
2014-11-14 17:00:30	m	w	0	3444	0.956667	-44724	-12.4233	-14908	1148
2014-11-14 17:00:33	m	w	0	3447	0.9575	-44721	-12.4225	-14907	1149
2014-11-14 17:00:36	m	w	0	3450	0.958333	-44718	-12.4217	-14906	1150
2014-11-14 17:00:39	m	w	0	3453	0.959167	-44715	-12.4208	-14905	1151
2014-11-14 17:00:42	m	w	0	3456	0.96	-44712	-12.42	-14904	1152
2014-11-14 17:00:45	m	w	0	3459	0.960833	-44709	-12.4192	-14903	1153
2014-11-14 17:00:48	m	w	0	3462	0.961667	-44706	-12.4183	-14902	1154
2014-11-14 17:00:51	m	w	0	3465	0.9625	-44703	-12.4175	-14901	1155
2014-11-14 17:00:54	m	w	0	3468	0.963333	-44700	-12.4167	-14900	1156
2014-11-14 17:00:57	m	w	0	3471	0.964167	-44697	-12.4158	-14899	1157
2014-11-14 17:01:00	m	w	0	3474	0.965	-44694	-12.415	-14898	1158
2014-11-14 17:01:03	m	w	0	3477	0.965833	-44691	-12.4142	-14897	1159
2014-11-14 17:01:06	m	w	0	3480	0.966667	-44688	-12.4133	-14896	1160
2014-11-14 17:01:09	m	w	0	3483	0.9675	-44685	-12.4125	-14895	1161
2014-11-14 17:01:12	m	w	0	3486	0.968333	-44682	-12.4117	-14894	1162
2014-11-14 17:01:15	m	w	0	3489	0.969167	-44679	-12.4108	-14893	1163
2014-11-14 17:01:18	m	w	0	3492	0.97	-44676	-12.41	-14892	1164
2014-11-14 17:01:21	m	w	0	3495	0.970833	-44673	-12.4092	-14891	1165
2014-11-14 17:01:24	m	w	0	3498	0.971667	-44670	-12.4083	-14890	1166
2014-11-14 17:01:27	m	w	0	3501	0.9725	-44667	-12.4075	-14889	1167
2014-11-14 17:01:30	m	w	0	3504	0.973333	-44664	-12.4067	-14888	1168
2014-11-14 17:01:33	m	w	0	3507	0.974167	-44661	-12.4058	-14887	1169
2014-11-14 17:01:36	m	w	0	3510	0.975	-44658	-12.405	-14886	1170
2014-11-14 17:01:39	m	w	0	3513	0.975833	-44655	-12.4042	-14885	1171
2014-11-14 17:01:42	m	w	0	3516	0.976667	-44652	-12.4033	-14884	1172
2014-11-14 17:01:45	m	w	0	3519	0.9775	-44649	-12.4025	-14883	1173
2014-11-14 17:01:48	m	w	0	3522	0.978333	-44646	-12.4017	-14882	1174
2014-11-14 17:01:51	m	w	0	3525	0.979167	-44643	-12.4008	-14881	1175
2014-11-14 17:01:54	m	w	0	3528	0.98	-44640	-12.4	-14880	1176
2014-11-14 17:01:57	m	w	0	3531	0.980833	-44637	-12.3992	-14879	1177
2014-11-14 17:02:00	m	w	0	3534	0.981667	-44634	-12.3983	-14878	1178
2014-11-14 17:02:03	m	w	0	3537	0.9825	-44631	-12.3975	-14877	1179
2014-11-14 17:02:06	m	w	0	3540	0.983333	-44628	-12.3967	-14876	1180
2014-11-14 17:02:09	m	w	0	3543	0.984167	-44625	-12.3958	-14875	1181
2014-11-14 17:02:12	m	w	0	3546	0.985	-44622	-12.395	-14874	1182
2014-11-14 17:02:15	m	w	0	3549	0.985833	-44619	-12.3942	-14873	1183
2014-11-14 17:02:18	m	w	0	3552	0.986667	-44616	-12.3933	-14872	1184
2014-11-14 17:02:21	m	w	0	3555	0.9875	-44613	-12.3925	-14871	1185
2014-11-14 17:02:24	m	w	0	3558	0.988333	-44610	-12.3917	-14870	1186
2014-11-14 17:02:27	m	w	0	3561	0.989167	-44607	-12.3908	-14869	1187
2014-11-14 17:02:30	m	w	0	3564	0.99	-44604	-12.39	-14868	1188
2014-11-14 17:02:33	m	w	0	3567	0.990833	-44601	-12.3892	-14867	1189
2014-11-14 17:02:36	m	w	0	3570	0.991667	-44598	-12.3883	-14866	1190
2014-11-14 17:02:39	m	w	0	3573	0.9925	-44595	-12.3875	-14865	1191
2014-11-14 17:02:42	m	w	0	3576	0.993333	-44592	-12.3867	-14864	1192
2014-11-14 17:02:45	m	w	0	3579	0.994167	-44589	-12.3858	-14863	1193
2014-11-14 17:02:48	m	w	0	3582	0.995	-44586	-12.385	-14862	1194
2014-11-14 17:02:51	m	w	0	3585	0.995833	-44583	-12.3842	-14861	1195
2014-11-14 17:02:54	m	w	0	3588	0.996667	-44580	-12.3833	-14860	1196
2014-11-14 17:02:57	m	w	0	3591	0.9975	-44577	-12.3825	-14859	1197
2014-11-14 17:03:00	m	w	0	3594	0.998333	-44574	-12.3817	-14858	1198
2014-11-14 17:03:03	m	w	0	3597	0.999167	-44571	-12.3808	-14857	1199
2014-11-14 17:03:06	m	w	0	3600	1	-44568	-12.38	-14856	1200
2014-11-14 17:03:09	m	w	0	3603	1.00083	-44565	-12.3792	-14855	1201
2014-11-14 17:03:12	m	w	0	3606	1.00167	-44562	-12.3783	-14854	1202
2014-11-14 17:03:15	m	w	0	3609	1.0025	-44559	-12.3775	-14853	1203
2014-11-14 17:03:18	m	w	0	3612	1.00333	-44556	-12.3767	-14852	1204
2014-11-14 17:03:21	m	w	0	3615	1.00417	-44553	-12.3758	-14851	1205
2014-11-14 17:03:24	m	w	0	3618	1.005	-44550	-12.375	-14850	1206
2014-11-14 17:03:27	m	w	0	3621	1.00583	-44547	-12.3742	-14849	1207
2014-11-14 17:03:30	m	w	0	3624	1.00667	-44544	-12.3733	-14848	1208
2014-11-14 17:03:33	m	w	0	3627	1.0075	-44541	-12.3725	-14847	1209
2014-11-14 17:03:36	q	w	0	3630	1.00833	-44538	-12.3717	-14846	1210
2014-11-14 17:03:39	q	w	0	3633	1.00917	-44535	-12.3708	-14845	1211
2014-11-14 17:03:42	q	w	0	3636	1.01	-44532	-12.37	-14844	1212
2014-11-14 17:03:45	m	w	0	3639	1.01083	-44529	-12.3692	-14843	1213
2014-11-14 17:03:48	m	w	0	3642	1.01167	-44526	-12.3683	-14842	1214
2014-11-14 17:03:51	m	w	0	3645	1.0125	-44523	-12.3675	-14841	1215
2014-11-14 17:03:54	m	w	0	3648	1.01333	-44520	-12.3667	-14840	1216
2014-11-14 17:03:57	m	w	0	3651	1.01417	-44517	-12.3658	-14839	1217
2014-11-14 17:04:00	m	w	0	3654	1.015	-44514	-12.365	-14838	1218
2014-11-14 17:04:03	m	w	0	3657	1.01583	-44511	-12.3642	-14837	1219
2014-11-14 17:04:06	m	w	0	3660	1.01667	-44508	-12.3633	-14836	1220
2014-11-14 17:04:09	m	w	0	3663	1.0175	-44505	-12.3625	-14835	1221
2014-11-14 17:04:12	m	w	0	3666	1.01833	-44502	-12.3617	-14834	1222
2014-11-14 17:04:15	m	w	0	3669	1.01917	-44499	-12.3608	-14833	1223
2014-11-14 17:04:18	m	w	0	3672	1.02	-44496	-12.36	-14832	1224
2014-11-14 17:04:21	m	w	0	3675	1.02083	-44493	-12.3592	-14831	1225
2014-11-14 17:04:24	m	w	0	3678	1.02167	-44490	-12.3583	-14830	1226
2014-11-14 17:04:27	m	w	0	3681	1.0225	-44487	-12.3575	-14829	1227
2014-11-14 17:04:30	m	w	0	3684	1.02333	-44484	-12.3567	-14828	1228
2014-11-14 17:04:33	m	w	0	3687	1.02417	-44481	-12.3558	-14827	1229
2014-11-14 17:04:36	m	w	0	3690	1.025	-44478	-12.355	-14826	1230
2014-11-14 17:04:39	m	w	0	3693	1.02583	-44475	-12.3542	-14825	1231
2014-11-14 17:04:42	m	w	0	3696	1.02667	-44472	-12.3533	-14824	1232
2014-11-14 17:04:45	m	w	0	3699	1.0275	-44469	-12.3525	-14823	1233
2014-11-14 17:04:48	m	w	0	3702	1.02833	-44466	-12.3517	-14822	1234
2014-11-14 17:04:51	m	w	0	3705	1.02917	-44463	-12.3508	-14821	1235
2014-11-14 17:04:54	m	w	0	3708	1.03	-44460	-12.35	-14820	1236
2014-11-14 17:04:57	m	w	0	3711	1.03083	-44457	-12.3492	-14819	1237
2014-11-14 17:05:00	m	w	0	3714	1.03167	-44454	-12.3483	-14818	1238
2014-11-14 17:05:03	m	w	0	3717	1.0325	-44451	-12.3475	-14817	1239
2014-11-14 17:05:06	m	w	0	3720	1.03333	-44448	-12.3467	-14816	1240
2014-11-14 17:05:09	m	w	0	3723	1.03417	-44445	-12.3458	-14815	1241
2014-11-14 17:05:12	m	w	0	3726	1.035	-44442	-12.345	-14814	1242
2014-11-14 17:05:15	m	w	0	3729	1.03583	-44439	-12.3442	-14813	1243
2014-11-14 17:05:18	m	w	0	3732	1.03667	-44436	-12.3433	-14812	1244
2014-11-14 17:05:21	m	w	0	3735	1.0375	-44433	-12.3425	-14811	1245
2014-11-14 17:05:24	m	w	0	3738	1.03833	-44430	-12.3417	-14810	1246
2014-11-14 17:05:27	q	w	0	3741	1.03917	-44427	-12.3408	-14809	1247
2014-11-14 17:05:30	m	w	0	3744	1.04	-44424	-12.34	-14808	1248
2014-11-14 17:05:33	m	w	0	3747	1.04083	-44421	-12.3392	-14807	1249
2014-11-14 17:05:36	m	w	0	3750	1.04167	-44418	-12.3383	-14806	1250
2014-11-14 17:05:39	m	w	0	3753	1.0425	-44415	-12.3375	-14805	1251
2014-11-14 17:05:42	m	w	0	3756	1.04333	-44412	-12.3367	-14804	1252
2014-11-14 17:05:45	m	w	0	3759	1.04417	-44409	-12.3358	-14803	1253
2014-11-14 17:05:48	m	w	0	3762	1.045	-44406	-12.335	-14802	1254
2014-11-14 17:05:51	m	w	0	3765	1.04583	-44403	-12.3342	-14801	1255
2014-11-14 17:05:54	m	w	0	3768	1.04667	-44400	-12.3333	-14800	1256
2014-11-14 17:05:57	m	w	0	3771	1.0475	-44397	-12.3325	-14799	1257
2014-11-14 17:06:00	m	w	0	3774	1.04833	-44394	-12.3317	-14798	1258
2014-11-14 17:06:03	m	w	0	3777	1.04917	-44391	-12.3308	-14797	1259
2014-11-14 17:06:06	m	w	0	3780	1.05	-44388	-12.33	-14796	1260
2014-11-14 17:06:09	m	w	0	3783	1.05083	-44385	-12.3292	-14795	1261
2014-11-14 17:06:12	q	w	0	3786	1.05167	-44382	-12.3283	-14794	1262
2014-11-14 17:06:15	q	w	0	3789	1.0525	-44379	-12.3275	-14793	1263
2014-11-14 17:06:18	m	w	0	3792	1.05333	-44376	-12.3267	-14792	1264
2014-11-14 17:06:21	m	w	0	3795	1.05417	-44373	-12.3258	-14791	1265
2014-11-14 17:06:24	m	w	0	3798	1.055	-44370	-12.325	-14790	1266
2014-11-14 17:06:27	m	w	0	3801	1.05583	-44367	-12.3242	-14789	1267
2014-11-14 17:06:30	m	w	0	3804	1.05667	-44364	-12.3233	-14788	1268
2014-11-14 17:06:33	m	w	0	3807	1.0575	-44361	-12.3225	-14787	1269
2014-11-14 17:06:36	m	w	0	3810	1.05833	-44358	-12.3217	-14786	1270
2014-11-14 17:06:39	m	w	0	3813	1.05917	-44355	-12.3208	-14785	1271
2014-11-14 17:06:42	m	w	0	3816	1.06	-44352	-12.32	-14784	1272
2014-11-14 17:06:45	m	w	0	3819	1.06083	-44349	-12.3192	-14783	1273
2014-11-14 17:06:48	m	w	0	3822	1.06167	-44346	-12.3183	-14782	1274
2014-11-14 17:06:51	m	w	0	3825	1.0625	-44343	-12.3175	-14781	1275
2014-11-14 17:06:54	m	w	0	3828	1.06333	-44340	-12.3167	-14780	1276
2014-11-14 17:06:57	m	w	0	3831	1.06417	-44337	-12.3158	-14779	1277
2014-11-14 17:07:00	m	w	0	3834	1.065	-44334	-12.315	-14778	1278
2014-11-14 17:07:03	m	w	0	3837	1.06583	-44331	-12.3142	-14777	1279
2014-11-14 17:07:06	m	w	0	3840	1.06667	-44328	-12.3133	-14776	1280
2014-11-14 17:07:09	m	w	0	3843	1.0675	-44325	-12.3125	-14775	1281
2014-11-14 17:07:12	m	w	0	3846	1.06833	-44322	-12.3117	-14774	1282
2014-11-14 17:07:15	m	w	0	3849	1.06917	-44319	-12.3108	-14773	1283
2014-11-14 17:07:18	m	w	0	3852	1.07	-44316	-12.31	-14772	1284
2014-11-14 17:07:21	m	w	0	3855	1.07083	-44313	-12.3092	-14771	1285
2014-11-14 17:07:24	m	w	0	3858	1.07167	-44310	-12.3083	-14770	1286
2014-11-14 17:07:27	m	w	0	3861	1.0725	-44307	-12.3075	-14769	1287
2014-11-14 17:07:30	m	w	0	3864	1.07333	-44304	-12.3067	-14768	1288
2014-11-14 17:07:33	m	w	0	3867	1.07417	-44301	-12.3058	-14767	1289
2014-11-14 17:07:36	m	w	0	3870	1.075	-44298	-12.305	-14766	1290
2014-11-14 17:07:39	m	w	0	3873	1.07583	-44295	-12.3042	-14765	1291
2014-11-14 17:07:42	m	w	0	3876	1.07667	-44292	-12.3033	-14764	1292
2014-11-14 17:07:45	q	w	0	3879	1.0775	-44289	-12.3025	-14763	1293
2014-11-14 17:07:48	q	w	0	3882	1.07833	-44286	-12.3017	-14762	1294
2014-11-14 17:07:51	q	w	0	3885	1.07917	-44283	-12.3008	-14761	1295
2014-11-14 17:07:54	q	w	0	3888	1.08	-44280	-12.3	-14760	1296
2014-11-14 17:07:57	q	w	0	3891	1.08083	-44277	-12.2992	-14759	1297
2014-11-14 17:08:00	q	w	0	3894	1.08167	-44274	-12.2983	-14758	1298
2014-11-14 17:08:03	q	w	0	3897	1.0825	-44271	-12.2975	-14757	1299
2014-11-14 17:08:06	q	w	0	3900	1.08333	-44268	-12.2967	-14756	1300
2014-11-14 17:08:09	q	w	0	3903	1.08417	-44265	-12.2958	-14755	1301
2014-11-14 17:08:12	q	w	0	3906	1.085	-44262	-12.295	-14754	1302
2014-11-14 17:08:15	q	w	0	3909	1.08583	-44259	-12.2942	-14753	1303
2014-11-14 17:08:18	q	w	0	3912	1.08667	-44256	-12.2933	-14752	1304
2014-11-14 17:08:21	q	w	0	3915	1.0875	-44253	-12.2925	-14751	1305
2014-11-14 17:08:24	m	w	0	3918	1.08833	-44250	-12.2917	-14750	1306
2014-11-14 17:08:27	m	w	0	3921	1.08917	-44247	-12.2908	-14749	1307
2014-11-14 17:08:30	m	w	0	3924	1.09	-44244	-12.29	-14748	1308
2014-11-14 17:08:33	m	w	0	3927	1.09083	-44241	-12.2892	-14747	1309
2014-11-14 17:08:36	m	w	0	3930	1.09167	-44238	-12.2883	-14746	1310
2014-11-14 17:08:39	m	w	0	3933	1.0925	-44235	-12.2875	-14745	1311
2014-11-14 17:08:42	m	w	0	3936	1.09333	-44232	-12.2867	-14744	1312
2014-11-14 17:08:45	m	w	0	3939	1.09417	-44229	-12.2858	-14743	1313
2014-11-14 17:08:48	q	w	0	3942	1.095	-44226	-12.285	-14742	1314
2014-11-14 17:08:51	q	w	0	3945	1.09583	-44223	-12.2842	-14741	1315
2014-11-14 17:08:54	q	w	0	3948	1.09667	-44220	-12.2833	-14740	1316
2014-11-14 17:08:57	q	w	0	3951	1.0975	-44217	-12.2825	-14739	1317
2014-11-14 17:09:00	q	w	0	3954	1.09833	-44214	-12.2817	-14738	1318
2014-11-14 17:09:03	q	w	0	3957	1.09917	-44211	-12.2808	-14737	1319
2014-11-14 17:09:06	q	w	0	3960	1.1	-44208	-12.28	-14736	1320
2014-11-14 17:09:09	q	w	0	3963	1.10083	-44205	-12.2792	-14735	1321
2014-11-14 17:09:12	q	w	0	3966	1.10167	-44202	-12.2783	-14734	1322
2014-11-14 17:09:15	q	w	0	3969	1.1025	-44199	-12.2775	-14733	1323
2014-11-14 17:09:18	q	w	0	3972	1.10333	-44196	-12.2767	-14732	1324
2014-11-14 17:09:21	q	w	0	3975	1.10417	-44193	-12.2758	-14731	1325
2014-11-14 17:09:24	q	w	0	3978	1.105	-44190	-12.275	-14730	1326
2014-11-14 17:09:27	q	w	0	3981	1.10583	-44187	-12.2742	-14729	1327
2014-11-14 17:09:30	q	w	0	3984	1.10667	-44184	-12.2733	-14728	1328
2014-11-14 17:09:33	q	w	0	3987	1.1075	-44181	-12.2725	-14727	1329
2014-11-14 17:09:36	q	w	0	3990	1.10833	-44178	-12.2717	-14726	1330
2014-11-14 17:09:39	q	w	0	3993	1.10917	-44175	-12.2708	-14725	1331
2014-11-14 17:09:42	q	w	0	3996	1.11	-44172	-12.27	-14724	1332
2014-11-14 17:09:45	q	w	0	3999	1.11083	-44169	-12.2692	-14723	1333
2014-11-14 17:09:48	m	w	0	4002	1.11167	-44166	-12.2683	-14722	1334
2014-11-14 17:09:51	m	w	0	4005	1.1125	-44163	-12.2675	-14721	1335
2014-11-14 17:09:54	m	w	0	4008	1.11333	-44160	-12.2667	-14720	1336
2014-11-14 17:09:57	m	w	0	4011	1.11417	-44157	-12.2658	-14719	1337
2014-11-14 17:10:00	m	w	0	4014	1.115	-44154	-12.265	-14718	1338
2014-11-14 17:10:03	m	w	0	4017	1.11583	-44151	-12.2642	-14717	1339
2014-11-14 17:10:06	m	w	0	4020	1.11667	-44148	-12.2633	-14716	1340
2014-11-14 17:10:09	m	w	0	4023	1.1175	-44145	-12.2625	-14715	1341
2014-11-14 17:10:12	m	w	0	4026	1.11833	-44142	-12.2617	-14714	1342
2014-11-14 17:10:15	m	w	0	4029	1.11917	-44139	-12.2608	-14713	1343
2014-11-14 17:10:18	m	w	0	4032	1.12	-44136	-12.26	-14712	1344
2014-11-14 17:10:21	m	w	0	4035	1.12083	-44133	-12.2592	-14711	1345
2014-11-14 17:10:24	m	w	0	4038	1.12167	-44130	-12.2583	-14710	1346
2014-11-14 17:10:27	m	w	0	4041	1.1225	-44127	-12.2575	-14709	1347
2014-11-14 17:10:30	m	w	0	4044	1.12333	-44124	-12.2567	-14708	1348
2014-11-14 17:10:33	m	w	0	4047	1.12417	-44121	-12.2558	-14707	1349
2014-11-14 17:10:36	m	w	0	4050	1.125	-44118	-12.255	-14706	1350
2014-11-14 17:10:39	m	w	0	4053	1.12583	-44115	-12.2542	-14705	1351
2014-11-14 17:10:42	m	w	0	4056	1.12667	-44112	-12.2533	-14704	1352
2014-11-14 17:10:45	q	w	0	4059	1.1275	-44109	-12.2525	-14703	1353
2014-11-14 17:10:48	q	w	0	4062	1.12833	-44106	-12.2517	-14702	1354
2014-11-14 17:10:51	q	w	0	4065	1.12917	-44103	-12.2508	-14701	1355
2014-11-14 17:10:54	q	w	0	4068	1.13	-44100	-12.25	-14700	1356
2014-11-14 17:10:57	m	w	0	4071	1.13083	-44097	-12.2492	-14699	1357
2014-11-14 17:11:00	m	w	0	4074	1.13167	-44094	-12.2483	-14698	1358
2014-11-14 17:11:03	m	w	0	4077	1.1325	-44091	-12.2475	-14697	1359
2014-11-14 17:11:06	m	w	0	4080	1.13333	-44088	-12.2467	-14696	1360
2014-11-14 17:11:09	m	w	0	4083	1.13417	-44085	-12.2458	-14695	1361
2014-11-14 17:11:12	m	w	0	4086	1.135	-44082	-12.245	-14694	1362
2014-11-14 17:11:15	m	w	0	4089	1.13583	-44079	-12.2442	-14693	1363
2014-11-14 17:11:18	m	w	0	4092	1.13667	-44076	-12.2433	-14692	1364
2014-11-14 17:11:21	m	w	0	4095	1.1375	-44073	-12.2425	-14691	1365
2014-11-14 17:11:24	m	w	0	4098	1.13833	-44070	-12.2417	-14690	1366
2014-11-14 17:11:27	m	w	0	4101	1.13917	-44067	-12.2408	-14689	1367
2014-11-14 17:11:30	m	w	0	4104	1.14	-44064	-12.24	-14688	1368
2014-11-14 17:11:33	m	w	0	4107	1.14083	-44061	-12.2392	-14687	1369
2014-11-14 17:11:36	m	w	0	4110	1.14167	-44058	-12.2383	-14686	1370
2014-11-14 17:11:39	q	w	0	4113	1.1425	-44055	-12.2375	-14685	1371
2014-11-14 17:11:42	q	w	0	4116	1.14333	-44052	-12.2367	-14684	1372
2014-11-14 17:11:45	m	w	0	4119	1.14417	-44049	-12.2358	-14683	1373
2014-11-14 17:11:48	m	w	0	4122	1.145	-44046	-12.235	-14682	1374
2014-11-14 17:11:51	m	w	0	4125	1.14583	-44043	-12.2342	-14681	1375
2014-11-14 17:11:54	m	w	0	4128	1.14667	-44040	-12.2333	-14680	1376
2014-11-14 17:11:57	m	w	0	4131	1.1475	-44037	-12.2325	-14679	1377
2014-11-14 17:12:00	m	w	0	4134	1.14833	-44034	-12.2317	-14678	1378
2014-11-14 17:12:03	m	w	0	4137	1.14917	-44031	-12.2308	-14677	1379
2014-11-14 17:12:06	m	w	0	4140	1.15	-44028	-12.23	-14676	1380
2014-11-14 17:12:09	m	w	0	4143	1.15083	-44025	-12.2292	-14675	1381
2014-11-14 17:12:12	m	w	0	4146	1.15167	-44022	-12.2283	-14674	1382
2014-11-14 17:12:15	m	w	0	4149	1.1525	-44019	-12.2275	-14673	1383
2014-11-14 17:12:18	m	w	0	4152	1.15333	-44016	-12.2267	-14672	1384
2014-11-14 17:12:21	m	w	0	4155	1.15417	-44013	-12.2258	-14671	1385
2014-11-14 17:12:24	m	w	0	4158	1.155	-44010	-12.225	-14670	1386
2014-11-14 17:12:27	m	w	0	4161	1.15583	-44007	-12.2242	-14669	1387
2014-11-14 17:12:30	m	w	0	4164	1.15667	-44004	-12.2233	-14668	1388
2014-11-14 17:12:33	m	w	0	4167	1.1575	-44001	-12.2225	-14667	1389
2014-11-14 17:12:36	m	w	0	4170	1.15833	-43998	-12.2217	-14666	1390
2014-11-14 17:12:39	m	w	0	4173	1.15917	-43995	-12.2208	-14665	1391
2014-11-14 17:12:42	m	w	0	4176	1.16	-43992	-12.22	-14664	1392
2014-11-14 17:12:45	m	w	0	4179	1.16083	-43989	-12.2192	-14663	1393
2014-11-14 17:12:48	m	w	0	4182	1.16167	-43986	-12.2183	-14662	1394
2014-11-14 17:12:51	q	w	0	4185	1.1625	-43983	-12.2175	-14661	1395
2014-11-14 17:12:54	q	w	0	4188	1.16333	-43980	-12.2167	-14660	1396
2014-11-14 17:12:57	q	w	0	4191	1.16417	-43977	-12.2158	-14659	1397
2014-11-14 17:13:00	q	w	0	4194	1.165	-43974	-12.215	-14658	1398
2014-11-14 17:13:03	m	w	0	4197	1.16583	-43971	-12.2142	-14657	1399
2014-11-14 17:13:06	m	w	0	4200	1.16667	-43968	-12.2133	-14656	1400
2014-11-14 17:13:09	m	w	0	4203	1.1675	-43965	-12.2125	-14655	1401
2014-11-14 17:13:12	m	w	0	4206	1.16833	-43962	-12.2117	-14654	1402
2014-11-14 17:13:15	m	w	0	4209	1.16917	-43959	-12.2108	-14653	1403
2014-11-14 17:13:18	m	w	0	4212	1.17	-43956	-12.21	-14652	1404
2014-11-14 17:13:21	m	w	0	4215	1.17083	-43953	-12.2092	-14651	1405
2014-11-14 17:13:24	m	w	0	4218	1.17167	-43950	-12.2083	-14650	1406
2014-11-14 17:13:27	m	w	0	4221	1.1725	-43947	-12.2075	-14649	1407
2014-11-14 17:13:30	m	w	0	4224	1.17333	-43944	-12.2067	-14648	1408
2014-11-14 17:13:33	m	w	0	4227	1.17417	-43941	-12.2058	-14647	1409
2014-11-14 17:13:36	m	w	0	4230	1.175	-43938	-12.205	-14646	1410
2014-11-14 17:13:39	m	w	0	4233	1.17583	-43935	-12.2042	-14645	1411
2014-11-14 17:13:42	m	w	0	4236	1.17667	-43932	-12.2033	-14644	1412
2014-11-14 17:13:45	m	w	0	4239	1.1775	-43929	-12.2025	-14643	1413
2014-11-14 17:13:48	m	w	0	4242	1.17833	-43926	-12.2017	-14642	1414
2014-11-14 17:13:51	m	w	0	4245	1.17917	-43923	-12.2008	-14641	1415
2014-11-14 17:13:54	m	w	0	4248	1.18	-43920	-12.2	-14640	1416
2014-11-14 17:13:57	m	w	0	4251	1.18083	-43917	-12.1992	-14639	1417
2014-11-14 17:14:00	m	w	0	4254	1.18167	-43914	-12.1983	-14638	1418
2014-11-14 17:14:03	m	w	0	4257	1.1825	-43911	-12.1975	-14637	1419
2014-11-14 17:14:06	m	w	0	4260	1.18333	-43908	-12.1967	-14636	1420
2014-11-14 17:14:09	m	w	0	4263	1.18417	-43905	-12.1958	-14635	1421
2014-11-14 17:14:12	m	w	0	4266	1.185	-43902	-12.195	-14634	1422
2014-11-14 17:14:15	m	w	0	4269	1.18583	-43899	-12.1942	-14633	1423
2014-11-14 17:14:18	m	w	0	4272	1.18667	-43896	-12.1933	-14632	1424
2014-11-14 17:14:21	m	w	0	4275	1.1875	-43893	-12.1925	-14631	1425
2014-11-14 17:14:24	m	w	0	4278	1.18833	-43890	-12.1917	-14630	1426
2014-11-14 17:14:27	m	w	0	4281	1.18917	-43887	-12.1908	-14629	1427
2014-11-14 17:14:30	m	w	0	4284	1.19	-43884	-12.19	-14628	1428
2014-11-14 17:14:33	m	w	0	4287	1.19083	-43881	-12.1892	-14627	1429
2014-11-14 17:14:36	m	w	0	4290	1.19167	-43878	-12.1883	-14626	1430
2014-11-14 17:14:39	m	w	0	4293	1.1925	-43875	-12.1875	-14625	1431
2014-11-14 17:14:42	m	w	0	4296	1.19333	-43872	-12.1867	-14624	1432
2014-11-14 17:14:45	m	w	0	4299	1.19417	-43869	-12.1858	-14623	1433
2014-11-14 17:14:48	m	w	0	4302	1.195	-43866	-12.185	-14622	1434
2014-11-14 17:14:51	m	w	0	4305	1.19583	-43863	-12.1842	-14621	1435
2014-11-14 17:14:54	m	w	0	4308	1.19667	-43860	-12.1833	-14620	1436
2014-11-14 17:14:57	m	w	0	4311	1.1975	-43857	-12.1825	-14619	1437
2014-11-14 17:15:00	m	w	0	4314	1.19833	-43854	-12.1817	-14618	1438
2014-11-14 17:15:03	m	w	0	4317	1.19917	-43851	-12.1808	-14617	1439
2014-11-14 17:15:06	m	w	0	4320	1.2	-43848	-12.18	-14616	1440
2014-11-14 17:15:09	m	w	0	4323	1.20083	-43845	-12.1792	-14615	1441
2014-11-14 17:15:12	m	w	0	4326	1.20167	-43842	-12.1783	-14614	1442
2014-11-14 17:15:15	m	w	0	4329	1.2025	-43839	-12.1775	-14613	1443
2014-11-14 17:15:18	q	w	0	4332	1.20333	-43836	-12.1767	-14612	1444
2014-11-14 17:15:21	q	w	0	4335	1.20417	-43833	-12.1758	-14611	1445
2014-11-14 17:15:24	q	w	0	4338	1.205	-43830	-12.175	-14610	1446
2014-11-14 17:15:27	m	w	0	4341	1.20583	-43827	-12.1742	-14609	1447
2014-11-14 17:15:30	m	w	0	4344	1.20667	-43824	-12.1733	-14608	1448
2014-11-14 17:15:33	m	w	0	4347	1.2075	-43821	-12.1725	-14607	1449
2014-11-14 17:15:36	m	w	0	4350	1.20833	-43818	-12.1717	-14606	1450
2014-11-14 17:15:39	m	w	0	4353	1.20917	-43815	-12.1708	-14605	1451
2014-11-14 17:15:42	m	w	0	4356	1.21	-43812	-12.17	-14604	1452
2014-11-14 17:15:45	m	w	0	4359	1.21083	-43809	-12.1692	-14603	1453
2014-11-14 17:15:48	m	w	0	4362	1.21167	-43806	-12.1683	-14602	1454
2014-11-14 17:15:51	m	w	0	4365	1.2125	-43803	-12.1675	-14601	1455
2014-11-14 17:15:54	m	w	0	4368	1.21333	-43800	-12.1667	-14600	1456
2014-11-14 17:15:57	m	w	0	4371	1.21417	-43797	-12.1658	-14599	1457
2014-11-14 17:16:00	q	w	0	4374	1.215	-43794	-12.165	-14598	1458
2014-11-14 17:16:03	q	w	0	4377	1.21583	-43791	-12.1642	-14597	1459
2014-11-14 17:16:06	m	w	0	4380	1.21667	-43788	-12.1633	-14596	1460
2014-11-14 17:16:09	m	w	0	4383	1.2175	-43785	-12.1625	-14595	1461
2014-11-14 17:16:12	m	w	0	4386	1.21833	-43782	-12.1617	-14594	1462
2014-11-14 17:16:15	m	w	0	4389	1.21917	-43779	-12.1608	-14593	1463
2014-11-14 17:16:18	m	w	0	4392	1.22	-43776	-12.16	-14592	1464
2014-11-14 17:16:21	m	w	0	4395	1.22083	-43773	-12.1592	-14591	1465
2014-11-14 17:16:24	m	w	0	4398	1.22167	-43770	-12.1583	-14590	1466
2014-11-14 17:16:27	m	w	0	4401	1.2225	-43767	-12.1575	-14589	1467
2014-11-14 17:16:30	m	w	0	4404	1.22333	-43764	-12.1567	-14588	1468
2014-11-14 17:16:33	m	w	0	4407	1.22417	-43761	-12.1558	-14587	1469
2014-11-14 17:16:36	m	w	0	4410	1.225	-43758	-12.155	-14586	1470
2014-11-14 17:16:39	q	w	0	4413	1.22583	-43755	-12.1542	-14585	1471
2014-11-14 17:16:42	q	w	0	4416	1.22667	-43752	-12.1533	-14584	1472
2014-11-14 17:16:45	q	w	0	4419	1.2275	-43749	-12.1525	-14583	1473
2014-11-14 17:16:48	m	w	0	4422	1.22833	-43746	-12.1517	-14582	1474
2014-11-14 17:16:51	m	w	0	4425	1.22917	-43743	-12.1508	-14581	1475
2014-11-14 17:16:54	m	w	0	4428	1.23	-43740	-12.15	-14580	1476
2014-11-14 17:16:57	q	w	0	4431	1.23083	-43737	-12.1492	-14579	1477
2014-11-14 17:17:00	q	w	0	4434	1.23167	-43734	-12.1483	-14578	1478
2014-11-14 17:17:03	q	w	0	4437	1.2325	-43731	-12.1475	-14577	1479
2014-11-14 17:17:06	q	w	0	4440	1.23333	-43728	-12.1467	-14576	1480
2014-11-14 17:17:09	q	w	0	4443	1.23417	-43725	-12.1458	-14575	1481
2014-11-14 17:17:12	m	w	0	4446	1.235	-43722	-12.145	-14574	1482
2014-11-14 17:17:15	m	w	0	4449	1.23583	-43719	-12.1442	-14573	1483
2014-11-14 17:17:18	m	w	0	4452	1.23667	-43716	-12.1433	-14572	1484
2014-11-14 17:17:21	m	w	0	4455	1.2375	-43713	-12.1425	-14571	1485
2014-11-14 17:17:24	m	w	0	4458	1.23833	-43710	-12.1417	-14570	1486
2014-11-14 17:17:27	m	w	0	4461	1.23917	-43707	-12.1408	-14569	1487
2014-11-14 17:17:30	m	w	0	4464	1.24	-43704	-12.14	-14568	1488
2014-11-14 17:17:33	m	w	0	4467	1.24083	-43701	-12.1392	-14567	1489
2014-11-14 17:17:36	m	w	0	4470	1.24167	-43698	-12.1383	-14566	1490
2014-11-14 17:17:39	q	w	0	4473	1.2425	-43695	-12.1375	-14565	1491
2014-11-14 17:17:42	m	w	0	4476	1.24333	-43692	-12.1367	-14564	1492
2014-11-14 17:17:45	q	w	0	4479	1.24417	-43689	-12.1358	-14563	1493
2014-11-14 17:17:48	q	w	0	4482	1.245	-43686	-12.135	-14562	1494
2014-11-14 17:17:51	q	w	0	4485	1.24583	-43683	-12.1342	-14561	1495
2014-11-14 17:17:54	q	w	0	4488	1.24667	-43680	-12.1333	-14560	1496
2014-11-14 17:17:57	m	w	0	4491	1.2475	-43677	-12.1325	-14559	1497
2014-11-14 17:18:00	q	w	0	4494	1.24833	-43674	-12.1317	-14558	1498
2014-11-14 17:18:03	q	w	0	4497	1.24917	-43671	-12.1308	-14557	1499
2014-11-14 17:18:06	m	w	0	4500	1.25	-43668	-12.13	-14556	1500
2014-11-14 17:18:09	q	w	0	4503	1.25083	-43665	-12.1292	-14555	1501
2014-11-14 17:18:12	q	w	0	4506	1.25167	-43662	-12.1283	-14554	1502
2014-11-14 17:18:15	m	w	0	4509	1.2525	-43659	-12.1275	-14553	1503
2014-11-14 17:18:18	q	w	0	4512	1.25333	-43656	-12.1267	-14552	1504
2014-11-14 17:18:21	m	w	0	4515	1.25417	-43653	-12.1258	-14551	1505
2014-11-14 17:18:24	m	w	0	4518	1.255	-43650	-12.125	-14550	1506
2014-11-14 17:18:27	m	w	0	4521	1.25583	-43647	-12.1242	-14549	1507
2014-11-14 17:18:30	m	w	0	4524	1.25667	-43644	-12.1233	-14548	1508
2014-11-14 17:18:33	m	w	0	4527	1.2575	-43641	-12.1225	-14547	1509
2014-11-14 17:18:36	m	w	0	4530	1.25833	-43638	-12.1217	-14546	1510
2014-11-14 17:18:39	m	w	0	4533	1.25917	-43635	-12.1208	-14545	1511
2014-11-14 17:18:42	m	w	0	4536	1.26	-43632	-12.12	-14544	1512
2014-11-14 17:18:45	q	w	0	4539	1.26083	-43629	-12.1192	-14543	1513
2014-11-14 17:18:48	m	w	0	4542	1.26167	-43626	-12.1183	-14542	1514
2014-11-14 17:18:51	m	w	0	4545	1.2625	-43623	-12.1175	-14541	1515
2014-11-14 17:18:54	m	w	0	4548	1.26333	-43620	-12.1167	-14540	1516
2014-11-14 17:18:57	m	w	0	4551	1.26417	-43617	-12.1158	-14539	1517
2014-11-14 17:19:00	m	w	0	4554	1.265	-43614	-12.115	-14538	1518
2014-11-14 17:19:03	m	w	0	4557	1.26583	-43611	-12.1142	-14537	1519
2014-11-14 17:19:06	m	w	0	4560	1.26667	-43608	-12.1133	-14536	1520
2014-11-14 17:19:09	m	w	0	4563	1.2675	-43605	-12.1125	-14535	1521
2014-11-14 17:19:12	m	w	0	4566	1.26833	-43602	-12.1117	-14534	1522
2014-11-14 17:19:15	m	w	0	4569	1.26917	-43599	-12.1108	-14533	1523
2014-11-14 17:19:18	m	w	0	4572	1.27	-43596	-12.11	-14532	1524
2014-11-14 17:19:21	m	w	0	4575	1.27083	-43593	-12.1092	-14531	1525
2014-11-14 17:19:24	m	w	0	4578	1.27167	-43590	-12.1083	-14530	1526
2014-11-14 17:19:27	m	w	0	4581	1.2725	-43587	-12.1075	-14529	1527
2014-11-14 17:19:30	m	w	0	4584	1.27333	-43584	-12.1067	-14528	1528
2014-11-14 17:19:33	m	w	0	4587	1.27417	-43581	-12.1058	-14527	1529
2014-11-14 17:19:36	m	w	0	4590	1.275	-43578	-12.105	-14526	1530
2014-11-14 17:19:39	m	w	0	4593	1.27583	-43575	-12.1042	-14525	1531
2014-11-14 17:19:42	m	w	0	4596	1.27667	-43572	-12.1033	-14524	1532
2014-11-14 17:19:45	m	w	0	4599	1.2775	-43569	-12.1025	-14523	1533
2014-11-14 17:19:48	m	w	0	4602	1.27833	-43566	-12.1017	-14522	1534
2014-11-14 17:19:51	m	w	0	4605	1.27917	-43563	-12.1008	-14521	1535
2014-11-14 17:19:54	m	w	0	4608	1.28	-43560	-12.1	-14520	1536
2014-11-14 17:19:57	m	w	0	4611	1.28083	-43557	-12.0992	-14519	1537
2014-11-14 17:20:00	m	w	0	4614	1.28167	-43554	-12.0983	-14518	1538
2014-11-14 17:20:03	m	w	0	4617	1.2825	-43551	-12.0975	-14517	1539
2014-11-14 17:20:06	m	w	0	4620	1.28333	-43548	-12.0967	-14516	1540
2014-11-14 17:20:09	m	w	0	4623	1.28417	-43545	-12.0958	-14515	1541
2014-11-14 17:20:12	m	w	0	4626	1.285	-43542	-12.095	-14514	1542
2014-11-14 17:20:15	m	w	0	4629	1.28583	-43539	-12.0942	-14513	1543
2014-11-14 17:20:18	m	w	0	4632	1.28667	-43536	-12.0933	-14512	1544
2014-11-14 17:20:21	m	w	0	4635	1.2875	-43533	-12.0925	-14511	1545
2014-11-14 17:20:24	m	w	0	4638	1.28833	-43530	-12.0917	-14510	1546
2014-11-14 17:20:27	m	w	0	4641	1.28917	-43527	-12.0908	-14509	1547
2014-11-14 17:20:30	m	w	0	4644	1.29	-43524	-12.09	-14508	1548
2014-11-14 17:20:33	m	w	0	4647	1.29083	-43521	-12.0892	-14507	1549
2014-11-14 17:20:36	m	w	0	4650	1.29167	-43518	-12.0883	-14506	1550
2014-11-14 17:20:39	m	w	0	4653	1.2925	-43515	-12.0875	-14505	1551
2014-11-14 17:20:42	m	w	0	4656	1.29333	-43512	-12.0867	-14504	1552
2014-11-14 17:20:45	m	w	0	4659	1.29417	-43509	-12.0858	-14503	1553
2014-11-14 17:20:48	m	w	0	4662	1.295	-43506	-12.085	-14502	1554
2014-11-14 17:20:51	m	w	0	4665	1.29583	-43503	-12.0842	-14501	1555
2014-11-14 17:20:54	m	w	0	4668	1.29667	-43500	-12.0833	-14500	1556
2014-11-14 17:20:57	m	w	0	4671	1.2975	-43497	-12.0825	-14499	1557
2014-11-14 17:21:00	m	w	0	4674	1.29833	-43494	-12.0817	-14498	1558
2014-11-14 17:21:03	m	w	0	4677	1.29917	-43491	-12.0808	-14497	1559
2014-11-14 17:21:06	m	w	0	4680	1.3	-43488	-12.08	-14496	1560
2014-11-14 17:21:09	m	w	0	4683	1.30083	-43485	-12.0792	-14495	1561
2014-11-14 17:21:12	m	w	0	4686	1.30167	-43482	-12.0783	-14494	1562
2014-11-14 17:21:15	m	w	0	4689	1.3025	-43479	-12.0775	-14493	1563
2014-11-14 17:21:18	m	w	0	4692	1.30333	-43476	-12.0767	-14492	1564
2014-11-14 17:21:21	m	w	0	4695	1.30417	-43473	-12.0758	-14491	1565
2014-11-14 17:21:24	m	w	0	4698	1.305	-43470	-12.075	-14490	1566
2014-11-14 17:21:27	m	w	0	4701	1.30583	-43467	-12.0742	-14489	1567
2014-11-14 17:21:30	m	w	0	4704	1.30667	-43464	-12.0733	-14488	1568
2014-11-14 17:21:33	m	w	0	4707	1.3075	-43461	-12.0725	-14487	1569
2014-11-14 17:21:36	m	w	0	4710	1.30833	-43458	-12.0717	-14486	1570
2014-11-14 17:21:39	m	w	0	4713	1.30917	-43455	-12.0708	-14485	1571
2014-11-14 17:21:42	q	w	0	4716	1.31	-43452	-12.07	-14484	1572
2014-11-14 17:21:45	q	w	0	4719	1.31083	-43449	-12.0692	-14483	1573
2014-11-14 17:21:48	q	w	0	4722	1.31167	-43446	-12.0683	-14482	1574
2014-11-14 17:21:51	q	w	0	4725	1.3125	-43443	-12.0675	-14481	1575
2014-11-14 17:21:54	m	w	0	4728	1.31333	-43440	-12.0667	-14480	1576
2014-11-14 17:21:57	q	w	0	4731	1.31417	-43437	-12.0658	-14479	1577
2014-11-14 17:22:00	q	w	0	4734	1.315	-43434	-12.065	-14478	1578
2014-11-14 17:22:03	m	w	0	4737	1.31583	-43431	-12.0642	-14477	1579
2014-11-14 17:22:06	q	w	0	4740	1.31667	-43428	-12.0633	-14476	1580
2014-11-14 17:22:09	q	w	0	4743	1.3175	-43425	-12.0625	-14475	1581
2014-11-14 17:22:12	q	w	0	4746	1.31833	-43422	-12.0617	-14474	1582
2014-11-14 17:22:15	m	w	0	4749	1.31917	-43419	-12.0608	-14473	1583
2014-11-14 17:22:18	q	w	0	4752	1.32	-43416	-12.06	-14472	1584
2014-11-14 17:22:21	m	w	0	4755	1.32083	-43413	-12.0592	-14471	1585
2014-11-14 17:22:24	m	w	0	4758	1.32167	-43410	-12.0583	-14470	1586
2014-11-14 17:22:27	m	w	0	4761	1.3225	-43407	-12.0575	-14469	1587
2014-11-14 17:22:30	m	w	0	4764	1.32333	-43404	-12.0567	-14468	1588
2014-11-14 17:22:33	m	w	0	4767	1.32417	-43401	-12.0558	-14467	1589
2014-11-14 17:22:36	m	w	0	4770	1.325	-43398	-12.055	-14466	1590
2014-11-14 17:22:39	m	w	0	4773	1.32583	-43395	-12.0542	-14465	1591
2014-11-14 17:22:42	m	w	0	4776	1.32667	-43392	-12.0533	-14464	1592
2014-11-14 17:22:45	q	w	0	4779	1.3275	-43389	-12.0525	-14463	1593
2014-11-14 17:22:48	q	w	0	4782	1.32833	-43386	-12.0517	-14462	1594
2014-11-14 17:22:51	q	w	0	4785	1.32917	-43383	-12.0508	-14461	1595
2014-11-14 17:22:54	q	w	0	4788	1.33	-43380	-12.05	-14460	1596
2014-11-14 17:22:57	q	w	0	4791	1.33083	-43377	-12.0492	-14459	1597
2014-11-14 17:23:00	q	w	0	4794	1.33167	-43374	-12.0483	-14458	1598
2014-11-14 17:23:03	q	w	0	4797	1.3325	-43371	-12.0475	-14457	1599
2014-11-14 17:23:06	q	w	0	4800	1.33333	-43368	-12.0467	-14456	1600
2014-11-14 17:23:09	q	w	0	4803	1.33417	-43365	-12.0458	-14455	1601
2014-11-14 17:23:12	q	w	0	4806	1.335	-43362	-12.045	-14454	1602
2014-11-14 17:23:15	m	w	0	4809	1.33583	-43359	-12.0442	-14453	1603
2014-11-14 17:23:18	q	w	0	4812	1.33667	-43356	-12.0433	-14452	1604
2014-11-14 17:23:21	q	w	0	4815	1.3375	-43353	-12.0425	-14451	1605
2014-11-14 17:23:24	q	w	0	4818	1.33833	-43350	-12.0417	-14450	1606
2014-11-14 17:23:27	q	w	0	4821	1.33917	-43347	-12.0408	-14449	1607
2014-11-14 17:23:30	q	w	0	4824	1.34	-43344	-12.04	-14448	1608
2014-11-14 17:23:33	q	w	0	4827	1.34083	-43341	-12.0392	-14447	1609
2014-11-14 17:23:36	q	w	0	4830	1.34167	-43338	-12.0383	-14446	1610
2014-11-14 17:23:39	q	w	0	4833	1.3425	-43335	-12.0375	-14445	1611
2014-11-14 17:23:42	q	w	0	4836	1.34333	-43332	-12.0367	-14444	1612
2014-11-14 17:23:45	q	w	0	4839	1.34417	-43329	-12.0358	-14443	1613
2014-11-14 17:23:48	q	w	0	4842	1.345	-43326	-12.035	-14442	1614
2014-11-14 17:23:51	q	w	0	4845	1.34583	-43323	-12.0342	-14441	1615
2014-11-14 17:23:54	q	w	0	4848	1.34667	-43320	-12.0333	-14440	1616
2014-11-14 17:23:57	q	w	0	4851	1.3475	-43317	-12.0325	-14439	1617
2014-11-14 17:24:00	q	w	0	4854	1.34833	-43314	-12.0317	-14438	1618
2014-11-14 17:24:03	q	w	0	4857	1.34917	-43311	-12.0308	-14437	1619
2014-11-14 17:24:06	q	w	0	4860	1.35	-43308	-12.03	-14436	1620
2014-11-14 17:24:09	q	w	0	4863	1.35083	-43305	-12.0292	-14435	1621
2014-11-14 17:24:12	q	w	0	4866	1.35167	-43302	-12.0283	-14434	1622
2014-11-14 17:24:15	q	w	0	4869	1.3525	-43299	-12.0275	-14433	1623
2014-11-14 17:24:18	m	w	0	4872	1.35333	-43296	-12.0267	-14432	1624
2014-11-14 17:24:21	q	w	0	4875	1.35417	-43293	-12.0258	-14431	1625
2014-11-14 17:24:24	q	w	0	4878	1.355	-43290	-12.025	-14430	1626
2014-11-14 17:24:27	q	w	0	4881	1.35583	-43287	-12.0242	-14429	1627
2014-11-14 17:24:30	q	w	0	4884	1.35667	-43284	-12.0233	-14428	1628
2014-11-14 17:24:33	q	w	0	4887	1.3575	-43281	-12.0225	-14427	1629
2014-11-14 17:24:36	q	w	0	4890	1.35833	-43278	-12.0217	-14426	1630
2014-11-14 17:24:39	q	w	0	4893	1.35917	-43275	-12.0208	-14425	1631
2014-11-14 17:24:42	q	w	0	4896	1.36	-43272	-12.02	-14424	1632
2014-11-14 17:24:45	q	w	0	4899	1.36083	-43269	-12.0192	-14423	1633
2014-11-14 17:24:48	q	w	0	4902	1.36167	-43266	-12.0183	-14422	1634
2014-11-14 17:24:51	q	w	0	4905	1.3625	-43263	-12.0175	-14421	1635
2014-11-14 17:24:54	q	w	0	4908	1.36333	-43260	-12.0167	-14420	1636
2014-11-14 17:24:57	q	w	0	4911	1.36417	-43257	-12.0158	-14419	1637
2014-11-14 17:25:00	q	w	0	4914	1.365	-43254	-12.015	-14418	1638
2014-11-14 17:25:03	q	w	0	4917	1.36583	-43251	-12.0142	-14417	1639
2014-11-14 17:25:06	q	w	0	4920	1.36667	-43248	-12.0133	-14416	1640
2014-11-14 17:25:09	q	w	0	4923	1.3675	-43245	-12.0125	-14415	1641
2014-11-14 17:25:12	q	w	0	4926	1.36833	-43242	-12.0117	-14414	1642
2014-11-14 17:25:15	q	w	0	4929	1.36917	-43239	-12.0108	-14413	1643
2014-11-14 17:25:18	q	w	0	4932	1.37	-43236	-12.01	-14412	1644
2014-11-14 17:25:21	q	w	0	4935	1.37083	-43233	-12.0092	-14411	1645
2014-11-14 17:25:24	q	w	0	4938	1.37167	-43230	-12.0083	-14410	1646
2014-11-14 17:25:27	q	w	0	4941	1.3725	-43227	-12.0075	-14409	1647
2014-11-14 17:25:30	q	w	0	4944	1.37333	-43224	-12.0067	-14408	1648
2014-11-14 17:25:33	q	w	0	4947	1.37417	-43221	-12.0058	-14407	1649
2014-11-14 17:25:36	q	w	0	4950	1.375	-43218	-12.005	-14406	1650
2014-11-14 17:25:39	q	w	0	4953	1.37583	-43215	-12.0042	-14405	1651
2014-11-14 17:25:42	q	w	0	4956	1.37667	-43212	-12.0033	-14404	1652
2014-11-14 17:25:45	m	w	0	4959	1.3775	-43209	-12.0025	-14403	1653
2014-11-14 17:25:48	q	w	0	4962	1.37833	-43206	-12.0017	-14402	1654
2014-11-14 17:25:51	q	w	0	4965	1.37917	-43203	-12.0008	-14401	1655
2014-11-14 17:25:54	q	w	0	4968	1.38	-43200	-12	-14400	1656
2014-11-14 17:25:57	q	w	0	4971	1.38083	-43197	-11.9992	-14399	1657
2014-11-14 17:26:00	q	w	0	4974	1.38167	-43194	-11.9983	-14398	1658
2014-11-14 17:26:03	m	w	0	4977	1.3825	-43191	-11.9975	-14397	1659
2014-11-14 17:26:06	m	w	0	4980	1.38333	-43188	-11.9967	-14396	1660
2014-11-14 17:26:09	m	w	0	4983	1.38417	-43185	-11.9958	-14395	1661
2014-11-14 17:26:12	m	w	0	4986	1.385	-43182	-11.995	-14394	1662
2014-11-14 17:26:15	q	w	0	4989	1.38583	-43179	-11.9942	-14393	1663
2014-11-14 17:26:18	q	w	0	4992	1.38667	-43176	-11.9933	-14392	1664
2014-11-14 17:26:21	q	w	0	4995	1.3875	-43173	-11.9925	-14391	1665
2014-11-14 17:26:24	q	w	0	4998	1.38833	-43170	-11.9917	-14390	1666
2014-11-14 17:26:27	q	w	0	5001	1.38917	-43167	-11.9908	-14389	1667
2014-11-14 17:26:30	q	w	0	5004	1.39	-43164	-11.99	-14388	1668
2014-11-14 17:26:33	m	w	0	5007	1.39083	-43161	-11.9892	-14387	1669
2014-11-14 17:26:36	q	w	0	5010	1.39167	-43158	-11.9883	-14386	1670
2014-11-14 17:26:39	q	w	0	5013	1.3925	-43155	-11.9875	-14385	1671
2014-11-14 17:26:42	q	w	0	5016	1.39333	-43152	-11.9867	-14384	1672
2014-11-14 17:26:45	q	w	0	5019	1.39417	-43149	-11.9858	-14383	1673
2014-11-14 17:26:48	q	w	0	5022	1.395	-43146	-11.985	-14382	1674
2014-11-14 17:26:51	q	w	0	5025	1.39583	-43143	-11.9842	-14381	1675
2014-11-14 17:26:54	m	w	0	5028	1.39667	-43140	-11.9833	-14380	1676
2014-11-14 17:26:57	q	w	0	5031	1.3975	-43137	-11.9825	-14379	1677
2014-11-14 17:27:00	q	w	0	5034	1.39833	-43134	-11.9817	-14378	1678
2014-11-14 17:27:03	q	w	0	5037	1.39917	-43131	-11.9808	-14377	1679
2014-11-14 17:27:06	q	w	0	5040	1.4	-43128	-11.98	-14376	1680
2014-11-14 17:27:09	q	w	0	5043	1.40083	-43125	-11.9792	-14375	1681
2014-11-14 17:27:12	q	w	0	5046	1.40167	-43122	-11.9783	-14374	1682
2014-11-14 17:27:15	q	w	0	5049	1.4025	-43119	-11.9775	-14373	1683
2014-11-14 17:27:18	q	w	0	5052	1.40333	-43116	-11.9767	-14372	1684
2014-11-14 17:27:21	q	w	0	5055	1.40417	-43113	-11.9758	-14371	1685
2014-11-14 17:27:24	q	w	0	5058	1.405	-43110	-11.975	-14370	1686
2014-11-14 17:27:27	q	w	0	5061	1.40583	-43107	-11.9742	-14369	1687
2014-11-14 17:27:30	q	w	0	5064	1.40667	-43104	-11.9733	-14368	1688
2014-11-14 17:27:33	m	w	0	5067	1.4075	-43101	-11.9725	-14367	1689
2014-11-14 17:27:36	q	w	0	5070	1.40833	-43098	-11.9717	-14366	1690
2014-11-14 17:27:39	q	w	0	5073	1.40917	-43095	-11.9708	-14365	1691
2014-11-14 17:27:42	q	w	0	5076	1.41	-43092	-11.97	-14364	1692
2014-11-14 17:27:45	m	w	0	5079	1.41083	-43089	-11.9692	-14363	1693
2014-11-14 17:27:48	m	w	0	5082	1.41167	-43086	-11.9683	-14362	1694
2014-11-14 17:27:51	q	w	0	5085	1.4125	-43083	-11.9675	-14361	1695
2014-11-14 17:27:54	q	w	0	5088	1.41333	-43080	-11.9667	-14360	1696
2014-11-14 17:27:57	q	w	0	5091	1.41417	-43077	-11.9658	-14359	1697
2014-11-14 17:28:00	q	w	0	5094	1.415	-43074	-11.965	-14358	1698
2014-11-14 17:28:03	q	w	0	5097	1.41583	-43071	-11.9642	-14357	1699
2014-11-14 17:28:06	q	w	0	5100	1.41667	-43068	-11.9633	-14356	1700
2014-11-14 17:28:09	m	w	0	5103	1.4175	-43065	-11.9625	-14355	1701
2014-11-14 17:28:12	m	w	0	5106	1.41833	-43062	-11.9617	-14354	1702
2014-11-14 17:28:15	q	w	0	5109	1.41917	-43059	-11.9608	-14353	1703
2014-11-14 17:28:18	q	w	0	5112	1.42	-43056	-11.96	-14352	1704
2014-11-14 17:28:21	q	w	0	5115	1.42083	-43053	-11.9592	-14351	1705
2014-11-14 17:28:24	q	w	0	5118	1.42167	-43050	-11.9583	-14350	1706
2014-11-14 17:28:27	q	w	0	5121	1.4225	-43047	-11.9575	-14349	1707
2014-11-14 17:28:30	m	w	0	5124	1.42333	-43044	-11.9567	-14348	1708
2014-11-14 17:28:33	q	w	0	5127	1.42417	-43041	-11.9558	-14347	1709
2014-11-14 17:28:36	q	w	0	5130	1.425	-43038	-11.955	-14346	1710
2014-11-14 17:28:39	q	w	0	5133	1.42583	-43035	-11.9542	-14345	1711
2014-11-14 17:28:42	q	w	0	5136	1.42667	-43032	-11.9533	-14344	1712
2014-11-14 17:28:45	q	w	0	5139	1.4275	-43029	-11.9525	-14343	1713
2014-11-14 17:28:48	q	w	0	5142	1.42833	-43026	-11.9517	-14342	1714
2014-11-14 17:28:51	q	w	0	5145	1.42917	-43023	-11.9508	-14341	1715
2014-11-14 17:28:54	q	w	0	5148	1.43	-43020	-11.95	-14340	1716
2014-11-14 17:28:57	m	w	0	5151	1.43083	-43017	-11.9492	-14339	1717
2014-11-14 17:29:00	q	w	0	5154	1.43167	-43014	-11.9483	-14338	1718
2014-11-14 17:29:03	q	w	0	5157	1.4325	-43011	-11.9475	-14337	1719
2014-11-14 17:29:06	q	w	0	5160	1.43333	-43008	-11.9467	-14336	1720
2014-11-14 17:29:09	q	w	0	5163	1.43417	-43005	-11.9458	-14335	1721
2014-11-14 17:29:12	q	w	0	5166	1.435	-43002	-11.945	-14334	1722
2014-11-14 17:29:15	q	w	0	5169	1.43583	-42999	-11.9442	-14333	1723
2014-11-14 17:29:18	q	w	0	5172	1.43667	-42996	-11.9433	-14332	1724
2014-11-14 17:29:21	q	w	0	5175	1.4375	-42993	-11.9425	-14331	1725
2014-11-14 17:29:24	q	w	0	5178	1.43833	-42990	-11.9417	-14330	1726
2014-11-14 17:29:27	q	w	0	5181	1.43917	-42987	-11.9408	-14329	1727
2014-11-14 17:29:30	m	w	0	5184	1.44	-42984	-11.94	-14328	1728
2014-11-14 17:29:33	m	w	0	5187	1.44083	-42981	-11.9392	-14327	1729
2014-11-14 17:29:36	q	w	0	5190	1.44167	-42978	-11.9383	-14326	1730
2014-11-14 17:29:39	q	w	0	5193	1.4425	-42975	-11.9375	-14325	1731
2014-11-14 17:29:42	m	w	0	5196	1.44333	-42972	-11.9367	-14324	1732
2014-11-14 17:29:45	q	w	0	5199	1.44417	-42969	-11.9358	-14323	1733
2014-11-14 17:29:48	q	w	0	5202	1.445	-42966	-11.935	-14322	1734
2014-11-14 17:29:51	q	w	0	5205	1.44583	-42963	-11.9342	-14321	1735
2014-11-14 17:29:54	q	w	0	5208	1.44667	-42960	-11.9333	-14320	1736
2014-11-14 17:29:57	q	w	0	5211	1.4475	-42957	-11.9325	-14319	1737
2014-11-14 17:30:00	q	w	0	5214	1.44833	-42954	-11.9317	-14318	1738
2014-11-14 17:30:03	q	w	0	5217	1.44917	-42951	-11.9308	-14317	1739
2014-11-14 17:30:06	q	w	0	5220	1.45	-42948	-11.93	-14316	1740
2014-11-14 17:30:09	q	w	0	5223	1.45083	-42945	-11.9292	-14315	1741
2014-11-14 17:30:12	q	w	0	5226	1.45167	-42942	-11.9283	-14314	1742
2014-11-14 17:30:15	q	w	0	5229	1.4525	-42939	-11.9275	-14313	1743
2014-11-14 17:30:18	q	w	0	5232	1.45333	-42936	-11.9267	-14312	1744
2014-11-14 17:30:21	q	w	0	5235	1.45417	-42933	-11.9258	-14311	1745
2014-11-14 17:30:24	q	w	0	5238	1.455	-42930	-11.925	-14310	1746
2014-11-14 17:30:27	q	w	0	5241	1.45583	-42927	-11.9242	-14309	1747
2014-11-14 17:30:30	q	w	0	5244	1.45667	-42924	-11.9233	-14308	1748
2014-11-14 17:30:33	q	w	0	5247	1.4575	-42921	-11.9225	-14307	1749
2014-11-14 17:30:36	m	w	0	5250	1.45833	-42918	-11.9217	-14306	1750
2014-11-14 17:30:39	m	w	0	5253	1.45917	-42915	-11.9208	-14305	1751
2014-11-14 17:30:42	q	w	0	5256	1.46	-42912	-11.92	-14304	1752
2014-11-14 17:30:45	m	w	0	5259	1.46083	-42909	-11.9192	-14303	1753
2014-11-14 17:30:48	q	w	0	5262	1.46167	-42906	-11.9183	-14302	1754
2014-11-14 17:30:51	q	w	0	5265	1.4625	-42903	-11.9175	-14301	1755
2014-11-14 17:30:54	q	w	0	5268	1.46333	-42900	-11.9167	-14300	1756
2014-11-14 17:30:57	q	w	0	5271	1.46417	-42897	-11.9158	-14299	1757
2014-11-14 17:31:00	q	w	0	5274	1.465	-42894	-11.915	-14298	1758
2014-11-14 17:31:03	q	w	0	5277	1.46583	-42891	-11.9142	-14297	1759
2014-11-14 17:31:06	q	w	0	5280	1.46667	-42888	-11.9133	-14296	1760
2014-11-14 17:31:09	q	w	0	5283	1.4675	-42885	-11.9125	-14295	1761
2014-11-14 17:31:12	q	w	0	5286	1.46833	-42882	-11.9117	-14294	1762
2014-11-14 17:31:15	q	w	0	5289	1.46917	-42879	-11.9108	-14293	1763
2014-11-14 17:31:18	q	w	0	5292	1.47	-42876	-11.91	-14292	1764
2014-11-14 17:31:21	q	w	0	5295	1.47083	-42873	-11.9092	-14291	1765
2014-11-14 17:31:24	q	w	0	5298	1.47167	-42870	-11.9083	-14290	1766
2014-11-14 17:31:27	q	w	0	5301	1.4725	-42867	-11.9075	-14289	1767
2014-11-14 17:31:30	q	w	0	5304	1.47333	-42864	-11.9067	-14288	1768
2014-11-14 17:31:33	q	w	0	5307	1.47417	-42861	-11.9058	-14287	1769
2014-11-14 17:31:36	q	w	0	5310	1.475	-42858	-11.905	-14286	1770
2014-11-14 17:31:39	q	w	0	5313	1.47583	-42855	-11.9042	-14285	1771
2014-11-14 17:31:42	q	w	0	5316	1.47667	-42852	-11.9033	-14284	1772
2014-11-14 17:31:45	q	w	0	5319	1.4775	-42849	-11.9025	-14283	1773
2014-11-14 17:31:48	q	w	0	5322	1.47833	-42846	-11.9017	-14282	1774
2014-11-14 17:31:51	q	w	0	5325	1.47917	-42843	-11.9008	-14281	1775
2014-11-14 17:31:54	q	w	0	5328	1.48	-42840	-11.9	-14280	1776
2014-11-14 17:31:57	q	w	0	5331	1.48083	-42837	-11.8992	-14279	1777
2014-11-14 17:32:00	q	w	0	5334	1.48167	-42834	-11.8983	-14278	1778
2014-11-14 17:32:03	q	w	0	5337	1.4825	-42831	-11.8975	-14277	1779
2014-11-14 17:32:06	q	w	0	5340	1.48333	-42828	-11.8967	-14276	1780
2014-11-14 17:32:09	q	w	0	5343	1.48417	-42825	-11.8958	-14275	1781
2014-11-14 17:32:12	q	w	0	5346	1.485	-42822	-11.895	-14274	1782
2014-11-14 17:32:15	q	w	0	5349	1.48583	-42819	-11.8942	-14273	1783
2014-11-14 17:32:18	q	w	0	5352	1.48667	-42816	-11.8933	-14272	1784
2014-11-14 17:32:21	q	w	0	5355	1.4875	-42813	-11.8925	-14271	1785
2014-11-14 17:32:24	q	w	0	5358	1.48833	-42810	-11.8917	-14270	1786
2014-11-14 17:32:27	q	w	0	5361	1.48917	-42807	-11.8908	-14269	1787
2014-11-14 17:32:30	q	w	0	5364	1.49	-42804	-11.89	-14268	1788
2014-11-14 17:32:33	m	w	0	5367	1.49083	-42801	-11.8892	-14267	1789
2014-11-14 17:32:36	m	w	0	5370	1.49167	-42798	-11.8883	-14266	1790
2014-11-14 17:32:39	q	w	0	5373	1.4925	-42795	-11.8875	-14265	1791
2014-11-14 17:32:42	q	w	0	5376	1.49333	-42792	-11.8867	-14264	1792
2014-11-14 17:32:45	q	w	0	5379	1.49417	-42789	-11.8858	-14263	1793
2014-11-14 17:32:48	q	w	0	5382	1.495	-42786	-11.885	-14262	1794
2014-11-14 17:32:51	q	w	0	5385	1.49583	-42783	-11.8842	-14261	1795
2014-11-14 17:32:54	q	w	0	5388	1.49667	-42780	-11.8833	-14260	1796
2014-11-14 17:32:57	q	w	0	5391	1.4975	-42777	-11.8825	-14259	1797
2014-11-14 17:33:00	q	w	0	5394	1.49833	-42774	-11.8817	-14258	1798
2014-11-14 17:33:03	q	w	0	5397	1.49917	-42771	-11.8808	-14257	1799
2014-11-14 17:33:06	q	w	0	5400	1.5	-42768	-11.88	-14256	1800
2014-11-14 17:33:09	q	w	0	5403	1.50083	-42765	-11.8792	-14255	1801
2014-11-14 17:33:12	m	w	0	5406	1.50167	-42762	-11.8783	-14254	1802
2014-11-14 17:33:15	q	w	0	5409	1.5025	-42759	-11.8775	-14253	1803
2014-11-14 17:33:18	q	w	0	5412	1.50333	-42756	-11.8767	-14252	1804
2014-11-14 17:33:21	q	w	0	5415	1.50417	-42753	-11.8758	-14251	1805
2014-11-14 17:33:24	q	w	0	5418	1.505	-42750	-11.875	-14250	1806
2014-11-14 17:33:27	m	w	0	5421	1.50583	-42747	-11.8742	-14249	1807
2014-11-14 17:33:30	q	w	0	5424	1.50667	-42744	-11.8733	-14248	1808
2014-11-14 17:33:33	q	w	0	5427	1.5075	-42741	-11.8725	-14247	1809
2014-11-14 17:33:36	q	w	0	5430	1.50833	-42738	-11.8717	-14246	1810
2014-11-14 17:33:39	q	w	0	5433	1.50917	-42735	-11.8708	-14245	1811
2014-11-14 17:33:42	q	w	0	5436	1.51	-42732	-11.87	-14244	1812
2014-11-14 17:33:45	q	w	0	5439	1.51083	-42729	-11.8692	-14243	1813
2014-11-14 17:33:48	m	w	0	5442	1.51167	-42726	-11.8683	-14242	1814
2014-11-14 17:33:51	q	w	0	5445	1.5125	-42723	-11.8675	-14241	1815
2014-11-14 17:33:54	q	w	0	5448	1.51333	-42720	-11.8667	-14240	1816
2014-11-14 17:33:57	q	w	0	5451	1.51417	-42717	-11.8658	-14239	1817
2014-11-14 17:34:00	m	w	0	5454	1.515	-42714	-11.865	-14238	1818
2014-11-14 17:34:03	q	w	0	5457	1.51583	-42711	-11.8642	-14237	1819
2014-11-14 17:34:06	q	w	0	5460	1.51667	-42708	-11.8633	-14236	1820
2014-11-14 17:34:09	q	w	0	5463	1.5175	-42705	-11.8625	-14235	1821
2014-11-14 17:34:12	m	w	0	5466	1.51833	-42702	-11.8617	-14234	1822
2014-11-14 17:34:15	m	w	0	5469	1.51917	-42699	-11.8608	-14233	1823
2014-11-14 17:34:18	q	w	0	5472	1.52	-42696	-11.86	-14232	1824
2014-11-14 17:34:21	q	w	0	5475	1.52083	-42693	-11.8592	-14231	1825
2014-11-14 17:34:24	m	w	0	5478	1.52167	-42690	-11.8583	-14230	1826
2014-11-14 17:34:27	q	w	0	5481	1.5225	-42687	-11.8575	-14229	1827
2014-11-14 17:34:30	q	w	0	5484	1.52333	-42684	-11.8567	-14228	1828
2014-11-14 17:34:33	q	w	0	5487	1.52417	-42681	-11.8558	-14227	1829
2014-11-14 17:34:36	m	w	0	5490	1.525	-42678	-11.855	-14226	1830
2014-11-14 17:34:39	q	w	0	5493	1.52583	-42675	-11.8542	-14225	1831
2014-11-14 17:34:42	q	w	0	5496	1.52667	-42672	-11.8533	-14224	1832
2014-11-14 17:34:45	q	w	0	5499	1.5275	-42669	-11.8525	-14223	1833
2014-11-14 17:34:48	m	w	0	5502	1.52833	-42666	-11.8517	-14222	1834
2014-11-14 17:34:51	m	w	0	5505	1.52917	-42663	-11.8508	-14221	1835
2014-11-14 17:34:54	m	w	0	5508	1.53	-42660	-11.85	-14220	1836
2014-11-14 17:34:57	m	w	0	5511	1.53083	-42657	-11.8492	-14219	1837
2014-11-14 17:35:00	m	w	0	5514	1.53167	-42654	-11.8483	-14218	1838
2014-11-14 17:35:03	m	w	0	5517	1.5325	-42651	-11.8475	-14217	1839
2014-11-14 17:35:06	m	w	0	5520	1.53333	-42648	-11.8467	-14216	1840
2014-11-14 17:35:09	m	w	0	5523	1.53417	-42645	-11.8458	-14215	1841
2014-11-14 17:35:12	q	w	0	5526	1.535	-42642	-11.845	-14214	1842
2014-11-14 17:35:15	q	w	0	5529	1.53583	-42639	-11.8442	-14213	1843
2014-11-14 17:35:18	q	w	0	5532	1.53667	-42636	-11.8433	-14212	1844
2014-11-14 17:35:21	q	w	0	5535	1.5375	-42633	-11.8425	-14211	1845
2014-11-14 17:35:24	q	w	0	5538	1.53833	-42630	-11.8417	-14210	1846
2014-11-14 17:35:27	q	w	0	5541	1.53917	-42627	-11.8408	-14209	1847
2014-11-14 17:35:30	m	w	0	5544	1.54	-42624	-11.84	-14208	1848
2014-11-14 17:35:33	m	w	0	5547	1.54083	-42621	-11.8392	-14207	1849
2014-11-14 17:35:36	m	w	0	5550	1.54167	-42618	-11.8383	-14206	1850
2014-11-14 17:35:39	m	w	0	5553	1.5425	-42615	-11.8375	-14205	1851
2014-11-14 17:35:42	m	w	0	5556	1.54333	-42612	-11.8367	-14204	1852
2014-11-14 17:35:45	m	w	0	5559	1.54417	-42609	-11.8358	-14203	1853
2014-11-14 17:35:48	m	w	0	5562	1.545	-42606	-11.835	-14202	1854
2014-11-14 17:35:51	m	w	0	5565	1.54583	-42603	-11.8342	-14201	1855
2014-11-14 17:35:54	m	w	0	5568	1.54667	-42600	-11.8333	-14200	1856
2014-11-14 17:35:57	m	w	0	5571	1.5475	-42597	-11.8325	-14199	1857
2014-11-14 17:36:00	m	w	0	5574	1.54833	-42594	-11.8317	-14198	1858
2014-11-14 17:36:03	q	w	0	5577	1.54917	-42591	-11.8308	-14197	1859
2014-11-14 17:36:06	q	w	0	5580	1.55	-42588	-11.83	-14196	1860
2014-11-14 17:36:09	q	w	0	5583	1.55083	-42585	-11.8292	-14195	1861
2014-11-14 17:36:12	q	w	0	5586	1.55167	-42582	-11.8283	-14194	1862
2014-11-14 17:36:15	q	w	0	5589	1.5525	-42579	-11.8275	-14193	1863
2014-11-14 17:36:18	q	w	0	5592	1.55333	-42576	-11.8267	-14192	1864
2014-11-14 17:36:21	q	w	0	5595	1.55417	-42573	-11.8258	-14191	1865
2014-11-14 17:36:24	m	w	0	5598	1.555	-42570	-11.825	-14190	1866
2014-11-14 17:36:27	q	w	0	5601	1.55583	-42567	-11.8242	-14189	1867
2014-11-14 17:36:30	q	w	0	5604	1.55667	-42564	-11.8233	-14188	1868
2014-11-14 17:36:33	q	w	0	5607	1.5575	-42561	-11.8225	-14187	1869
2014-11-14 17:36:36	q	w	0	5610	1.55833	-42558	-11.8217	-14186	1870
2014-11-14 17:36:39	q	w	0	5613	1.55917	-42555	-11.8208	-14185	1871
2014-11-14 17:36:42	q	w	0	5616	1.56	-42552	-11.82	-14184	1872
2014-11-14 17:36:45	q	w	0	5619	1.56083	-42549	-11.8192	-14183	1873
2014-11-14 17:36:48	q	w	0	5622	1.56167	-42546	-11.8183	-14182	1874
2014-11-14 17:36:51	m	w	0	5625	1.5625	-42543	-11.8175	-14181	1875
2014-11-14 17:36:54	m	w	0	5628	1.56333	-42540	-11.8167	-14180	1876
2014-11-14 17:36:57	m	w	0	5631	1.56417	-42537	-11.8158	-14179	1877
2014-11-14 17:37:00	m	w	0	5634	1.565	-42534	-11.815	-14178	1878
2014-11-14 17:37:03	m	w	0	5637	1.56583	-42531	-11.8142	-14177	1879
2014-11-14 17:37:06	m	w	0	5640	1.56667	-42528	-11.8133	-14176	1880
2014-11-14 17:37:09	q	w	0	5643	1.5675	-42525	-11.8125	-14175	1881
2014-11-14 17:37:12	m	w	0	5646	1.56833	-42522	-11.8117	-14174	1882
2014-11-14 17:37:15	q	w	0	5649	1.56917	-42519	-11.8108	-14173	1883
2014-11-14 17:37:18	q	w	0	5652	1.57	-42516	-11.81	-14172	1884
2014-11-14 17:37:21	m	w	0	5655	1.57083	-42513	-11.8092	-14171	1885
2014-11-14 17:37:24	m	w	0	5658	1.57167	-42510	-11.8083	-14170	1886
2014-11-14 17:37:27	m	w	0	5661	1.5725	-42507	-11.8075	-14169	1887
2014-11-14 17:37:30	m	w	0	5664	1.57333	-42504	-11.8067	-14168	1888
2014-11-14 17:37:33	m	w	0	5667	1.57417	-42501	-11.8058	-14167	1889
2014-11-14 17:37:36	q	w	0	5670	1.575	-42498	-11.805	-14166	1890
2014-11-14 17:37:39	q	w	0	5673	1.57583	-42495	-11.8042	-14165	1891
2014-11-14 17:37:42	m	w	0	5676	1.57667	-42492	-11.8033	-14164	1892
2014-11-14 17:37:45	m	w	0	5679	1.5775	-42489	-11.8025	-14163	1893
2014-11-14 17:37:48	q	w	0	5682	1.57833	-42486	-11.8017	-14162	1894
2014-11-14 17:37:51	m	w	0	5685	1.57917	-42483	-11.8008	-14161	1895
2014-11-14 17:37:54	q	w	0	5688	1.58	-42480	-11.8	-14160	1896
2014-11-14 17:37:57	q	w	0	5691	1.58083	-42477	-11.7992	-14159	1897
2014-11-14 17:38:00	m	w	0	5694	1.58167	-42474	-11.7983	-14158	1898
2014-11-14 17:38:03	q	w	0	5697	1.5825	-42471	-11.7975	-14157	1899
2014-11-14 17:38:06	q	w	0	5700	1.58333	-42468	-11.7967	-14156	1900
2014-11-14 17:38:09	m	w	0	5703	1.58417	-42465	-11.7958	-14155	1901
2014-11-14 17:38:12	q	w	0	5706	1.585	-42462	-11.795	-14154	1902
2014-11-14 17:38:15	q	w	0	5709	1.58583	-42459	-11.7942	-14153	1903
2014-11-14 17:38:18	q	w	0	5712	1.58667	-42456	-11.7933	-14152	1904
2014-11-14 17:38:21	q	w	0	5715	1.5875	-42453	-11.7925	-14151	1905
2014-11-14 17:38:24	q	w	0	5718	1.58833	-42450	-11.7917	-14150	1906
2014-11-14 17:38:27	q	w	0	5721	1.58917	-42447	-11.7908	-14149	1907
2014-11-14 17:38:30	q	w	0	5724	1.59	-42444	-11.79	-14148	1908
2014-11-14 17:38:33	m	w	0	5727	1.59083	-42441	-11.7892	-14147	1909
2014-11-14 17:38:36	m	w	0	5730	1.59167	-42438	-11.7883	-14146	1910
2014-11-14 17:38:39	m	w	0	5733	1.5925	-42435	-11.7875	-14145	1911
2014-11-14 17:38:42	m	w	0	5736	1.59333	-42432	-11.7867	-14144	1912
2014-11-14 17:38:45	m	w	0	5739	1.59417	-42429	-11.7858	-14143	1913
2014-11-14 17:38:48	m	w	0	5742	1.595	-42426	-11.785	-14142	1914
2014-11-14 17:38:51	m	w	0	5745	1.59583	-42423	-11.7842	-14141	1915
2014-11-14 17:38:54	m	w	0	5748	1.59667	-42420	-11.7833	-14140	1916
2014-11-14 17:38:57	m	w	0	5751	1.5975	-42417	-11.7825	-14139	1917
2014-11-14 17:39:00	q	w	0	5754	1.59833	-42414	-11.7817	-14138	1918
2014-11-14 17:39:03	m	w	0	5757	1.59917	-42411	-11.7808	-14137	1919
2014-11-14 17:39:06	q	w	0	5760	1.6	-42408	-11.78	-14136	1920
2014-11-14 17:39:09	q	w	0	5763	1.60083	-42405	-11.7792	-14135	1921
2014-11-14 17:39:12	q	w	0	5766	1.60167	-42402	-11.7783	-14134	1922
2014-11-14 17:39:15	m	w	0	5769	1.6025	-42399	-11.7775	-14133	1923
2014-11-14 17:39:18	m	w	0	5772	1.60333	-42396	-11.7767	-14132	1924
2014-11-14 17:39:21	m	w	0	5775	1.60417	-42393	-11.7758	-14131	1925
2014-11-14 17:39:24	m	w	0	5778	1.605	-42390	-11.775	-14130	1926
2014-11-14 17:39:27	m	w	0	5781	1.60583	-42387	-11.7742	-14129	1927
2014-11-14 17:39:30	m	w	0	5784	1.60667	-42384	-11.7733	-14128	1928
2014-11-14 17:39:33	q	w	0	5787	1.6075	-42381	-11.7725	-14127	1929
2014-11-14 17:39:36	q	w	0	5790	1.60833	-42378	-11.7717	-14126	1930
2014-11-14 17:39:39	m	w	0	5793	1.60917	-42375	-11.7708	-14125	1931
2014-11-14 17:39:42	m	w	0	5796	1.61	-42372	-11.77	-14124	1932
2014-11-14 17:39:45	m	w	0	5799	1.61083	-42369	-11.7692	-14123	1933
2014-11-14 17:39:48	q	w	0	5802	1.61167	-42366	-11.7683	-14122	1934
2014-11-14 17:39:51	m	w	0	5805	1.6125	-42363	-11.7675	-14121	1935
2014-11-14 17:39:54	q	w	0	5808	1.61333	-42360	-11.7667	-14120	1936
2014-11-14 17:39:57	m	w	0	5811	1.61417	-42357	-11.7658	-14119	1937
2014-11-14 17:40:00	m	w	0	5814	1.615	-42354	-11.765	-14118	1938
2014-11-14 17:40:03	m	w	0	5817	1.61583	-42351	-11.7642	-14117	1939
2014-11-14 17:40:06	m	w	0	5820	1.61667	-42348	-11.7633	-14116	1940
2014-11-14 17:40:09	m	w	0	5823	1.6175	-42345	-11.7625	-14115	1941
2014-11-14 17:40:12	m	w	0	5826	1.61833	-42342	-11.7617	-14114	1942
2014-11-14 17:40:15	m	w	0	5829	1.61917	-42339	-11.7608	-14113	1943
2014-11-14 17:40:18	m	w	0	5832	1.62	-42336	-11.76	-14112	1944
2014-11-14 17:40:21	m	w	0	5835	1.62083	-42333	-11.7592	-14111	1945
2014-11-14 17:40:24	m	w	0	5838	1.62167	-42330	-11.7583	-14110	1946
2014-11-14 17:40:27	m	w	0	5841	1.6225	-42327	-11.7575	-14109	1947
2014-11-14 17:40:30	q	w	0	5844	1.62333	-42324	-11.7567	-14108	1948
2014-11-14 17:40:33	q	w	0	5847	1.62417	-42321	-11.7558	-14107	1949
2014-11-14 17:40:36	q	w	0	5850	1.625	-42318	-11.755	-14106	1950
2014-11-14 17:40:39	m	w	0	5853	1.62583	-42315	-11.7542	-14105	1951
2014-11-14 17:40:42	m	w	0	5856	1.62667	-42312	-11.7533	-14104	1952
2014-11-14 17:40:45	m	w	0	5859	1.6275	-42309	-11.7525	-14103	1953
2014-11-14 17:40:48	m	w	0	5862	1.62833	-42306	-11.7517	-14102	1954
2014-11-14 17:40:51	m	w	0	5865	1.62917	-42303	-11.7508	-14101	1955
2014-11-14 17:40:54	m	w	0	5868	1.63	-42300	-11.75	-14100	1956
2014-11-14 17:40:57	m	w	0	5871	1.63083	-42297	-11.7492	-14099	1957
2014-11-14 17:41:00	m	w	0	5874	1.63167	-42294	-11.7483	-14098	1958
2014-11-14 17:41:03	m	w	0	5877	1.6325	-42291	-11.7475	-14097	1959
2014-11-14 17:41:06	q	w	0	5880	1.63333	-42288	-11.7467	-14096	1960
2014-11-14 17:41:09	q	w	0	5883	1.63417	-42285	-11.7458	-14095	1961
2014-11-14 17:41:12	m	w	0	5886	1.635	-42282	-11.745	-14094	1962
2014-11-14 17:41:15	m	w	0	5889	1.63583	-42279	-11.7442	-14093	1963
2014-11-14 17:41:18	m	w	0	5892	1.63667	-42276	-11.7433	-14092	1964
2014-11-14 17:41:21	m	w	0	5895	1.6375	-42273	-11.7425	-14091	1965
2014-11-14 17:41:24	m	w	0	5898	1.63833	-42270	-11.7417	-14090	1966
2014-11-14 17:41:27	m	w	0	5901	1.63917	-42267	-11.7408	-14089	1967
2014-11-14 17:41:30	m	w	0	5904	1.64	-42264	-11.74	-14088	1968
2014-11-14 17:41:33	m	w	0	5907	1.64083	-42261	-11.7392	-14087	1969
2014-11-14 17:41:36	m	w	0	5910	1.64167	-42258	-11.7383	-14086	1970
2014-11-14 17:41:39	m	w	0	5913	1.6425	-42255	-11.7375	-14085	1971
2014-11-14 17:41:42	m	w	0	5916	1.64333	-42252	-11.7367	-14084	1972
2014-11-14 17:41:45	m	w	0	5919	1.64417	-42249	-11.7358	-14083	1973
2014-11-14 17:41:48	m	w	0	5922	1.645	-42246	-11.735	-14082	1974
2014-11-14 17:41:51	m	w	0	5925	1.64583	-42243	-11.7342	-14081	1975
2014-11-14 17:41:54	m	w	0	5928	1.64667	-42240	-11.7333	-14080	1976
2014-11-14 17:41:57	m	w	0	5931	1.6475	-42237	-11.7325	-14079	1977
2014-11-14 17:42:00	q	w	0	5934	1.64833	-42234	-11.7317	-14078	1978
2014-11-14 17:42:03	q	w	0	5937	1.64917	-42231	-11.7308	-14077	1979
2014-11-14 17:42:06	q	w	0	5940	1.65	-42228	-11.73	-14076	1980
2014-11-14 17:42:09	q	w	0	5943	1.65083	-42225	-11.7292	-14075	1981
2014-11-14 17:42:12	q	w	0	5946	1.65167	-42222	-11.7283	-14074	1982
2014-11-14 17:42:15	q	w	0	5949	1.6525	-42219	-11.7275	-14073	1983
2014-11-14 17:42:18	m	w	0	5952	1.65333	-42216	-11.7267	-14072	1984
2014-11-14 17:42:21	m	w	0	5955	1.65417	-42213	-11.7258	-14071	1985
2014-11-14 17:42:24	m	w	0	5958	1.655	-42210	-11.725	-14070	1986
2014-11-14 17:42:27	m	w	0	5961	1.65583	-42207	-11.7242	-14069	1987
2014-11-14 17:42:30	m	w	0	5964	1.65667	-42204	-11.7233	-14068	1988
2014-11-14 17:42:33	m	w	0	5967	1.6575	-42201	-11.7225	-14067	1989
2014-11-14 17:42:36	m	w	0	5970	1.65833	-42198	-11.7217	-14066	1990
2014-11-14 17:42:39	m	w	0	5973	1.65917	-42195	-11.7208	-14065	1991
2014-11-14 17:42:42	m	w	0	5976	1.66	-42192	-11.72	-14064	1992
2014-11-14 17:42:45	m	w	0	5979	1.66083	-42189	-11.7192	-14063	1993
2014-11-14 17:42:48	m	w	0	5982	1.66167	-42186	-11.7183	-14062	1994
2014-11-14 17:42:51	m	w	0	5985	1.6625	-42183	-11.7175	-14061	1995
2014-11-14 17:42:54	m	w	0	5988	1.66333	-42180	-11.7167	-14060	1996
2014-11-14 17:42:57	m	w	0	5991	1.66417	-42177	-11.7158	-14059	1997
2014-11-14 17:43:00	m	w	0	5994	1.665	-42174	-11.715	-14058	1998
[truncated: 26,727 more rows]

## Sheet: All_scores_Bird 3
	Video Label	Label	Label (#)	Time (s)	Time (h)	Zeitgeber time (s)	Zeitgeber time (h)	Zeitgeber time (ep)	Epoch #
2014-12-17 08:00:06	s	s	4	0	0	-77175	-21.4375	-25725	0
2014-12-17 08:00:09	s	i	3	3	0.000833333	-77172	-21.4367	-25724	1
2014-12-17 08:00:12	s	r	5	6	0.00166667	-77169	-21.4358	-25723	2
2014-12-17 08:00:15	s	r	5	9	0.0025	-77166	-21.435	-25722	3
2014-12-17 08:00:18	s	i	3	12	0.00333333	-77163	-21.4342	-25721	4
2014-12-17 08:00:21	s	r	5	15	0.00416667	-77160	-21.4333	-25720	5
2014-12-17 08:00:24	s	i	3	18	0.005	-77157	-21.4325	-25719	6
2014-12-17 08:00:27	s	s	4	21	0.00583333	-77154	-21.4317	-25718	7
2014-12-17 08:00:30	s	i	3	24	0.00666667	-77151	-21.4308	-25717	8
2014-12-17 08:00:33	s	i	3	27	0.0075	-77148	-21.43	-25716	9
2014-12-17 08:00:36	s	i	3	30	0.00833333	-77145	-21.4292	-25715	10
2014-12-17 08:00:39	s	i	3	33	0.00916667	-77142	-21.4283	-25714	11
2014-12-17 08:00:42	s	i	3	36	0.01	-77139	-21.4275	-25713	12
2014-12-17 08:00:45	s	s	4	39	0.0108333	-77136	-21.4267	-25712	13
2014-12-17 08:00:48	s	i	3	42	0.0116667	-77133	-21.4258	-25711	14
2014-12-17 08:00:51	s	i	3	45	0.0125	-77130	-21.425	-25710	15
2014-12-17 08:00:54	s	i	3	48	0.0133333	-77127	-21.4242	-25709	16
2014-12-17 08:00:57	s	i	3	51	0.0141667	-77124	-21.4233	-25708	17
2014-12-17 08:01:00	r	i	3	54	0.015	-77121	-21.4225	-25707	18
2014-12-17 08:01:03	s	i	3	57	0.0158333	-77118	-21.4217	-25706	19
2014-12-17 08:01:06	s	r	5	60	0.0166667	-77115	-21.4208	-25705	20
2014-12-17 08:01:09	s	i	3	63	0.0175	-77112	-21.42	-25704	21
2014-12-17 08:01:12	s	s	4	66	0.0183333	-77109	-21.4192	-25703	22
2014-12-17 08:01:15	s	i	3	69	0.0191667	-77106	-21.4183	-25702	23
2014-12-17 08:01:18	s	i	3	72	0.02	-77103	-21.4175	-25701	24
2014-12-17 08:01:21	s	i	3	75	0.0208333	-77100	-21.4167	-25700	25
2014-12-17 08:01:24	s	s	4	78	0.0216667	-77097	-21.4158	-25699	26
2014-12-17 08:01:27	s	i	3	81	0.0225	-77094	-21.415	-25698	27
2014-12-17 08:01:30	s	r	5	84	0.0233333	-77091	-21.4142	-25697	28
2014-12-17 08:01:33	s	r	5	87	0.0241667	-77088	-21.4133	-25696	29
2014-12-17 08:01:36	r	i	3	90	0.025	-77085	-21.4125	-25695	30
2014-12-17 08:01:39	s	i	3	93	0.0258333	-77082	-21.4117	-25694	31
2014-12-17 08:01:42	s	r	5	96	0.0266667	-77079	-21.4108	-25693	32
2014-12-17 08:01:45	s	i	3	99	0.0275	-77076	-21.41	-25692	33
2014-12-17 08:01:48	s	i	3	102	0.0283333	-77073	-21.4092	-25691	34
2014-12-17 08:01:51	s	i	3	105	0.0291667	-77070	-21.4083	-25690	35
2014-12-17 08:01:54	r	g	2	108	0.03	-77067	-21.4075	-25689	36
2014-12-17 08:01:57	r	i	3	111	0.0308333	-77064	-21.4067	-25688	37
2014-12-17 08:02:00	s	r	5	114	0.0316667	-77061	-21.4058	-25687	38
2014-12-17 08:02:03	s	i	3	117	0.0325	-77058	-21.405	-25686	39
2014-12-17 08:02:06	s	s	4	120	0.0333333	-77055	-21.4042	-25685	40
2014-12-17 08:02:09	s	i	3	123	0.0341667	-77052	-21.4033	-25684	41
2014-12-17 08:02:12	s	r	5	126	0.035	-77049	-21.4025	-25683	42
2014-12-17 08:02:15	s	r	5	129	0.0358333	-77046	-21.4017	-25682	43
2014-12-17 08:02:18	s	i	3	132	0.0366667	-77043	-21.4008	-25681	44
2014-12-17 08:02:21	s	i	3	135	0.0375	-77040	-21.4	-25680	45
2014-12-17 08:02:24	s	i	3	138	0.0383333	-77037	-21.3992	-25679	46
2014-12-17 08:02:27	r	g	2	141	0.0391667	-77034	-21.3983	-25678	47
2014-12-17 08:02:30	r	g	2	144	0.04	-77031	-21.3975	-25677	48
2014-12-17 08:02:33	r	g	2	147	0.0408333	-77028	-21.3967	-25676	49
2014-12-17 08:02:36	d	d	1	150	0.0416667	-77025	-21.3958	-25675	50
2014-12-17 08:02:39	d	d	1	153	0.0425	-77022	-21.395	-25674	51
2014-12-17 08:02:42	r	g	2	156	0.0433333	-77019	-21.3942	-25673	52
2014-12-17 08:02:45	r	g	2	159	0.0441667	-77016	-21.3933	-25672	53
2014-12-17 08:02:48	s	i	3	162	0.045	-77013	-21.3925	-25671	54
2014-12-17 08:02:51	s	i	3	165	0.0458333	-77010	-21.3917	-25670	55
2014-12-17 08:02:54	r	g	2	168	0.0466667	-77007	-21.3908	-25669	56
2014-12-17 08:02:57	r	i	3	171	0.0475	-77004	-21.39	-25668	57
2014-12-17 08:03:00	r	i	3	174	0.0483333	-77001	-21.3892	-25667	58
2014-12-17 08:03:03	r	g	2	177	0.0491667	-76998	-21.3883	-25666	59
2014-12-17 08:03:06	s	i	3	180	0.05	-76995	-21.3875	-25665	60
2014-12-17 08:03:09	s	i	3	183	0.0508333	-76992	-21.3867	-25664	61
2014-12-17 08:03:12	r	d	1	186	0.0516667	-76989	-21.3858	-25663	62
2014-12-17 08:03:15	s	i	3	189	0.0525	-76986	-21.385	-25662	63
2014-12-17 08:03:18	r	g	2	192	0.0533333	-76983	-21.3842	-25661	64
2014-12-17 08:03:21	s	i	3	195	0.0541667	-76980	-21.3833	-25660	65
2014-12-17 08:03:24	r	d	1	198	0.055	-76977	-21.3825	-25659	66
2014-12-17 08:03:27	r	i	3	201	0.0558333	-76974	-21.3817	-25658	67
2014-12-17 08:03:30	s	i	3	204	0.0566667	-76971	-21.3808	-25657	68
2014-12-17 08:03:33	s	i	3	207	0.0575	-76968	-21.38	-25656	69
2014-12-17 08:03:36	r	i	3	210	0.0583333	-76965	-21.3792	-25655	70
2014-12-17 08:03:39	r	i	3	213	0.0591667	-76962	-21.3783	-25654	71
2014-12-17 08:03:42	s	i	3	216	0.06	-76959	-21.3775	-25653	72
2014-12-17 08:03:45	s	i	3	219	0.0608333	-76956	-21.3767	-25652	73
2014-12-17 08:03:48	r	i	3	222	0.0616667	-76953	-21.3758	-25651	74
2014-12-17 08:03:51	s	i	3	225	0.0625	-76950	-21.375	-25650	75
2014-12-17 08:03:54	r	i	3	228	0.0633333	-76947	-21.3742	-25649	76
2014-12-17 08:03:57	s	s	4	231	0.0641667	-76944	-21.3733	-25648	77
2014-12-17 08:04:00	r	i	3	234	0.065	-76941	-21.3725	-25647	78
2014-12-17 08:04:03	r	g	2	237	0.0658333	-76938	-21.3717	-25646	79
2014-12-17 08:04:06	r	g	2	240	0.0666667	-76935	-21.3708	-25645	80
2014-12-17 08:04:09	r	d	1	243	0.0675	-76932	-21.37	-25644	81
2014-12-17 08:04:12	r	i	3	246	0.0683333	-76929	-21.3692	-25643	82
2014-12-17 08:04:15	r	i	3	249	0.0691667	-76926	-21.3683	-25642	83
2014-12-17 08:04:18	s	i	3	252	0.07	-76923	-21.3675	-25641	84
2014-12-17 08:04:21	s	i	3	255	0.0708333	-76920	-21.3667	-25640	85
2014-12-17 08:04:24	s	i	3	258	0.0716667	-76917	-21.3658	-25639	86
2014-12-17 08:04:27	r	g	2	261	0.0725	-76914	-21.365	-25638	87
2014-12-17 08:04:30	r	g	2	264	0.0733333	-76911	-21.3642	-25637	88
2014-12-17 08:04:33	s	i	3	267	0.0741667	-76908	-21.3633	-25636	89
2014-12-17 08:04:36	s	i	3	270	0.075	-76905	-21.3625	-25635	90
2014-12-17 08:04:39	r	i	3	273	0.0758333	-76902	-21.3617	-25634	91
2014-12-17 08:04:42	r	i	3	276	0.0766667	-76899	-21.3608	-25633	92
2014-12-17 08:04:45	r	g	2	279	0.0775	-76896	-21.36	-25632	93
2014-12-17 08:04:48	r	d	1	282	0.0783333	-76893	-21.3592	-25631	94
2014-12-17 08:04:51	r	g	2	285	0.0791667	-76890	-21.3583	-25630	95
2014-12-17 08:04:54	r	d	1	288	0.08	-76887	-21.3575	-25629	96
2014-12-17 08:04:57	r	d	1	291	0.0808333	-76884	-21.3567	-25628	97
2014-12-17 08:05:00	r	d	1	294	0.0816667	-76881	-21.3558	-25627	98
2014-12-17 08:05:03	r	d	1	297	0.0825	-76878	-21.355	-25626	99
2014-12-17 08:05:06	r	d	1	300	0.0833333	-76875	-21.3542	-25625	100
2014-12-17 08:05:09	r	g	2	303	0.0841667	-76872	-21.3533	-25624	101
2014-12-17 08:05:12	r	g	2	306	0.085	-76869	-21.3525	-25623	102
2014-12-17 08:05:15	r	g	2	309	0.0858333	-76866	-21.3517	-25622	103
2014-12-17 08:05:18	r	d	1	312	0.0866667	-76863	-21.3508	-25621	104
2014-12-17 08:05:21	r	d	1	315	0.0875	-76860	-21.35	-25620	105
2014-12-17 08:05:24	s	d	1	318	0.0883333	-76857	-21.3492	-25619	106
2014-12-17 08:05:27	m	w	0	321	0.0891667	-76854	-21.3483	-25618	107
2014-12-17 08:05:30	m	w	0	324	0.09	-76851	-21.3475	-25617	108
2014-12-17 08:05:33	m	w	0	327	0.0908333	-76848	-21.3467	-25616	109
2014-12-17 08:05:36	m	w	0	330	0.0916667	-76845	-21.3458	-25615	110
2014-12-17 08:05:39	m	w	0	333	0.0925	-76842	-21.345	-25614	111
2014-12-17 08:05:42	q	w	0	336	0.0933333	-76839	-21.3442	-25613	112
2014-12-17 08:05:45	q	w	0	339	0.0941667	-76836	-21.3433	-25612	113
2014-12-17 08:05:48	q	w	0	342	0.095	-76833	-21.3425	-25611	114
2014-12-17 08:05:51	q	w	0	345	0.0958333	-76830	-21.3417	-25610	115
2014-12-17 08:05:54	q	w	0	348	0.0966667	-76827	-21.3408	-25609	116
2014-12-17 08:05:57	q	w	0	351	0.0975	-76824	-21.34	-25608	117
2014-12-17 08:06:00	q	w	0	354	0.0983333	-76821	-21.3392	-25607	118
2014-12-17 08:06:03	q	w	0	357	0.0991667	-76818	-21.3383	-25606	119
2014-12-17 08:06:06	m	w	0	360	0.1	-76815	-21.3375	-25605	120
2014-12-17 08:06:09	q	w	0	363	0.100833	-76812	-21.3367	-25604	121
2014-12-17 08:06:12	m	w	0	366	0.101667	-76809	-21.3358	-25603	122
2014-12-17 08:06:15	q	w	0	369	0.1025	-76806	-21.335	-25602	123
2014-12-17 08:06:18	q	w	0	372	0.103333	-76803	-21.3342	-25601	124
2014-12-17 08:06:21	q	w	0	375	0.104167	-76800	-21.3333	-25600	125
2014-12-17 08:06:24	q	w	0	378	0.105	-76797	-21.3325	-25599	126
2014-12-17 08:06:27	q	w	0	381	0.105833	-76794	-21.3317	-25598	127
2014-12-17 08:06:30	q	w	0	384	0.106667	-76791	-21.3308	-25597	128
2014-12-17 08:06:33	q	w	0	387	0.1075	-76788	-21.33	-25596	129
2014-12-17 08:06:36	q	w	0	390	0.108333	-76785	-21.3292	-25595	130
2014-12-17 08:06:39	q	w	0	393	0.109167	-76782	-21.3283	-25594	131
2014-12-17 08:06:42	q	w	0	396	0.11	-76779	-21.3275	-25593	132
2014-12-17 08:06:45	r	g	2	399	0.110833	-76776	-21.3267	-25592	133
2014-12-17 08:06:48	d	d	1	402	0.111667	-76773	-21.3258	-25591	134
2014-12-17 08:06:51	q	w	0	405	0.1125	-76770	-21.325	-25590	135
2014-12-17 08:06:54	p	w	0	408	0.113333	-76767	-21.3242	-25589	136
2014-12-17 08:06:57	q	w	0	411	0.114167	-76764	-21.3233	-25588	137
2014-12-17 08:07:00	q	w	0	414	0.115	-76761	-21.3225	-25587	138
2014-12-17 08:07:03	q	w	0	417	0.115833	-76758	-21.3217	-25586	139
2014-12-17 08:07:06	p	w	0	420	0.116667	-76755	-21.3208	-25585	140
2014-12-17 08:07:09	m	w	0	423	0.1175	-76752	-21.32	-25584	141
2014-12-17 08:07:12	m	w	0	426	0.118333	-76749	-21.3192	-25583	142
2014-12-17 08:07:15	q	w	0	429	0.119167	-76746	-21.3183	-25582	143
2014-12-17 08:07:18	q	w	0	432	0.12	-76743	-21.3175	-25581	144
2014-12-17 08:07:21	m	w	0	435	0.120833	-76740	-21.3167	-25580	145
2014-12-17 08:07:24	m	w	0	438	0.121667	-76737	-21.3158	-25579	146
2014-12-17 08:07:27	p	w	0	441	0.1225	-76734	-21.315	-25578	147
2014-12-17 08:07:30	m	w	0	444	0.123333	-76731	-21.3142	-25577	148
2014-12-17 08:07:33	q	w	0	447	0.124167	-76728	-21.3133	-25576	149
2014-12-17 08:07:36	q	w	0	450	0.125	-76725	-21.3125	-25575	150
2014-12-17 08:07:39	q	w	0	453	0.125833	-76722	-21.3117	-25574	151
2014-12-17 08:07:42	q	w	0	456	0.126667	-76719	-21.3108	-25573	152
2014-12-17 08:07:45	q	w	0	459	0.1275	-76716	-21.31	-25572	153
2014-12-17 08:07:48	m	w	0	462	0.128333	-76713	-21.3092	-25571	154
2014-12-17 08:07:51	q	w	0	465	0.129167	-76710	-21.3083	-25570	155
2014-12-17 08:07:54	m	w	0	468	0.13	-76707	-21.3075	-25569	156
2014-12-17 08:07:57	q	w	0	471	0.130833	-76704	-21.3067	-25568	157
2014-12-17 08:08:00	q	w	0	474	0.131667	-76701	-21.3058	-25567	158
2014-12-17 08:08:03	q	w	0	477	0.1325	-76698	-21.305	-25566	159
2014-12-17 08:08:06	q	w	0	480	0.133333	-76695	-21.3042	-25565	160
2014-12-17 08:08:09	q	w	0	483	0.134167	-76692	-21.3033	-25564	161
2014-12-17 08:08:12	q	w	0	486	0.135	-76689	-21.3025	-25563	162
2014-12-17 08:08:15	q	w	0	489	0.135833	-76686	-21.3017	-25562	163
2014-12-17 08:08:18	q	w	0	492	0.136667	-76683	-21.3008	-25561	164
2014-12-17 08:08:21	q	w	0	495	0.1375	-76680	-21.3	-25560	165
2014-12-17 08:08:24	q	w	0	498	0.138333	-76677	-21.2992	-25559	166
2014-12-17 08:08:27	q	w	0	501	0.139167	-76674	-21.2983	-25558	167
2014-12-17 08:08:30	d	d	1	504	0.14	-76671	-21.2975	-25557	168
2014-12-17 08:08:33	d	d	1	507	0.140833	-76668	-21.2967	-25556	169
2014-12-17 08:08:36	d	d	1	510	0.141667	-76665	-21.2958	-25555	170
2014-12-17 08:08:39	m	w	0	513	0.1425	-76662	-21.295	-25554	171
2014-12-17 08:08:42	q	w	0	516	0.143333	-76659	-21.2942	-25553	172
2014-12-17 08:08:45	q	w	0	519	0.144167	-76656	-21.2933	-25552	173
2014-12-17 08:08:48	m	w	0	522	0.145	-76653	-21.2925	-25551	174
2014-12-17 08:08:51	m	w	0	525	0.145833	-76650	-21.2917	-25550	175
2014-12-17 08:08:54	m	w	0	528	0.146667	-76647	-21.2908	-25549	176
2014-12-17 08:08:57	q	w	0	531	0.1475	-76644	-21.29	-25548	177
2014-12-17 08:09:00	q	w	0	534	0.148333	-76641	-21.2892	-25547	178
2014-12-17 08:09:03	q	w	0	537	0.149167	-76638	-21.2883	-25546	179
2014-12-17 08:09:06	p	w	0	540	0.15	-76635	-21.2875	-25545	180
2014-12-17 08:09:09	p	w	0	543	0.150833	-76632	-21.2867	-25544	181
2014-12-17 08:09:12	p	w	0	546	0.151667	-76629	-21.2858	-25543	182
2014-12-17 08:09:15	p	w	0	549	0.1525	-76626	-21.285	-25542	183
2014-12-17 08:09:18	p	w	0	552	0.153333	-76623	-21.2842	-25541	184
2014-12-17 08:09:21	p	w	0	555	0.154167	-76620	-21.2833	-25540	185
2014-12-17 08:09:24	p	w	0	558	0.155	-76617	-21.2825	-25539	186
2014-12-17 08:09:27	p	w	0	561	0.155833	-76614	-21.2817	-25538	187
2014-12-17 08:09:30	p	w	0	564	0.156667	-76611	-21.2808	-25537	188
2014-12-17 08:09:33	q	w	0	567	0.1575	-76608	-21.28	-25536	189
2014-12-17 08:09:36	p	w	0	570	0.158333	-76605	-21.2792	-25535	190
2014-12-17 08:09:39	p	w	0	573	0.159167	-76602	-21.2783	-25534	191
2014-12-17 08:09:42	p	w	0	576	0.16	-76599	-21.2775	-25533	192
2014-12-17 08:09:45	m	w	0	579	0.160833	-76596	-21.2767	-25532	193
2014-12-17 08:09:48	q	w	0	582	0.161667	-76593	-21.2758	-25531	194
2014-12-17 08:09:51	p	w	0	585	0.1625	-76590	-21.275	-25530	195
2014-12-17 08:09:54	p	w	0	588	0.163333	-76587	-21.2742	-25529	196
2014-12-17 08:09:57	p	w	0	591	0.164167	-76584	-21.2733	-25528	197
2014-12-17 08:10:00	p	w	0	594	0.165	-76581	-21.2725	-25527	198
2014-12-17 08:10:03	p	w	0	597	0.165833	-76578	-21.2717	-25526	199
2014-12-17 08:10:06	p	w	0	600	0.166667	-76575	-21.2708	-25525	200
2014-12-17 08:10:09	p	w	0	603	0.1675	-76572	-21.27	-25524	201
2014-12-17 08:10:12	p	w	0	606	0.168333	-76569	-21.2692	-25523	202
2014-12-17 08:10:15	p	w	0	609	0.169167	-76566	-21.2683	-25522	203
2014-12-17 08:10:18	p	w	0	612	0.17	-76563	-21.2675	-25521	204
2014-12-17 08:10:21	m	w	0	615	0.170833	-76560	-21.2667	-25520	205
2014-12-17 08:10:24	m	w	0	618	0.171667	-76557	-21.2658	-25519	206
2014-12-17 08:10:27	p	w	0	621	0.1725	-76554	-21.265	-25518	207
2014-12-17 08:10:30	p	w	0	624	0.173333	-76551	-21.2642	-25517	208
2014-12-17 08:10:33	p	w	0	627	0.174167	-76548	-21.2633	-25516	209
2014-12-17 08:10:36	p	w	0	630	0.175	-76545	-21.2625	-25515	210
2014-12-17 08:10:39	p	w	0	633	0.175833	-76542	-21.2617	-25514	211
2014-12-17 08:10:42	p	w	0	636	0.176667	-76539	-21.2608	-25513	212
2014-12-17 08:10:45	p	w	0	639	0.1775	-76536	-21.26	-25512	213
2014-12-17 08:10:48	m	w	0	642	0.178333	-76533	-21.2592	-25511	214
2014-12-17 08:10:51	m	w	0	645	0.179167	-76530	-21.2583	-25510	215
2014-12-17 08:10:54	p	w	0	648	0.18	-76527	-21.2575	-25509	216
2014-12-17 08:10:57	p	w	0	651	0.180833	-76524	-21.2567	-25508	217
2014-12-17 08:11:00	p	w	0	654	0.181667	-76521	-21.2558	-25507	218
2014-12-17 08:11:03	p	w	0	657	0.1825	-76518	-21.255	-25506	219
2014-12-17 08:11:06	p	w	0	660	0.183333	-76515	-21.2542	-25505	220
2014-12-17 08:11:09	p	w	0	663	0.184167	-76512	-21.2533	-25504	221
2014-12-17 08:11:12	p	w	0	666	0.185	-76509	-21.2525	-25503	222
2014-12-17 08:11:15	p	w	0	669	0.185833	-76506	-21.2517	-25502	223
2014-12-17 08:11:18	m	w	0	672	0.186667	-76503	-21.2508	-25501	224
2014-12-17 08:11:21	m	w	0	675	0.1875	-76500	-21.25	-25500	225
2014-12-17 08:11:24	q	w	0	678	0.188333	-76497	-21.2492	-25499	226
2014-12-17 08:11:27	q	w	0	681	0.189167	-76494	-21.2483	-25498	227
2014-12-17 08:11:30	si	w	0	684	0.19	-76491	-21.2475	-25497	228
2014-12-17 08:11:33	si	w	0	687	0.190833	-76488	-21.2467	-25496	229
2014-12-17 08:11:36	si	w	0	690	0.191667	-76485	-21.2458	-25495	230
2014-12-17 08:11:39	m	w	0	693	0.1925	-76482	-21.245	-25494	231
2014-12-17 08:11:42	m	w	0	696	0.193333	-76479	-21.2442	-25493	232
2014-12-17 08:11:45	q	w	0	699	0.194167	-76476	-21.2433	-25492	233
2014-12-17 08:11:48	q	w	0	702	0.195	-76473	-21.2425	-25491	234
2014-12-17 08:11:51	q	w	0	705	0.195833	-76470	-21.2417	-25490	235
2014-12-17 08:11:54	m	w	0	708	0.196667	-76467	-21.2408	-25489	236
2014-12-17 08:11:57	p	w	0	711	0.1975	-76464	-21.24	-25488	237
2014-12-17 08:12:00	q	w	0	714	0.198333	-76461	-21.2392	-25487	238
2014-12-17 08:12:03	p	w	0	717	0.199167	-76458	-21.2383	-25486	239
2014-12-17 08:12:06	m	w	0	720	0.2	-76455	-21.2375	-25485	240
2014-12-17 08:12:09	m	w	0	723	0.200833	-76452	-21.2367	-25484	241
2014-12-17 08:12:12	q	w	0	726	0.201667	-76449	-21.2358	-25483	242
2014-12-17 08:12:15	q	w	0	729	0.2025	-76446	-21.235	-25482	243
2014-12-17 08:12:18	q	w	0	732	0.203333	-76443	-21.2342	-25481	244
2014-12-17 08:12:21	p	w	0	735	0.204167	-76440	-21.2333	-25480	245
2014-12-17 08:12:24	m	w	0	738	0.205	-76437	-21.2325	-25479	246
2014-12-17 08:12:27	q	w	0	741	0.205833	-76434	-21.2317	-25478	247
2014-12-17 08:12:30	q	w	0	744	0.206667	-76431	-21.2308	-25477	248
2014-12-17 08:12:33	q	w	0	747	0.2075	-76428	-21.23	-25476	249
2014-12-17 08:12:36	p	w	0	750	0.208333	-76425	-21.2292	-25475	250
2014-12-17 08:12:39	p	w	0	753	0.209167	-76422	-21.2283	-25474	251
2014-12-17 08:12:42	p	w	0	756	0.21	-76419	-21.2275	-25473	252
2014-12-17 08:12:45	p	w	0	759	0.210833	-76416	-21.2267	-25472	253
2014-12-17 08:12:48	p	w	0	762	0.211667	-76413	-21.2258	-25471	254
2014-12-17 08:12:51	p	w	0	765	0.2125	-76410	-21.225	-25470	255
2014-12-17 08:12:54	p	w	0	768	0.213333	-76407	-21.2242	-25469	256
2014-12-17 08:12:57	p	w	0	771	0.214167	-76404	-21.2233	-25468	257
2014-12-17 08:13:00	p	w	0	774	0.215	-76401	-21.2225	-25467	258
2014-12-17 08:13:03	p	w	0	777	0.215833	-76398	-21.2217	-25466	259
2014-12-17 08:13:06	p	w	0	780	0.216667	-76395	-21.2208	-25465	260
2014-12-17 08:13:09	m	w	0	783	0.2175	-76392	-21.22	-25464	261
2014-12-17 08:13:12	p	w	0	786	0.218333	-76389	-21.2192	-25463	262
2014-12-17 08:13:15	p	w	0	789	0.219167	-76386	-21.2183	-25462	263
2014-12-17 08:13:18	p	w	0	792	0.22	-76383	-21.2175	-25461	264
2014-12-17 08:13:21	p	w	0	795	0.220833	-76380	-21.2167	-25460	265
2014-12-17 08:13:24	p	w	0	798	0.221667	-76377	-21.2158	-25459	266
2014-12-17 08:13:27	p	w	0	801	0.2225	-76374	-21.215	-25458	267
2014-12-17 08:13:30	p	w	0	804	0.223333	-76371	-21.2142	-25457	268
2014-12-17 08:13:33	q	w	0	807	0.224167	-76368	-21.2133	-25456	269
2014-12-17 08:13:36	p	w	0	810	0.225	-76365	-21.2125	-25455	270
2014-12-17 08:13:39	p	w	0	813	0.225833	-76362	-21.2117	-25454	271
2014-12-17 08:13:42	p	w	0	816	0.226667	-76359	-21.2108	-25453	272
2014-12-17 08:13:45	p	w	0	819	0.2275	-76356	-21.21	-25452	273
2014-12-17 08:13:48	p	w	0	822	0.228333	-76353	-21.2092	-25451	274
2014-12-17 08:13:51	p	w	0	825	0.229167	-76350	-21.2083	-25450	275
2014-12-17 08:13:54	p	w	0	828	0.23	-76347	-21.2075	-25449	276
2014-12-17 08:13:57	p	w	0	831	0.230833	-76344	-21.2067	-25448	277
2014-12-17 08:14:00	p	w	0	834	0.231667	-76341	-21.2058	-25447	278
2014-12-17 08:14:03	p	w	0	837	0.2325	-76338	-21.205	-25446	279
2014-12-17 08:14:06	p	w	0	840	0.233333	-76335	-21.2042	-25445	280
2014-12-17 08:14:09	p	w	0	843	0.234167	-76332	-21.2033	-25444	281
2014-12-17 08:14:12	m	w	0	846	0.235	-76329	-21.2025	-25443	282
2014-12-17 08:14:15	p	w	0	849	0.235833	-76326	-21.2017	-25442	283
2014-12-17 08:14:18	p	w	0	852	0.236667	-76323	-21.2008	-25441	284
2014-12-17 08:14:21	p	w	0	855	0.2375	-76320	-21.2	-25440	285
2014-12-17 08:14:24	p	w	0	858	0.238333	-76317	-21.1992	-25439	286
2014-12-17 08:14:27	p	w	0	861	0.239167	-76314	-21.1983	-25438	287
2014-12-17 08:14:30	p	w	0	864	0.24	-76311	-21.1975	-25437	288
2014-12-17 08:14:33	p	w	0	867	0.240833	-76308	-21.1967	-25436	289
2014-12-17 08:14:36	p	w	0	870	0.241667	-76305	-21.1958	-25435	290
2014-12-17 08:14:39	p	w	0	873	0.2425	-76302	-21.195	-25434	291
2014-12-17 08:14:42	p	w	0	876	0.243333	-76299	-21.1942	-25433	292
2014-12-17 08:14:45	p	w	0	879	0.244167	-76296	-21.1933	-25432	293
2014-12-17 08:14:48	p	w	0	882	0.245	-76293	-21.1925	-25431	294
2014-12-17 08:14:51	p	w	0	885	0.245833	-76290	-21.1917	-25430	295
2014-12-17 08:14:54	p	w	0	888	0.246667	-76287	-21.1908	-25429	296
2014-12-17 08:14:57	p	w	0	891	0.2475	-76284	-21.19	-25428	297
2014-12-17 08:15:00	p	w	0	894	0.248333	-76281	-21.1892	-25427	298
2014-12-17 08:15:03	p	w	0	897	0.249167	-76278	-21.1883	-25426	299
2014-12-17 08:15:06	p	w	0	900	0.25	-76275	-21.1875	-25425	300
2014-12-17 08:15:09	p	w	0	903	0.250833	-76272	-21.1867	-25424	301
2014-12-17 08:15:12	p	w	0	906	0.251667	-76269	-21.1858	-25423	302
2014-12-17 08:15:15	p	w	0	909	0.2525	-76266	-21.185	-25422	303
2014-12-17 08:15:18	p	w	0	912	0.253333	-76263	-21.1842	-25421	304
2014-12-17 08:15:21	p	w	0	915	0.254167	-76260	-21.1833	-25420	305
2014-12-17 08:15:24	p	w	0	918	0.255	-76257	-21.1825	-25419	306
2014-12-17 08:15:27	p	w	0	921	0.255833	-76254	-21.1817	-25418	307
2014-12-17 08:15:30	p	w	0	924	0.256667	-76251	-21.1808	-25417	308
2014-12-17 08:15:33	p	w	0	927	0.2575	-76248	-21.18	-25416	309
2014-12-17 08:15:36	p	w	0	930	0.258333	-76245	-21.1792	-25415	310
2014-12-17 08:15:39	p	w	0	933	0.259167	-76242	-21.1783	-25414	311
2014-12-17 08:15:42	p	w	0	936	0.26	-76239	-21.1775	-25413	312
2014-12-17 08:15:45	p	w	0	939	0.260833	-76236	-21.1767	-25412	313
2014-12-17 08:15:48	m	w	0	942	0.261667	-76233	-21.1758	-25411	314
2014-12-17 08:15:51	p	w	0	945	0.2625	-76230	-21.175	-25410	315
2014-12-17 08:15:54	p	w	0	948	0.263333	-76227	-21.1742	-25409	316
2014-12-17 08:15:57	p	w	0	951	0.264167	-76224	-21.1733	-25408	317
2014-12-17 08:16:00	p	w	0	954	0.265	-76221	-21.1725	-25407	318
2014-12-17 08:16:03	p	w	0	957	0.265833	-76218	-21.1717	-25406	319
2014-12-17 08:16:06	p	w	0	960	0.266667	-76215	-21.1708	-25405	320
2014-12-17 08:16:09	p	w	0	963	0.2675	-76212	-21.17	-25404	321
2014-12-17 08:16:12	p	w	0	966	0.268333	-76209	-21.1692	-25403	322
2014-12-17 08:16:15	q	w	0	969	0.269167	-76206	-21.1683	-25402	323
2014-12-17 08:16:18	q	w	0	972	0.27	-76203	-21.1675	-25401	324
2014-12-17 08:16:21	p	w	0	975	0.270833	-76200	-21.1667	-25400	325
2014-12-17 08:16:24	p	w	0	978	0.271667	-76197	-21.1658	-25399	326
2014-12-17 08:16:27	p	w	0	981	0.2725	-76194	-21.165	-25398	327
2014-12-17 08:16:30	p	w	0	984	0.273333	-76191	-21.1642	-25397	328
2014-12-17 08:16:33	p	w	0	987	0.274167	-76188	-21.1633	-25396	329
2014-12-17 08:16:36	p	w	0	990	0.275	-76185	-21.1625	-25395	330
2014-12-17 08:16:39	p	w	0	993	0.275833	-76182	-21.1617	-25394	331
2014-12-17 08:16:42	p	w	0	996	0.276667	-76179	-21.1608	-25393	332
2014-12-17 08:16:45	p	w	0	999	0.2775	-76176	-21.16	-25392	333
2014-12-17 08:16:48	p	w	0	1002	0.278333	-76173	-21.1592	-25391	334
2014-12-17 08:16:51	p	w	0	1005	0.279167	-76170	-21.1583	-25390	335
2014-12-17 08:16:54	p	w	0	1008	0.28	-76167	-21.1575	-25389	336
2014-12-17 08:16:57	p	w	0	1011	0.280833	-76164	-21.1567	-25388	337
2014-12-17 08:17:00	p	w	0	1014	0.281667	-76161	-21.1558	-25387	338
2014-12-17 08:17:03	p	w	0	1017	0.2825	-76158	-21.155	-25386	339
2014-12-17 08:17:06	q	w	0	1020	0.283333	-76155	-21.1542	-25385	340
2014-12-17 08:17:09	m	w	0	1023	0.284167	-76152	-21.1533	-25384	341
2014-12-17 08:17:12	q	w	0	1026	0.285	-76149	-21.1525	-25383	342
2014-12-17 08:17:15	q	w	0	1029	0.285833	-76146	-21.1517	-25382	343
2014-12-17 08:17:18	q	w	0	1032	0.286667	-76143	-21.1508	-25381	344
2014-12-17 08:17:21	m	w	0	1035	0.2875	-76140	-21.15	-25380	345
2014-12-17 08:17:24	q	w	0	1038	0.288333	-76137	-21.1492	-25379	346
2014-12-17 08:17:27	q	w	0	1041	0.289167	-76134	-21.1483	-25378	347
2014-12-17 08:17:30	p	w	0	1044	0.29	-76131	-21.1475	-25377	348
2014-12-17 08:17:33	p	w	0	1047	0.290833	-76128	-21.1467	-25376	349
2014-12-17 08:17:36	m	w	0	1050	0.291667	-76125	-21.1458	-25375	350
2014-12-17 08:17:39	m	w	0	1053	0.2925	-76122	-21.145	-25374	351
2014-12-17 08:17:42	q	w	0	1056	0.293333	-76119	-21.1442	-25373	352
2014-12-17 08:17:45	q	w	0	1059	0.294167	-76116	-21.1433	-25372	353
2014-12-17 08:17:48	m	w	0	1062	0.295	-76113	-21.1425	-25371	354
2014-12-17 08:17:51	m	w	0	1065	0.295833	-76110	-21.1417	-25370	355
2014-12-17 08:17:54	q	w	0	1068	0.296667	-76107	-21.1408	-25369	356
2014-12-17 08:17:57	q	w	0	1071	0.2975	-76104	-21.14	-25368	357
2014-12-17 08:18:00	q	w	0	1074	0.298333	-76101	-21.1392	-25367	358
2014-12-17 08:18:03	q	w	0	1077	0.299167	-76098	-21.1383	-25366	359
2014-12-17 08:18:06	q	w	0	1080	0.3	-76095	-21.1375	-25365	360
2014-12-17 08:18:09	d	d	1	1083	0.300833	-76092	-21.1367	-25364	361
2014-12-17 08:18:12	d	d	1	1086	0.301667	-76089	-21.1358	-25363	362
2014-12-17 08:18:15	p	w	0	1089	0.3025	-76086	-21.135	-25362	363
2014-12-17 08:18:18	p	w	0	1092	0.303333	-76083	-21.1342	-25361	364
2014-12-17 08:18:21	p	w	0	1095	0.304167	-76080	-21.1333	-25360	365
2014-12-17 08:18:24	p	w	0	1098	0.305	-76077	-21.1325	-25359	366
2014-12-17 08:18:27	p	w	0	1101	0.305833	-76074	-21.1317	-25358	367
2014-12-17 08:18:30	p	w	0	1104	0.306667	-76071	-21.1308	-25357	368
2014-12-17 08:18:33	p	w	0	1107	0.3075	-76068	-21.13	-25356	369
2014-12-17 08:18:36	m	w	0	1110	0.308333	-76065	-21.1292	-25355	370
2014-12-17 08:18:39	p	w	0	1113	0.309167	-76062	-21.1283	-25354	371
2014-12-17 08:18:42	p	w	0	1116	0.31	-76059	-21.1275	-25353	372
2014-12-17 08:18:45	p	w	0	1119	0.310833	-76056	-21.1267	-25352	373
2014-12-17 08:18:48	p	w	0	1122	0.311667	-76053	-21.1258	-25351	374
2014-12-17 08:18:51	m	w	0	1125	0.3125	-76050	-21.125	-25350	375
2014-12-17 08:18:54	p	w	0	1128	0.313333	-76047	-21.1242	-25349	376
2014-12-17 08:18:57	m	w	0	1131	0.314167	-76044	-21.1233	-25348	377
2014-12-17 08:19:00	m	w	0	1134	0.315	-76041	-21.1225	-25347	378
2014-12-17 08:19:03	m	w	0	1137	0.315833	-76038	-21.1217	-25346	379
2014-12-17 08:19:06	m	w	0	1140	0.316667	-76035	-21.1208	-25345	380
2014-12-17 08:19:09	q	w	0	1143	0.3175	-76032	-21.12	-25344	381
2014-12-17 08:19:12	q	w	0	1146	0.318333	-76029	-21.1192	-25343	382
2014-12-17 08:19:15	p	w	0	1149	0.319167	-76026	-21.1183	-25342	383
2014-12-17 08:19:18	p	w	0	1152	0.32	-76023	-21.1175	-25341	384
2014-12-17 08:19:21	p	w	0	1155	0.320833	-76020	-21.1167	-25340	385
2014-12-17 08:19:24	p	w	0	1158	0.321667	-76017	-21.1158	-25339	386
2014-12-17 08:19:27	m	w	0	1161	0.3225	-76014	-21.115	-25338	387
2014-12-17 08:19:30	m	w	0	1164	0.323333	-76011	-21.1142	-25337	388
2014-12-17 08:19:33	m	w	0	1167	0.324167	-76008	-21.1133	-25336	389
2014-12-17 08:19:36	q	w	0	1170	0.325	-76005	-21.1125	-25335	390
2014-12-17 08:19:39	q	w	0	1173	0.325833	-76002	-21.1117	-25334	391
2014-12-17 08:19:42	m	w	0	1176	0.326667	-75999	-21.1108	-25333	392
2014-12-17 08:19:45	m	w	0	1179	0.3275	-75996	-21.11	-25332	393
2014-12-17 08:19:48	p	w	0	1182	0.328333	-75993	-21.1092	-25331	394
2014-12-17 08:19:51	m	w	0	1185	0.329167	-75990	-21.1083	-25330	395
2014-12-17 08:19:54	q	w	0	1188	0.33	-75987	-21.1075	-25329	396
2014-12-17 08:19:57	q	w	0	1191	0.330833	-75984	-21.1067	-25328	397
2014-12-17 08:20:00	q	w	0	1194	0.331667	-75981	-21.1058	-25327	398
2014-12-17 08:20:03	q	w	0	1197	0.3325	-75978	-21.105	-25326	399
2014-12-17 08:20:06	q	w	0	1200	0.333333	-75975	-21.1042	-25325	400
2014-12-17 08:20:09	q	w	0	1203	0.334167	-75972	-21.1033	-25324	401
2014-12-17 08:20:12	q	w	0	1206	0.335	-75969	-21.1025	-25323	402
2014-12-17 08:20:15	q	w	0	1209	0.335833	-75966	-21.1017	-25322	403
2014-12-17 08:20:18	q	w	0	1212	0.336667	-75963	-21.1008	-25321	404
2014-12-17 08:20:21	d	d	1	1215	0.3375	-75960	-21.1	-25320	405
2014-12-17 08:20:24	d	d	1	1218	0.338333	-75957	-21.0992	-25319	406
2014-12-17 08:20:27	d	d	1	1221	0.339167	-75954	-21.0983	-25318	407
2014-12-17 08:20:30	d	d	1	1224	0.34	-75951	-21.0975	-25317	408
2014-12-17 08:20:33	d	d	1	1227	0.340833	-75948	-21.0967	-25316	409
2014-12-17 08:20:36	d	d	1	1230	0.341667	-75945	-21.0958	-25315	410
2014-12-17 08:20:39	d	d	1	1233	0.3425	-75942	-21.095	-25314	411
2014-12-17 08:20:42	d	d	1	1236	0.343333	-75939	-21.0942	-25313	412
2014-12-17 08:20:45	d	d	1	1239	0.344167	-75936	-21.0933	-25312	413
2014-12-17 08:20:48	d	d	1	1242	0.345	-75933	-21.0925	-25311	414
2014-12-17 08:20:51	d	d	1	1245	0.345833	-75930	-21.0917	-25310	415
2014-12-17 08:20:54	d	d	1	1248	0.346667	-75927	-21.0908	-25309	416
2014-12-17 08:20:57	d	d	1	1251	0.3475	-75924	-21.09	-25308	417
2014-12-17 08:21:00	d	d	1	1254	0.348333	-75921	-21.0892	-25307	418
2014-12-17 08:21:03	d	d	1	1257	0.349167	-75918	-21.0883	-25306	419
2014-12-17 08:21:06	d	d	1	1260	0.35	-75915	-21.0875	-25305	420
2014-12-17 08:21:09	s	d	1	1263	0.350833	-75912	-21.0867	-25304	421
2014-12-17 08:21:12	s	d	1	1266	0.351667	-75909	-21.0858	-25303	422
2014-12-17 08:21:15	s	d	1	1269	0.3525	-75906	-21.085	-25302	423
2014-12-17 08:21:18	d	d	1	1272	0.353333	-75903	-21.0842	-25301	424
2014-12-17 08:21:21	d	d	1	1275	0.354167	-75900	-21.0833	-25300	425
2014-12-17 08:21:24	d	d	1	1278	0.355	-75897	-21.0825	-25299	426
2014-12-17 08:21:27	s	i	3	1281	0.355833	-75894	-21.0817	-25298	427
2014-12-17 08:21:30	s	i	3	1284	0.356667	-75891	-21.0808	-25297	428
2014-12-17 08:21:33	s	i	3	1287	0.3575	-75888	-21.08	-25296	429
2014-12-17 08:21:36	s	i	3	1290	0.358333	-75885	-21.0792	-25295	430
2014-12-17 08:21:39	s	d	1	1293	0.359167	-75882	-21.0783	-25294	431
2014-12-17 08:21:42	s	d	1	1296	0.36	-75879	-21.0775	-25293	432
2014-12-17 08:21:45	d	d	1	1299	0.360833	-75876	-21.0767	-25292	433
2014-12-17 08:21:48	d	d	1	1302	0.361667	-75873	-21.0758	-25291	434
2014-12-17 08:21:51	s	d	1	1305	0.3625	-75870	-21.075	-25290	435
2014-12-17 08:21:54	s	d	1	1308	0.363333	-75867	-21.0742	-25289	436
2014-12-17 08:21:57	s	d	1	1311	0.364167	-75864	-21.0733	-25288	437
2014-12-17 08:22:00	s	d	1	1314	0.365	-75861	-21.0725	-25287	438
2014-12-17 08:22:03	d	d	1	1317	0.365833	-75858	-21.0717	-25286	439
2014-12-17 08:22:06	d	d	1	1320	0.366667	-75855	-21.0708	-25285	440
2014-12-17 08:22:09	s	d	1	1323	0.3675	-75852	-21.07	-25284	441
2014-12-17 08:22:12	s	d	1	1326	0.368333	-75849	-21.0692	-25283	442
2014-12-17 08:22:15	d	d	1	1329	0.369167	-75846	-21.0683	-25282	443
2014-12-17 08:22:18	d	d	1	1332	0.37	-75843	-21.0675	-25281	444
2014-12-17 08:22:21	d	d	1	1335	0.370833	-75840	-21.0667	-25280	445
2014-12-17 08:22:24	s	d	1	1338	0.371667	-75837	-21.0658	-25279	446
2014-12-17 08:22:27	s	d	1	1341	0.3725	-75834	-21.065	-25278	447
2014-12-17 08:22:30	d	d	1	1344	0.373333	-75831	-21.0642	-25277	448
2014-12-17 08:22:33	d	d	1	1347	0.374167	-75828	-21.0633	-25276	449
2014-12-17 08:22:36	d	d	1	1350	0.375	-75825	-21.0625	-25275	450
2014-12-17 08:22:39	d	d	1	1353	0.375833	-75822	-21.0617	-25274	451
2014-12-17 08:22:42	d	d	1	1356	0.376667	-75819	-21.0608	-25273	452
2014-12-17 08:22:45	d	d	1	1359	0.3775	-75816	-21.06	-25272	453
2014-12-17 08:22:48	m	w	0	1362	0.378333	-75813	-21.0592	-25271	454
2014-12-17 08:22:51	m	w	0	1365	0.379167	-75810	-21.0583	-25270	455
2014-12-17 08:22:54	m	w	0	1368	0.38	-75807	-21.0575	-25269	456
2014-12-17 08:22:57	m	w	0	1371	0.380833	-75804	-21.0567	-25268	457
2014-12-17 08:23:00	m	w	0	1374	0.381667	-75801	-21.0558	-25267	458
2014-12-17 08:23:03	m	w	0	1377	0.3825	-75798	-21.055	-25266	459
2014-12-17 08:23:06	m	w	0	1380	0.383333	-75795	-21.0542	-25265	460
2014-12-17 08:23:09	m	w	0	1383	0.384167	-75792	-21.0533	-25264	461
2014-12-17 08:23:12	m	w	0	1386	0.385	-75789	-21.0525	-25263	462
2014-12-17 08:23:15	m	w	0	1389	0.385833	-75786	-21.0517	-25262	463
2014-12-17 08:23:18	q	w	0	1392	0.386667	-75783	-21.0508	-25261	464
2014-12-17 08:23:21	m	w	0	1395	0.3875	-75780	-21.05	-25260	465
2014-12-17 08:23:24	q	w	0	1398	0.388333	-75777	-21.0492	-25259	466
2014-12-17 08:23:27	q	w	0	1401	0.389167	-75774	-21.0483	-25258	467
2014-12-17 08:23:30	q	w	0	1404	0.39	-75771	-21.0475	-25257	468
2014-12-17 08:23:33	q	w	0	1407	0.390833	-75768	-21.0467	-25256	469
2014-12-17 08:23:36	q	w	0	1410	0.391667	-75765	-21.0458	-25255	470
2014-12-17 08:23:39	q	w	0	1413	0.3925	-75762	-21.045	-25254	471
2014-12-17 08:23:42	q	w	0	1416	0.393333	-75759	-21.0442	-25253	472
2014-12-17 08:23:45	d	d	1	1419	0.394167	-75756	-21.0433	-25252	473
2014-12-17 08:23:48	d	d	1	1422	0.395	-75753	-21.0425	-25251	474
2014-12-17 08:23:51	q	w	0	1425	0.395833	-75750	-21.0417	-25250	475
2014-12-17 08:23:54	q	w	0	1428	0.396667	-75747	-21.0408	-25249	476
2014-12-17 08:23:57	q	w	0	1431	0.3975	-75744	-21.04	-25248	477
2014-12-17 08:24:00	m	w	0	1434	0.398333	-75741	-21.0392	-25247	478
2014-12-17 08:24:03	m	w	0	1437	0.399167	-75738	-21.0383	-25246	479
2014-12-17 08:24:06	m	w	0	1440	0.4	-75735	-21.0375	-25245	480
2014-12-17 08:24:09	m	w	0	1443	0.400833	-75732	-21.0367	-25244	481
2014-12-17 08:24:12	m	w	0	1446	0.401667	-75729	-21.0358	-25243	482
2014-12-17 08:24:15	m	w	0	1449	0.4025	-75726	-21.035	-25242	483
2014-12-17 08:24:18	m	w	0	1452	0.403333	-75723	-21.0342	-25241	484
2014-12-17 08:24:21	p	w	0	1455	0.404167	-75720	-21.0333	-25240	485
2014-12-17 08:24:24	m	w	0	1458	0.405	-75717	-21.0325	-25239	486
2014-12-17 08:24:27	m	w	0	1461	0.405833	-75714	-21.0317	-25238	487
2014-12-17 08:24:30	q	w	0	1464	0.406667	-75711	-21.0308	-25237	488
2014-12-17 08:24:33	m	w	0	1467	0.4075	-75708	-21.03	-25236	489
2014-12-17 08:24:36	m	w	0	1470	0.408333	-75705	-21.0292	-25235	490
2014-12-17 08:24:39	m	w	0	1473	0.409167	-75702	-21.0283	-25234	491
2014-12-17 08:24:42	q	w	0	1476	0.41	-75699	-21.0275	-25233	492
2014-12-17 08:24:45	m	w	0	1479	0.410833	-75696	-21.0267	-25232	493
2014-12-17 08:24:48	q	w	0	1482	0.411667	-75693	-21.0258	-25231	494
2014-12-17 08:24:51	q	w	0	1485	0.4125	-75690	-21.025	-25230	495
2014-12-17 08:24:54	q	w	0	1488	0.413333	-75687	-21.0242	-25229	496
2014-12-17 08:24:57	m	w	0	1491	0.414167	-75684	-21.0233	-25228	497
2014-12-17 08:25:00	m	w	0	1494	0.415	-75681	-21.0225	-25227	498
2014-12-17 08:25:03	m	w	0	1497	0.415833	-75678	-21.0217	-25226	499
2014-12-17 08:25:06	m	w	0	1500	0.416667	-75675	-21.0208	-25225	500
2014-12-17 08:25:09	m	w	0	1503	0.4175	-75672	-21.02	-25224	501
2014-12-17 08:25:12	m	w	0	1506	0.418333	-75669	-21.0192	-25223	502
2014-12-17 08:25:15	q	w	0	1509	0.419167	-75666	-21.0183	-25222	503
2014-12-17 08:25:18	q	w	0	1512	0.42	-75663	-21.0175	-25221	504
2014-12-17 08:25:21	q	w	0	1515	0.420833	-75660	-21.0167	-25220	505
2014-12-17 08:25:24	m	w	0	1518	0.421667	-75657	-21.0158	-25219	506
2014-12-17 08:25:27	m	w	0	1521	0.4225	-75654	-21.015	-25218	507
2014-12-17 08:25:30	m	w	0	1524	0.423333	-75651	-21.0142	-25217	508
2014-12-17 08:25:33	m	w	0	1527	0.424167	-75648	-21.0133	-25216	509
2014-12-17 08:25:36	q	w	0	1530	0.425	-75645	-21.0125	-25215	510
2014-12-17 08:25:39	m	w	0	1533	0.425833	-75642	-21.0117	-25214	511
2014-12-17 08:25:42	m	w	0	1536	0.426667	-75639	-21.0108	-25213	512
2014-12-17 08:25:45	m	w	0	1539	0.4275	-75636	-21.01	-25212	513
2014-12-17 08:25:48	m	w	0	1542	0.428333	-75633	-21.0092	-25211	514
2014-12-17 08:25:51	m	w	0	1545	0.429167	-75630	-21.0083	-25210	515
2014-12-17 08:25:54	q	w	0	1548	0.43	-75627	-21.0075	-25209	516
2014-12-17 08:25:57	m	w	0	1551	0.430833	-75624	-21.0067	-25208	517
2014-12-17 08:26:00	q	w	0	1554	0.431667	-75621	-21.0058	-25207	518
2014-12-17 08:26:03	q	w	0	1557	0.4325	-75618	-21.005	-25206	519
2014-12-17 08:26:06	m	w	0	1560	0.433333	-75615	-21.0042	-25205	520
2014-12-17 08:26:09	m	w	0	1563	0.434167	-75612	-21.0033	-25204	521
2014-12-17 08:26:12	m	w	0	1566	0.435	-75609	-21.0025	-25203	522
2014-12-17 08:26:15	q	w	0	1569	0.435833	-75606	-21.0017	-25202	523
2014-12-17 08:26:18	q	w	0	1572	0.436667	-75603	-21.0008	-25201	524
2014-12-17 08:26:21	m	w	0	1575	0.4375	-75600	-21	-25200	525
2014-12-17 08:26:24	q	w	0	1578	0.438333	-75597	-20.9992	-25199	526
2014-12-17 08:26:27	q	w	0	1581	0.439167	-75594	-20.9983	-25198	527
2014-12-17 08:26:30	q	w	0	1584	0.44	-75591	-20.9975	-25197	528
2014-12-17 08:26:33	m	w	0	1587	0.440833	-75588	-20.9967	-25196	529
2014-12-17 08:26:36	q	w	0	1590	0.441667	-75585	-20.9958	-25195	530
2014-12-17 08:26:39	q	w	0	1593	0.4425	-75582	-20.995	-25194	531
2014-12-17 08:26:42	q	w	0	1596	0.443333	-75579	-20.9942	-25193	532
2014-12-17 08:26:45	m	w	0	1599	0.444167	-75576	-20.9933	-25192	533
2014-12-17 08:26:48	q	w	0	1602	0.445	-75573	-20.9925	-25191	534
2014-12-17 08:26:51	q	w	0	1605	0.445833	-75570	-20.9917	-25190	535
2014-12-17 08:26:54	q	w	0	1608	0.446667	-75567	-20.9908	-25189	536
2014-12-17 08:26:57	q	w	0	1611	0.4475	-75564	-20.99	-25188	537
2014-12-17 08:27:00	q	w	0	1614	0.448333	-75561	-20.9892	-25187	538
2014-12-17 08:27:03	m	w	0	1617	0.449167	-75558	-20.9883	-25186	539
2014-12-17 08:27:06	m	w	0	1620	0.45	-75555	-20.9875	-25185	540
2014-12-17 08:27:09	m	w	0	1623	0.450833	-75552	-20.9867	-25184	541
2014-12-17 08:27:12	m	w	0	1626	0.451667	-75549	-20.9858	-25183	542
2014-12-17 08:27:15	m	w	0	1629	0.4525	-75546	-20.985	-25182	543
2014-12-17 08:27:18	m	w	0	1632	0.453333	-75543	-20.9842	-25181	544
2014-12-17 08:27:21	q	w	0	1635	0.454167	-75540	-20.9833	-25180	545
2014-12-17 08:27:24	q	w	0	1638	0.455	-75537	-20.9825	-25179	546
2014-12-17 08:27:27	q	w	0	1641	0.455833	-75534	-20.9817	-25178	547
2014-12-17 08:27:30	m	w	0	1644	0.456667	-75531	-20.9808	-25177	548
2014-12-17 08:27:33	m	w	0	1647	0.4575	-75528	-20.98	-25176	549
2014-12-17 08:27:36	q	w	0	1650	0.458333	-75525	-20.9792	-25175	550
2014-12-17 08:27:39	m	w	0	1653	0.459167	-75522	-20.9783	-25174	551
2014-12-17 08:27:42	m	w	0	1656	0.46	-75519	-20.9775	-25173	552
2014-12-17 08:27:45	m	w	0	1659	0.460833	-75516	-20.9767	-25172	553
2014-12-17 08:27:48	m	w	0	1662	0.461667	-75513	-20.9758	-25171	554
2014-12-17 08:27:51	m	w	0	1665	0.4625	-75510	-20.975	-25170	555
2014-12-17 08:27:54	m	w	0	1668	0.463333	-75507	-20.9742	-25169	556
2014-12-17 08:27:57	m	w	0	1671	0.464167	-75504	-20.9733	-25168	557
2014-12-17 08:28:00	m	w	0	1674	0.465	-75501	-20.9725	-25167	558
2014-12-17 08:28:03	m	w	0	1677	0.465833	-75498	-20.9717	-25166	559
2014-12-17 08:28:06	m	w	0	1680	0.466667	-75495	-20.9708	-25165	560
2014-12-17 08:28:09	q	w	0	1683	0.4675	-75492	-20.97	-25164	561
2014-12-17 08:28:12	q	w	0	1686	0.468333	-75489	-20.9692	-25163	562
2014-12-17 08:28:15	m	w	0	1689	0.469167	-75486	-20.9683	-25162	563
2014-12-17 08:28:18	q	w	0	1692	0.47	-75483	-20.9675	-25161	564
2014-12-17 08:28:21	q	w	0	1695	0.470833	-75480	-20.9667	-25160	565
2014-12-17 08:28:24	q	w	0	1698	0.471667	-75477	-20.9658	-25159	566
2014-12-17 08:28:27	q	w	0	1701	0.4725	-75474	-20.965	-25158	567
2014-12-17 08:28:30	q	w	0	1704	0.473333	-75471	-20.9642	-25157	568
2014-12-17 08:28:33	q	w	0	1707	0.474167	-75468	-20.9633	-25156	569
2014-12-17 08:28:36	q	w	0	1710	0.475	-75465	-20.9625	-25155	570
2014-12-17 08:28:39	q	w	0	1713	0.475833	-75462	-20.9617	-25154	571
2014-12-17 08:28:42	q	w	0	1716	0.476667	-75459	-20.9608	-25153	572
2014-12-17 08:28:45	q	w	0	1719	0.4775	-75456	-20.96	-25152	573
2014-12-17 08:28:48	q	w	0	1722	0.478333	-75453	-20.9592	-25151	574
2014-12-17 08:28:51	q	w	0	1725	0.479167	-75450	-20.9583	-25150	575
2014-12-17 08:28:54	q	w	0	1728	0.48	-75447	-20.9575	-25149	576
2014-12-17 08:28:57	q	w	0	1731	0.480833	-75444	-20.9567	-25148	577
2014-12-17 08:29:00	q	w	0	1734	0.481667	-75441	-20.9558	-25147	578
2014-12-17 08:29:03	d	d	1	1737	0.4825	-75438	-20.955	-25146	579
2014-12-17 08:29:06	d	d	1	1740	0.483333	-75435	-20.9542	-25145	580
2014-12-17 08:29:09	q	w	0	1743	0.484167	-75432	-20.9533	-25144	581
2014-12-17 08:29:12	q	w	0	1746	0.485	-75429	-20.9525	-25143	582
2014-12-17 08:29:15	d	d	1	1749	0.485833	-75426	-20.9517	-25142	583
2014-12-17 08:29:18	q	w	0	1752	0.486667	-75423	-20.9508	-25141	584
2014-12-17 08:29:21	d	d	1	1755	0.4875	-75420	-20.95	-25140	585
2014-12-17 08:29:24	d	d	1	1758	0.488333	-75417	-20.9492	-25139	586
2014-12-17 08:29:27	q	w	0	1761	0.489167	-75414	-20.9483	-25138	587
2014-12-17 08:29:30	q	w	0	1764	0.49	-75411	-20.9475	-25137	588
2014-12-17 08:29:33	d	d	1	1767	0.490833	-75408	-20.9467	-25136	589
2014-12-17 08:29:36	d	d	1	1770	0.491667	-75405	-20.9458	-25135	590
2014-12-17 08:29:39	q	w	0	1773	0.4925	-75402	-20.945	-25134	591
2014-12-17 08:29:42	q	w	0	1776	0.493333	-75399	-20.9442	-25133	592
2014-12-17 08:29:45	d	d	1	1779	0.494167	-75396	-20.9433	-25132	593
2014-12-17 08:29:48	d	d	1	1782	0.495	-75393	-20.9425	-25131	594
2014-12-17 08:29:51	d	d	1	1785	0.495833	-75390	-20.9417	-25130	595
2014-12-17 08:29:54	d	d	1	1788	0.496667	-75387	-20.9408	-25129	596
2014-12-17 08:29:57	d	d	1	1791	0.4975	-75384	-20.94	-25128	597
2014-12-17 08:30:00	d	d	1	1794	0.498333	-75381	-20.9392	-25127	598
2014-12-17 08:30:03	q	w	0	1797	0.499167	-75378	-20.9383	-25126	599
2014-12-17 08:30:06	d	d	1	1800	0.5	-75375	-20.9375	-25125	600
2014-12-17 08:30:09	d	d	1	1803	0.500833	-75372	-20.9367	-25124	601
2014-12-17 08:30:12	d	d	1	1806	0.501667	-75369	-20.9358	-25123	602
2014-12-17 08:30:15	d	d	1	1809	0.5025	-75366	-20.935	-25122	603
2014-12-17 08:30:18	d	d	1	1812	0.503333	-75363	-20.9342	-25121	604
2014-12-17 08:30:21	d	d	1	1815	0.504167	-75360	-20.9333	-25120	605
2014-12-17 08:30:24	q	w	0	1818	0.505	-75357	-20.9325	-25119	606
2014-12-17 08:30:27	d	d	1	1821	0.505833	-75354	-20.9317	-25118	607
2014-12-17 08:30:30	q	w	0	1824	0.506667	-75351	-20.9308	-25117	608
2014-12-17 08:30:33	d	d	1	1827	0.5075	-75348	-20.93	-25116	609
2014-12-17 08:30:36	d	d	1	1830	0.508333	-75345	-20.9292	-25115	610
2014-12-17 08:30:39	d	d	1	1833	0.509167	-75342	-20.9283	-25114	611
2014-12-17 08:30:42	d	d	1	1836	0.51	-75339	-20.9275	-25113	612
2014-12-17 08:30:45	d	d	1	1839	0.510833	-75336	-20.9267	-25112	613
2014-12-17 08:30:48	s	i	3	1842	0.511667	-75333	-20.9258	-25111	614
2014-12-17 08:30:51	d	d	1	1845	0.5125	-75330	-20.925	-25110	615
2014-12-17 08:30:54	d	d	1	1848	0.513333	-75327	-20.9242	-25109	616
2014-12-17 08:30:57	d	d	1	1851	0.514167	-75324	-20.9233	-25108	617
2014-12-17 08:31:00	d	d	1	1854	0.515	-75321	-20.9225	-25107	618
2014-12-17 08:31:03	d	d	1	1857	0.515833	-75318	-20.9217	-25106	619
2014-12-17 08:31:06	d	d	1	1860	0.516667	-75315	-20.9208	-25105	620
2014-12-17 08:31:09	d	d	1	1863	0.5175	-75312	-20.92	-25104	621
2014-12-17 08:31:12	d	d	1	1866	0.518333	-75309	-20.9192	-25103	622
2014-12-17 08:31:15	d	d	1	1869	0.519167	-75306	-20.9183	-25102	623
2014-12-17 08:31:18	d	d	1	1872	0.52	-75303	-20.9175	-25101	624
2014-12-17 08:31:21	d	d	1	1875	0.520833	-75300	-20.9167	-25100	625
2014-12-17 08:31:24	d	d	1	1878	0.521667	-75297	-20.9158	-25099	626
2014-12-17 08:31:27	d	d	1	1881	0.5225	-75294	-20.915	-25098	627
2014-12-17 08:31:30	d	d	1	1884	0.523333	-75291	-20.9142	-25097	628
2014-12-17 08:31:33	s	i	3	1887	0.524167	-75288	-20.9133	-25096	629
2014-12-17 08:31:36	d	d	1	1890	0.525	-75285	-20.9125	-25095	630
2014-12-17 08:31:39	d	d	1	1893	0.525833	-75282	-20.9117	-25094	631
2014-12-17 08:31:42	d	d	1	1896	0.526667	-75279	-20.9108	-25093	632
2014-12-17 08:31:45	d	d	1	1899	0.5275	-75276	-20.91	-25092	633
2014-12-17 08:31:48	d	d	1	1902	0.528333	-75273	-20.9092	-25091	634
2014-12-17 08:31:51	d	d	1	1905	0.529167	-75270	-20.9083	-25090	635
2014-12-17 08:31:54	d	d	1	1908	0.53	-75267	-20.9075	-25089	636
2014-12-17 08:31:57	d	d	1	1911	0.530833	-75264	-20.9067	-25088	637
2014-12-17 08:32:00	d	d	1	1914	0.531667	-75261	-20.9058	-25087	638
2014-12-17 08:32:03	d	d	1	1917	0.5325	-75258	-20.905	-25086	639
2014-12-17 08:32:06	d	d	1	1920	0.533333	-75255	-20.9042	-25085	640
2014-12-17 08:32:09	d	d	1	1923	0.534167	-75252	-20.9033	-25084	641
2014-12-17 08:32:12	d	d	1	1926	0.535	-75249	-20.9025	-25083	642
2014-12-17 08:32:15	d	d	1	1929	0.535833	-75246	-20.9017	-25082	643
2014-12-17 08:32:18	d	d	1	1932	0.536667	-75243	-20.9008	-25081	644
2014-12-17 08:32:21	s	i	3	1935	0.5375	-75240	-20.9	-25080	645
2014-12-17 08:32:24	s	i	3	1938	0.538333	-75237	-20.8992	-25079	646
2014-12-17 08:32:27	s	i	3	1941	0.539167	-75234	-20.8983	-25078	647
2014-12-17 08:32:30	d	d	1	1944	0.54	-75231	-20.8975	-25077	648
2014-12-17 08:32:33	d	d	1	1947	0.540833	-75228	-20.8967	-25076	649
2014-12-17 08:32:36	d	d	1	1950	0.541667	-75225	-20.8958	-25075	650
2014-12-17 08:32:39	s	i	3	1953	0.5425	-75222	-20.895	-25074	651
2014-12-17 08:32:42	d	d	1	1956	0.543333	-75219	-20.8942	-25073	652
2014-12-17 08:32:45	q	w	0	1959	0.544167	-75216	-20.8933	-25072	653
2014-12-17 08:32:48	d	d	1	1962	0.545	-75213	-20.8925	-25071	654
2014-12-17 08:32:51	d	d	1	1965	0.545833	-75210	-20.8917	-25070	655
2014-12-17 08:32:54	d	d	1	1968	0.546667	-75207	-20.8908	-25069	656
2014-12-17 08:32:57	d	d	1	1971	0.5475	-75204	-20.89	-25068	657
2014-12-17 08:33:00	d	d	1	1974	0.548333	-75201	-20.8892	-25067	658
2014-12-17 08:33:03	s	i	3	1977	0.549167	-75198	-20.8883	-25066	659
2014-12-17 08:33:06	s	i	3	1980	0.55	-75195	-20.8875	-25065	660
2014-12-17 08:33:09	d	d	1	1983	0.550833	-75192	-20.8867	-25064	661
2014-12-17 08:33:12	d	d	1	1986	0.551667	-75189	-20.8858	-25063	662
2014-12-17 08:33:15	s	i	3	1989	0.5525	-75186	-20.885	-25062	663
2014-12-17 08:33:18	d	d	1	1992	0.553333	-75183	-20.8842	-25061	664
2014-12-17 08:33:21	d	d	1	1995	0.554167	-75180	-20.8833	-25060	665
2014-12-17 08:33:24	s	d	1	1998	0.555	-75177	-20.8825	-25059	666
2014-12-17 08:33:27	s	i	3	2001	0.555833	-75174	-20.8817	-25058	667
2014-12-17 08:33:30	d	d	1	2004	0.556667	-75171	-20.8808	-25057	668
2014-12-17 08:33:33	s	i	3	2007	0.5575	-75168	-20.88	-25056	669
2014-12-17 08:33:36	d	d	1	2010	0.558333	-75165	-20.8792	-25055	670
2014-12-17 08:33:39	d	d	1	2013	0.559167	-75162	-20.8783	-25054	671
2014-12-17 08:33:42	d	d	1	2016	0.56	-75159	-20.8775	-25053	672
2014-12-17 08:33:45	s	d	1	2019	0.560833	-75156	-20.8767	-25052	673
2014-12-17 08:33:48	d	d	1	2022	0.561667	-75153	-20.8758	-25051	674
2014-12-17 08:33:51	d	d	1	2025	0.5625	-75150	-20.875	-25050	675
2014-12-17 08:33:54	d	d	1	2028	0.563333	-75147	-20.8742	-25049	676
2014-12-17 08:33:57	d	d	1	2031	0.564167	-75144	-20.8733	-25048	677
2014-12-17 08:34:00	d	d	1	2034	0.565	-75141	-20.8725	-25047	678
2014-12-17 08:34:03	d	d	1	2037	0.565833	-75138	-20.8717	-25046	679
2014-12-17 08:34:06	s	i	3	2040	0.566667	-75135	-20.8708	-25045	680
2014-12-17 08:34:09	d	d	1	2043	0.5675	-75132	-20.87	-25044	681
2014-12-17 08:34:12	s	i	3	2046	0.568333	-75129	-20.8692	-25043	682
2014-12-17 08:34:15	d	d	1	2049	0.569167	-75126	-20.8683	-25042	683
2014-12-17 08:34:18	d	d	1	2052	0.57	-75123	-20.8675	-25041	684
2014-12-17 08:34:21	s	i	3	2055	0.570833	-75120	-20.8667	-25040	685
2014-12-17 08:34:24	d	d	1	2058	0.571667	-75117	-20.8658	-25039	686
2014-12-17 08:34:27	d	d	1	2061	0.5725	-75114	-20.865	-25038	687
2014-12-17 08:34:30	d	d	1	2064	0.573333	-75111	-20.8642	-25037	688
2014-12-17 08:34:33	d	d	1	2067	0.574167	-75108	-20.8633	-25036	689
2014-12-17 08:34:36	d	d	1	2070	0.575	-75105	-20.8625	-25035	690
2014-12-17 08:34:39	s	i	3	2073	0.575833	-75102	-20.8617	-25034	691
2014-12-17 08:34:42	d	d	1	2076	0.576667	-75099	-20.8608	-25033	692
2014-12-17 08:34:45	d	d	1	2079	0.5775	-75096	-20.86	-25032	693
2014-12-17 08:34:48	d	d	1	2082	0.578333	-75093	-20.8592	-25031	694
2014-12-17 08:34:51	s	i	3	2085	0.579167	-75090	-20.8583	-25030	695
2014-12-17 08:34:54	s	d	1	2088	0.58	-75087	-20.8575	-25029	696
2014-12-17 08:34:57	d	d	1	2091	0.580833	-75084	-20.8567	-25028	697
2014-12-17 08:35:00	d	d	1	2094	0.581667	-75081	-20.8558	-25027	698
2014-12-17 08:35:03	d	d	1	2097	0.5825	-75078	-20.855	-25026	699
2014-12-17 08:35:06	d	d	1	2100	0.583333	-75075	-20.8542	-25025	700
2014-12-17 08:35:09	d	d	1	2103	0.584167	-75072	-20.8533	-25024	701
2014-12-17 08:35:12	d	d	1	2106	0.585	-75069	-20.8525	-25023	702
2014-12-17 08:35:15	s	d	1	2109	0.585833	-75066	-20.8517	-25022	703
2014-12-17 08:35:18	d	d	1	2112	0.586667	-75063	-20.8508	-25021	704
2014-12-17 08:35:21	l	l	2	2115	0.5875	-75060	-20.85	-25020	705
2014-12-17 08:35:24	l	l	2	2118	0.588333	-75057	-20.8492	-25019	706
2014-12-17 08:35:27	d	d	1	2121	0.589167	-75054	-20.8483	-25018	707
2014-12-17 08:35:30	d	d	1	2124	0.59	-75051	-20.8475	-25017	708
2014-12-17 08:35:33	d	d	1	2127	0.590833	-75048	-20.8467	-25016	709
2014-12-17 08:35:36	d	d	1	2130	0.591667	-75045	-20.8458	-25015	710
2014-12-17 08:35:39	d	d	1	2133	0.5925	-75042	-20.845	-25014	711
2014-12-17 08:35:42	d	d	1	2136	0.593333	-75039	-20.8442	-25013	712
2014-12-17 08:35:45	d	d	1	2139	0.594167	-75036	-20.8433	-25012	713
2014-12-17 08:35:48	d	d	1	2142	0.595	-75033	-20.8425	-25011	714
2014-12-17 08:35:51	d	d	1	2145	0.595833	-75030	-20.8417	-25010	715
2014-12-17 08:35:54	d	d	1	2148	0.596667	-75027	-20.8408	-25009	716
2014-12-17 08:35:57	d	d	1	2151	0.5975	-75024	-20.84	-25008	717
2014-12-17 08:36:00	d	d	1	2154	0.598333	-75021	-20.8392	-25007	718
2014-12-17 08:36:03	d	d	1	2157	0.599167	-75018	-20.8383	-25006	719
2014-12-17 08:36:06	d	d	1	2160	0.6	-75015	-20.8375	-25005	720
2014-12-17 08:36:09	l	l	2	2163	0.600833	-75012	-20.8367	-25004	721
2014-12-17 08:36:12	l	l	2	2166	0.601667	-75009	-20.8358	-25003	722
2014-12-17 08:36:15	l	l	2	2169	0.6025	-75006	-20.835	-25002	723
2014-12-17 08:36:18	l	l	2	2172	0.603333	-75003	-20.8342	-25001	724
2014-12-17 08:36:21	l	i	3	2175	0.604167	-75000	-20.8333	-25000	725
2014-12-17 08:36:24	l	l	2	2178	0.605	-74997	-20.8325	-24999	726
2014-12-17 08:36:27	l	l	2	2181	0.605833	-74994	-20.8317	-24998	727
2014-12-17 08:36:30	d	d	1	2184	0.606667	-74991	-20.8308	-24997	728
2014-12-17 08:36:33	d	d	1	2187	0.6075	-74988	-20.83	-24996	729
2014-12-17 08:36:36	l	l	2	2190	0.608333	-74985	-20.8292	-24995	730
2014-12-17 08:36:39	d	d	1	2193	0.609167	-74982	-20.8283	-24994	731
2014-12-17 08:36:42	l	l	2	2196	0.61	-74979	-20.8275	-24993	732
2014-12-17 08:36:45	l	l	2	2199	0.610833	-74976	-20.8267	-24992	733
2014-12-17 08:36:48	d	d	1	2202	0.611667	-74973	-20.8258	-24991	734
2014-12-17 08:36:51	l	l	2	2205	0.6125	-74970	-20.825	-24990	735
2014-12-17 08:36:54	d	d	1	2208	0.613333	-74967	-20.8242	-24989	736
2014-12-17 08:36:57	l	l	2	2211	0.614167	-74964	-20.8233	-24988	737
2014-12-17 08:37:00	l	d	1	2214	0.615	-74961	-20.8225	-24987	738
2014-12-17 08:37:03	d	d	1	2217	0.615833	-74958	-20.8217	-24986	739
2014-12-17 08:37:06	d	d	1	2220	0.616667	-74955	-20.8208	-24985	740
2014-12-17 08:37:09	d	d	1	2223	0.6175	-74952	-20.82	-24984	741
2014-12-17 08:37:12	d	d	1	2226	0.618333	-74949	-20.8192	-24983	742
2014-12-17 08:37:15	l	d	1	2229	0.619167	-74946	-20.8183	-24982	743
2014-12-17 08:37:18	d	d	1	2232	0.62	-74943	-20.8175	-24981	744
2014-12-17 08:37:21	l	l	2	2235	0.620833	-74940	-20.8167	-24980	745
2014-12-17 08:37:24	d	d	1	2238	0.621667	-74937	-20.8158	-24979	746
2014-12-17 08:37:27	d	d	1	2241	0.6225	-74934	-20.815	-24978	747
2014-12-17 08:37:30	d	d	1	2244	0.623333	-74931	-20.8142	-24977	748
2014-12-17 08:37:33	d	d	1	2247	0.624167	-74928	-20.8133	-24976	749
2014-12-17 08:37:36	d	d	1	2250	0.625	-74925	-20.8125	-24975	750
2014-12-17 08:37:39	d	d	1	2253	0.625833	-74922	-20.8117	-24974	751
2014-12-17 08:37:42	d	d	1	2256	0.626667	-74919	-20.8108	-24973	752
2014-12-17 08:37:45	d	d	1	2259	0.6275	-74916	-20.81	-24972	753
2014-12-17 08:37:48	d	d	1	2262	0.628333	-74913	-20.8092	-24971	754
2014-12-17 08:37:51	l	l	2	2265	0.629167	-74910	-20.8083	-24970	755
2014-12-17 08:37:54	d	d	1	2268	0.63	-74907	-20.8075	-24969	756
2014-12-17 08:37:57	d	d	1	2271	0.630833	-74904	-20.8067	-24968	757
2014-12-17 08:38:00	d	d	1	2274	0.631667	-74901	-20.8058	-24967	758
2014-12-17 08:38:03	d	d	1	2277	0.6325	-74898	-20.805	-24966	759
2014-12-17 08:38:06	d	d	1	2280	0.633333	-74895	-20.8042	-24965	760
2014-12-17 08:38:09	d	d	1	2283	0.634167	-74892	-20.8033	-24964	761
2014-12-17 08:38:12	d	d	1	2286	0.635	-74889	-20.8025	-24963	762
2014-12-17 08:38:15	d	d	1	2289	0.635833	-74886	-20.8017	-24962	763
2014-12-17 08:38:18	d	d	1	2292	0.636667	-74883	-20.8008	-24961	764
2014-12-17 08:38:21	l	l	2	2295	0.6375	-74880	-20.8	-24960	765
2014-12-17 08:38:24	d	d	1	2298	0.638333	-74877	-20.7992	-24959	766
2014-12-17 08:38:27	d	d	1	2301	0.639167	-74874	-20.7983	-24958	767
2014-12-17 08:38:30	l	l	2	2304	0.64	-74871	-20.7975	-24957	768
2014-12-17 08:38:33	l	l	2	2307	0.640833	-74868	-20.7967	-24956	769
2014-12-17 08:38:36	l	l	2	2310	0.641667	-74865	-20.7958	-24955	770
2014-12-17 08:38:39	d	d	1	2313	0.6425	-74862	-20.795	-24954	771
2014-12-17 08:38:42	l	l	2	2316	0.643333	-74859	-20.7942	-24953	772
2014-12-17 08:38:45	d	d	1	2319	0.644167	-74856	-20.7933	-24952	773
2014-12-17 08:38:48	d	d	1	2322	0.645	-74853	-20.7925	-24951	774
2014-12-17 08:38:51	d	d	1	2325	0.645833	-74850	-20.7917	-24950	775
2014-12-17 08:38:54	d	d	1	2328	0.646667	-74847	-20.7908	-24949	776
2014-12-17 08:38:57	d	d	1	2331	0.6475	-74844	-20.79	-24948	777
2014-12-17 08:39:00	d	d	1	2334	0.648333	-74841	-20.7892	-24947	778
2014-12-17 08:39:03	d	d	1	2337	0.649167	-74838	-20.7883	-24946	779
2014-12-17 08:39:06	d	d	1	2340	0.65	-74835	-20.7875	-24945	780
2014-12-17 08:39:09	d	d	1	2343	0.650833	-74832	-20.7867	-24944	781
2014-12-17 08:39:12	d	d	1	2346	0.651667	-74829	-20.7858	-24943	782
2014-12-17 08:39:15	d	d	1	2349	0.6525	-74826	-20.785	-24942	783
2014-12-17 08:39:18	d	d	1	2352	0.653333	-74823	-20.7842	-24941	784
2014-12-17 08:39:21	d	d	1	2355	0.654167	-74820	-20.7833	-24940	785
2014-12-17 08:39:24	l	l	2	2358	0.655	-74817	-20.7825	-24939	786
2014-12-17 08:39:27	d	d	1	2361	0.655833	-74814	-20.7817	-24938	787
2014-12-17 08:39:30	d	d	1	2364	0.656667	-74811	-20.7808	-24937	788
2014-12-17 08:39:33	d	d	1	2367	0.6575	-74808	-20.78	-24936	789
2014-12-17 08:39:36	l	i	3	2370	0.658333	-74805	-20.7792	-24935	790
2014-12-17 08:39:39	d	d	1	2373	0.659167	-74802	-20.7783	-24934	791
2014-12-17 08:39:42	d	d	1	2376	0.66	-74799	-20.7775	-24933	792
2014-12-17 08:39:45	d	d	1	2379	0.660833	-74796	-20.7767	-24932	793
2014-12-17 08:39:48	d	d	1	2382	0.661667	-74793	-20.7758	-24931	794
2014-12-17 08:39:51	d	d	1	2385	0.6625	-74790	-20.775	-24930	795
2014-12-17 08:39:54	d	d	1	2388	0.663333	-74787	-20.7742	-24929	796
2014-12-17 08:39:57	d	d	1	2391	0.664167	-74784	-20.7733	-24928	797
2014-12-17 08:40:00	d	d	1	2394	0.665	-74781	-20.7725	-24927	798
2014-12-17 08:40:03	d	d	1	2397	0.665833	-74778	-20.7717	-24926	799
2014-12-17 08:40:06	d	d	1	2400	0.666667	-74775	-20.7708	-24925	800
2014-12-17 08:40:09	d	d	1	2403	0.6675	-74772	-20.77	-24924	801
2014-12-17 08:40:12	q	w	0	2406	0.668333	-74769	-20.7692	-24923	802
2014-12-17 08:40:15	d	d	1	2409	0.669167	-74766	-20.7683	-24922	803
2014-12-17 08:40:18	l	l	2	2412	0.67	-74763	-20.7675	-24921	804
2014-12-17 08:40:21	d	d	1	2415	0.670833	-74760	-20.7667	-24920	805
2014-12-17 08:40:24	d	d	1	2418	0.671667	-74757	-20.7658	-24919	806
2014-12-17 08:40:27	d	d	1	2421	0.6725	-74754	-20.765	-24918	807
2014-12-17 08:40:30	d	d	1	2424	0.673333	-74751	-20.7642	-24917	808
2014-12-17 08:40:33	d	d	1	2427	0.674167	-74748	-20.7633	-24916	809
2014-12-17 08:40:36	d	d	1	2430	0.675	-74745	-20.7625	-24915	810
2014-12-17 08:40:39	q	w	0	2433	0.675833	-74742	-20.7617	-24914	811
2014-12-17 08:40:42	q	w	0	2436	0.676667	-74739	-20.7608	-24913	812
2014-12-17 08:40:45	q	w	0	2439	0.6775	-74736	-20.76	-24912	813
2014-12-17 08:40:48	d	d	1	2442	0.678333	-74733	-20.7592	-24911	814
2014-12-17 08:40:51	d	d	1	2445	0.679167	-74730	-20.7583	-24910	815
2014-12-17 08:40:54	d	d	1	2448	0.68	-74727	-20.7575	-24909	816
2014-12-17 08:40:57	d	d	1	2451	0.680833	-74724	-20.7567	-24908	817
2014-12-17 08:41:00	d	d	1	2454	0.681667	-74721	-20.7558	-24907	818
2014-12-17 08:41:03	d	d	1	2457	0.6825	-74718	-20.755	-24906	819
2014-12-17 08:41:06	d	d	1	2460	0.683333	-74715	-20.7542	-24905	820
2014-12-17 08:41:09	d	d	1	2463	0.684167	-74712	-20.7533	-24904	821
2014-12-17 08:41:12	d	d	1	2466	0.685	-74709	-20.7525	-24903	822
2014-12-17 08:41:15	d	d	1	2469	0.685833	-74706	-20.7517	-24902	823
2014-12-17 08:41:18	d	d	1	2472	0.686667	-74703	-20.7508	-24901	824
2014-12-17 08:41:21	d	d	1	2475	0.6875	-74700	-20.75	-24900	825
2014-12-17 08:41:24	d	d	1	2478	0.688333	-74697	-20.7492	-24899	826
2014-12-17 08:41:27	d	d	1	2481	0.689167	-74694	-20.7483	-24898	827
2014-12-17 08:41:30	d	d	1	2484	0.69	-74691	-20.7475	-24897	828
2014-12-17 08:41:33	d	d	1	2487	0.690833	-74688	-20.7467	-24896	829
2014-12-17 08:41:36	q	w	0	2490	0.691667	-74685	-20.7458	-24895	830
2014-12-17 08:41:39	d	d	1	2493	0.6925	-74682	-20.745	-24894	831
2014-12-17 08:41:42	l	l	2	2496	0.693333	-74679	-20.7442	-24893	832
2014-12-17 08:41:45	d	d	1	2499	0.694167	-74676	-20.7433	-24892	833
2014-12-17 08:41:48	d	d	1	2502	0.695	-74673	-20.7425	-24891	834
2014-12-17 08:41:51	d	d	1	2505	0.695833	-74670	-20.7417	-24890	835
2014-12-17 08:41:54	d	d	1	2508	0.696667	-74667	-20.7408	-24889	836
2014-12-17 08:41:57	d	d	1	2511	0.6975	-74664	-20.74	-24888	837
2014-12-17 08:42:00	d	d	1	2514	0.698333	-74661	-20.7392	-24887	838
2014-12-17 08:42:03	d	d	1	2517	0.699167	-74658	-20.7383	-24886	839
2014-12-17 08:42:06	d	d	1	2520	0.7	-74655	-20.7375	-24885	840
2014-12-17 08:42:09	d	d	1	2523	0.700833	-74652	-20.7367	-24884	841
2014-12-17 08:42:12	d	d	1	2526	0.701667	-74649	-20.7358	-24883	842
2014-12-17 08:42:15	d	d	1	2529	0.7025	-74646	-20.735	-24882	843
2014-12-17 08:42:18	d	d	1	2532	0.703333	-74643	-20.7342	-24881	844
2014-12-17 08:42:21	d	d	1	2535	0.704167	-74640	-20.7333	-24880	845
2014-12-17 08:42:24	d	d	1	2538	0.705	-74637	-20.7325	-24879	846
2014-12-17 08:42:27	l	l	2	2541	0.705833	-74634	-20.7317	-24878	847
2014-12-17 08:42:30	d	d	1	2544	0.706667	-74631	-20.7308	-24877	848
2014-12-17 08:42:33	d	d	1	2547	0.7075	-74628	-20.73	-24876	849
2014-12-17 08:42:36	q	w	0	2550	0.708333	-74625	-20.7292	-24875	850
2014-12-17 08:42:39	q	w	0	2553	0.709167	-74622	-20.7283	-24874	851
2014-12-17 08:42:42	d	d	1	2556	0.71	-74619	-20.7275	-24873	852
2014-12-17 08:42:45	d	d	1	2559	0.710833	-74616	-20.7267	-24872	853
2014-12-17 08:42:48	d	d	1	2562	0.711667	-74613	-20.7258	-24871	854
2014-12-17 08:42:51	d	d	1	2565	0.7125	-74610	-20.725	-24870	855
2014-12-17 08:42:54	d	d	1	2568	0.713333	-74607	-20.7242	-24869	856
2014-12-17 08:42:57	d	d	1	2571	0.714167	-74604	-20.7233	-24868	857
2014-12-17 08:43:00	d	d	1	2574	0.715	-74601	-20.7225	-24867	858
2014-12-17 08:43:03	d	d	1	2577	0.715833	-74598	-20.7217	-24866	859
2014-12-17 08:43:06	d	d	1	2580	0.716667	-74595	-20.7208	-24865	860
2014-12-17 08:43:09	l	l	2	2583	0.7175	-74592	-20.72	-24864	861
2014-12-17 08:43:12	d	d	1	2586	0.718333	-74589	-20.7192	-24863	862
2014-12-17 08:43:15	d	d	1	2589	0.719167	-74586	-20.7183	-24862	863
2014-12-17 08:43:18	d	d	1	2592	0.72	-74583	-20.7175	-24861	864
2014-12-17 08:43:21	d	d	1	2595	0.720833	-74580	-20.7167	-24860	865
2014-12-17 08:43:24	d	d	1	2598	0.721667	-74577	-20.7158	-24859	866
2014-12-17 08:43:27	l	d	1	2601	0.7225	-74574	-20.715	-24858	867
2014-12-17 08:43:30	d	d	1	2604	0.723333	-74571	-20.7142	-24857	868
2014-12-17 08:43:33	d	d	1	2607	0.724167	-74568	-20.7133	-24856	869
2014-12-17 08:43:36	d	d	1	2610	0.725	-74565	-20.7125	-24855	870
2014-12-17 08:43:39	d	d	1	2613	0.725833	-74562	-20.7117	-24854	871
2014-12-17 08:43:42	d	d	1	2616	0.726667	-74559	-20.7108	-24853	872
2014-12-17 08:43:45	d	d	1	2619	0.7275	-74556	-20.71	-24852	873
2014-12-17 08:43:48	d	d	1	2622	0.728333	-74553	-20.7092	-24851	874
2014-12-17 08:43:51	d	d	1	2625	0.729167	-74550	-20.7083	-24850	875
2014-12-17 08:43:54	d	d	1	2628	0.73	-74547	-20.7075	-24849	876
2014-12-17 08:43:57	d	d	1	2631	0.730833	-74544	-20.7067	-24848	877
2014-12-17 08:44:00	d	d	1	2634	0.731667	-74541	-20.7058	-24847	878
2014-12-17 08:44:03	d	d	1	2637	0.7325	-74538	-20.705	-24846	879
2014-12-17 08:44:06	l	l	2	2640	0.733333	-74535	-20.7042	-24845	880
2014-12-17 08:44:09	d	d	1	2643	0.734167	-74532	-20.7033	-24844	881
2014-12-17 08:44:12	d	d	1	2646	0.735	-74529	-20.7025	-24843	882
2014-12-17 08:44:15	d	d	1	2649	0.735833	-74526	-20.7017	-24842	883
2014-12-17 08:44:18	d	d	1	2652	0.736667	-74523	-20.7008	-24841	884
2014-12-17 08:44:21	d	d	1	2655	0.7375	-74520	-20.7	-24840	885
2014-12-17 08:44:24	d	d	1	2658	0.738333	-74517	-20.6992	-24839	886
2014-12-17 08:44:27	d	d	1	2661	0.739167	-74514	-20.6983	-24838	887
2014-12-17 08:44:30	d	d	1	2664	0.74	-74511	-20.6975	-24837	888
2014-12-17 08:44:33	d	d	1	2667	0.740833	-74508	-20.6967	-24836	889
2014-12-17 08:44:36	d	d	1	2670	0.741667	-74505	-20.6958	-24835	890
2014-12-17 08:44:39	d	d	1	2673	0.7425	-74502	-20.695	-24834	891
2014-12-17 08:44:42	d	d	1	2676	0.743333	-74499	-20.6942	-24833	892
2014-12-17 08:44:45	d	d	1	2679	0.744167	-74496	-20.6933	-24832	893
2014-12-17 08:44:48	d	d	1	2682	0.745	-74493	-20.6925	-24831	894
2014-12-17 08:44:51	d	d	1	2685	0.745833	-74490	-20.6917	-24830	895
2014-12-17 08:44:54	d	d	1	2688	0.746667	-74487	-20.6908	-24829	896
2014-12-17 08:44:57	d	d	1	2691	0.7475	-74484	-20.69	-24828	897
2014-12-17 08:45:00	d	d	1	2694	0.748333	-74481	-20.6892	-24827	898
2014-12-17 08:45:03	d	d	1	2697	0.749167	-74478	-20.6883	-24826	899
2014-12-17 08:45:06	d	d	1	2700	0.75	-74475	-20.6875	-24825	900
2014-12-17 08:45:09	d	d	1	2703	0.750833	-74472	-20.6867	-24824	901
2014-12-17 08:45:12	d	d	1	2706	0.751667	-74469	-20.6858	-24823	902
2014-12-17 08:45:15	q	w	0	2709	0.7525	-74466	-20.685	-24822	903
2014-12-17 08:45:18	q	w	0	2712	0.753333	-74463	-20.6842	-24821	904
2014-12-17 08:45:21	q	w	0	2715	0.754167	-74460	-20.6833	-24820	905
2014-12-17 08:45:24	d	d	1	2718	0.755	-74457	-20.6825	-24819	906
2014-12-17 08:45:27	d	d	1	2721	0.755833	-74454	-20.6817	-24818	907
2014-12-17 08:45:30	d	d	1	2724	0.756667	-74451	-20.6808	-24817	908
2014-12-17 08:45:33	d	d	1	2727	0.7575	-74448	-20.68	-24816	909
2014-12-17 08:45:36	d	d	1	2730	0.758333	-74445	-20.6792	-24815	910
2014-12-17 08:45:39	d	d	1	2733	0.759167	-74442	-20.6783	-24814	911
2014-12-17 08:45:42	d	d	1	2736	0.76	-74439	-20.6775	-24813	912
2014-12-17 08:45:45	d	d	1	2739	0.760833	-74436	-20.6767	-24812	913
2014-12-17 08:45:48	d	d	1	2742	0.761667	-74433	-20.6758	-24811	914
2014-12-17 08:45:51	d	d	1	2745	0.7625	-74430	-20.675	-24810	915
2014-12-17 08:45:54	d	d	1	2748	0.763333	-74427	-20.6742	-24809	916
2014-12-17 08:45:57	d	d	1	2751	0.764167	-74424	-20.6733	-24808	917
2014-12-17 08:46:00	d	d	1	2754	0.765	-74421	-20.6725	-24807	918
2014-12-17 08:46:03	d	d	1	2757	0.765833	-74418	-20.6717	-24806	919
2014-12-17 08:46:06	d	d	1	2760	0.766667	-74415	-20.6708	-24805	920
2014-12-17 08:46:09	d	d	1	2763	0.7675	-74412	-20.67	-24804	921
2014-12-17 08:46:12	d	d	1	2766	0.768333	-74409	-20.6692	-24803	922
2014-12-17 08:46:15	s	i	3	2769	0.769167	-74406	-20.6683	-24802	923
2014-12-17 08:46:18	d	d	1	2772	0.77	-74403	-20.6675	-24801	924
2014-12-17 08:46:21	d	d	1	2775	0.770833	-74400	-20.6667	-24800	925
2014-12-17 08:46:24	d	d	1	2778	0.771667	-74397	-20.6658	-24799	926
2014-12-17 08:46:27	d	d	1	2781	0.7725	-74394	-20.665	-24798	927
2014-12-17 08:46:30	d	d	1	2784	0.773333	-74391	-20.6642	-24797	928
2014-12-17 08:46:33	d	d	1	2787	0.774167	-74388	-20.6633	-24796	929
2014-12-17 08:46:36	d	d	1	2790	0.775	-74385	-20.6625	-24795	930
2014-12-17 08:46:39	d	d	1	2793	0.775833	-74382	-20.6617	-24794	931
2014-12-17 08:46:42	d	d	1	2796	0.776667	-74379	-20.6608	-24793	932
2014-12-17 08:46:45	d	d	1	2799	0.7775	-74376	-20.66	-24792	933
2014-12-17 08:46:48	d	d	1	2802	0.778333	-74373	-20.6592	-24791	934
2014-12-17 08:46:51	si	w	0	2805	0.779167	-74370	-20.6583	-24790	935
2014-12-17 08:46:54	q	w	0	2808	0.78	-74367	-20.6575	-24789	936
2014-12-17 08:46:57	d	d	1	2811	0.780833	-74364	-20.6567	-24788	937
2014-12-17 08:47:00	q	w	0	2814	0.781667	-74361	-20.6558	-24787	938
2014-12-17 08:47:03	q	w	0	2817	0.7825	-74358	-20.655	-24786	939
2014-12-17 08:47:06	d	d	1	2820	0.783333	-74355	-20.6542	-24785	940
2014-12-17 08:47:09	d	d	1	2823	0.784167	-74352	-20.6533	-24784	941
2014-12-17 08:47:12	d	d	1	2826	0.785	-74349	-20.6525	-24783	942
2014-12-17 08:47:15	r	g	2	2829	0.785833	-74346	-20.6517	-24782	943
2014-12-17 08:47:18	r	g	2	2832	0.786667	-74343	-20.6508	-24781	944
2014-12-17 08:47:21	l	l	2	2835	0.7875	-74340	-20.65	-24780	945
2014-12-17 08:47:24	l	l	2	2838	0.788333	-74337	-20.6492	-24779	946
2014-12-17 08:47:27	d	d	1	2841	0.789167	-74334	-20.6483	-24778	947
2014-12-17 08:47:30	d	d	1	2844	0.79	-74331	-20.6475	-24777	948
2014-12-17 08:47:33	s	i	3	2847	0.790833	-74328	-20.6467	-24776	949
2014-12-17 08:47:36	d	d	1	2850	0.791667	-74325	-20.6458	-24775	950
2014-12-17 08:47:39	d	d	1	2853	0.7925	-74322	-20.645	-24774	951
2014-12-17 08:47:42	d	d	1	2856	0.793333	-74319	-20.6442	-24773	952
2014-12-17 08:47:45	d	d	1	2859	0.794167	-74316	-20.6433	-24772	953
2014-12-17 08:47:48	d	d	1	2862	0.795	-74313	-20.6425	-24771	954
2014-12-17 08:47:51	d	d	1	2865	0.795833	-74310	-20.6417	-24770	955
2014-12-17 08:47:54	r	g	2	2868	0.796667	-74307	-20.6408	-24769	956
2014-12-17 08:47:57	r	i	3	2871	0.7975	-74304	-20.64	-24768	957
2014-12-17 08:48:00	r	i	3	2874	0.798333	-74301	-20.6392	-24767	958
2014-12-17 08:48:03	d	d	1	2877	0.799167	-74298	-20.6383	-24766	959
2014-12-17 08:48:06	d	d	1	2880	0.8	-74295	-20.6375	-24765	960
2014-12-17 08:48:09	d	d	1	2883	0.800833	-74292	-20.6367	-24764	961
2014-12-17 08:48:12	d	d	1	2886	0.801667	-74289	-20.6358	-24763	962
2014-12-17 08:48:15	d	d	1	2889	0.8025	-74286	-20.635	-24762	963
2014-12-17 08:48:18	d	d	1	2892	0.803333	-74283	-20.6342	-24761	964
2014-12-17 08:48:21	d	d	1	2895	0.804167	-74280	-20.6333	-24760	965
2014-12-17 08:48:24	l	l	2	2898	0.805	-74277	-20.6325	-24759	966
2014-12-17 08:48:27	l	l	2	2901	0.805833	-74274	-20.6317	-24758	967
2014-12-17 08:48:30	l	l	2	2904	0.806667	-74271	-20.6308	-24757	968
2014-12-17 08:48:33	d	d	1	2907	0.8075	-74268	-20.63	-24756	969
2014-12-17 08:48:36	d	d	1	2910	0.808333	-74265	-20.6292	-24755	970
2014-12-17 08:48:39	d	d	1	2913	0.809167	-74262	-20.6283	-24754	971
2014-12-17 08:48:42	q	w	0	2916	0.81	-74259	-20.6275	-24753	972
2014-12-17 08:48:45	d	d	1	2919	0.810833	-74256	-20.6267	-24752	973
2014-12-17 08:48:48	d	d	1	2922	0.811667	-74253	-20.6258	-24751	974
2014-12-17 08:48:51	l	l	2	2925	0.8125	-74250	-20.625	-24750	975
2014-12-17 08:48:54	d	d	1	2928	0.813333	-74247	-20.6242	-24749	976
2014-12-17 08:48:57	d	d	1	2931	0.814167	-74244	-20.6233	-24748	977
2014-12-17 08:49:00	l	d	1	2934	0.815	-74241	-20.6225	-24747	978
2014-12-17 08:49:03	d	d	1	2937	0.815833	-74238	-20.6217	-24746	979
2014-12-17 08:49:06	d	d	1	2940	0.816667	-74235	-20.6208	-24745	980
2014-12-17 08:49:09	d	d	1	2943	0.8175	-74232	-20.62	-24744	981
2014-12-17 08:49:12	d	d	1	2946	0.818333	-74229	-20.6192	-24743	982
2014-12-17 08:49:15	d	d	1	2949	0.819167	-74226	-20.6183	-24742	983
2014-12-17 08:49:18	l	l	2	2952	0.82	-74223	-20.6175	-24741	984
2014-12-17 08:49:21	d	d	1	2955	0.820833	-74220	-20.6167	-24740	985
2014-12-17 08:49:24	d	d	1	2958	0.821667	-74217	-20.6158	-24739	986
2014-12-17 08:49:27	d	d	1	2961	0.8225	-74214	-20.615	-24738	987
2014-12-17 08:49:30	d	d	1	2964	0.823333	-74211	-20.6142	-24737	988
2014-12-17 08:49:33	d	d	1	2967	0.824167	-74208	-20.6133	-24736	989
2014-12-17 08:49:36	d	d	1	2970	0.825	-74205	-20.6125	-24735	990
2014-12-17 08:49:39	l	l	2	2973	0.825833	-74202	-20.6117	-24734	991
2014-12-17 08:49:42	d	d	1	2976	0.826667	-74199	-20.6108	-24733	992
2014-12-17 08:49:45	l	d	1	2979	0.8275	-74196	-20.61	-24732	993
2014-12-17 08:49:48	l	l	2	2982	0.828333	-74193	-20.6092	-24731	994
2014-12-17 08:49:51	l	l	2	2985	0.829167	-74190	-20.6083	-24730	995
2014-12-17 08:49:54	d	d	1	2988	0.83	-74187	-20.6075	-24729	996
2014-12-17 08:49:57	d	d	1	2991	0.830833	-74184	-20.6067	-24728	997
2014-12-17 08:50:00	d	d	1	2994	0.831667	-74181	-20.6058	-24727	998
2014-12-17 08:50:03	d	d	1	2997	0.8325	-74178	-20.605	-24726	999
2014-12-17 08:50:06	l	d	1	3000	0.833333	-74175	-20.6042	-24725	1000
2014-12-17 08:50:09	l	l	2	3003	0.834167	-74172	-20.6033	-24724	1001
2014-12-17 08:50:12	l	l	2	3006	0.835	-74169	-20.6025	-24723	1002
2014-12-17 08:50:15	d	d	1	3009	0.835833	-74166	-20.6017	-24722	1003
2014-12-17 08:50:18	l	l	2	3012	0.836667	-74163	-20.6008	-24721	1004
2014-12-17 08:50:21	l	l	2	3015	0.8375	-74160	-20.6	-24720	1005
2014-12-17 08:50:24	l	l	2	3018	0.838333	-74157	-20.5992	-24719	1006
2014-12-17 08:50:27	d	d	1	3021	0.839167	-74154	-20.5983	-24718	1007
2014-12-17 08:50:30	l	d	1	3024	0.84	-74151	-20.5975	-24717	1008
2014-12-17 08:50:33	d	d	1	3027	0.840833	-74148	-20.5967	-24716	1009
2014-12-17 08:50:36	d	d	1	3030	0.841667	-74145	-20.5958	-24715	1010
2014-12-17 08:50:39	d	d	1	3033	0.8425	-74142	-20.595	-24714	1011
2014-12-17 08:50:42	d	d	1	3036	0.843333	-74139	-20.5942	-24713	1012
2014-12-17 08:50:45	d	d	1	3039	0.844167	-74136	-20.5933	-24712	1013
2014-12-17 08:50:48	d	d	1	3042	0.845	-74133	-20.5925	-24711	1014
2014-12-17 08:50:51	d	d	1	3045	0.845833	-74130	-20.5917	-24710	1015
2014-12-17 08:50:54	d	d	1	3048	0.846667	-74127	-20.5908	-24709	1016
2014-12-17 08:50:57	d	d	1	3051	0.8475	-74124	-20.59	-24708	1017
2014-12-17 08:51:00	d	d	1	3054	0.848333	-74121	-20.5892	-24707	1018
2014-12-17 08:51:03	d	d	1	3057	0.849167	-74118	-20.5883	-24706	1019
2014-12-17 08:51:06	d	d	1	3060	0.85	-74115	-20.5875	-24705	1020
2014-12-17 08:51:09	d	d	1	3063	0.850833	-74112	-20.5867	-24704	1021
2014-12-17 08:51:12	d	d	1	3066	0.851667	-74109	-20.5858	-24703	1022
2014-12-17 08:51:15	d	d	1	3069	0.8525	-74106	-20.585	-24702	1023
2014-12-17 08:51:18	d	d	1	3072	0.853333	-74103	-20.5842	-24701	1024
2014-12-17 08:51:21	l	l	2	3075	0.854167	-74100	-20.5833	-24700	1025
2014-12-17 08:51:24	d	d	1	3078	0.855	-74097	-20.5825	-24699	1026
2014-12-17 08:51:27	d	d	1	3081	0.855833	-74094	-20.5817	-24698	1027
2014-12-17 08:51:30	d	d	1	3084	0.856667	-74091	-20.5808	-24697	1028
2014-12-17 08:51:33	l	l	2	3087	0.8575	-74088	-20.58	-24696	1029
2014-12-17 08:51:36	d	d	1	3090	0.858333	-74085	-20.5792	-24695	1030
2014-12-17 08:51:39	d	d	1	3093	0.859167	-74082	-20.5783	-24694	1031
2014-12-17 08:51:42	l	l	2	3096	0.86	-74079	-20.5775	-24693	1032
2014-12-17 08:51:45	d	d	1	3099	0.860833	-74076	-20.5767	-24692	1033
2014-12-17 08:51:48	d	d	1	3102	0.861667	-74073	-20.5758	-24691	1034
2014-12-17 08:51:51	l	d	1	3105	0.8625	-74070	-20.575	-24690	1035
2014-12-17 08:51:54	d	d	1	3108	0.863333	-74067	-20.5742	-24689	1036
2014-12-17 08:51:57	l	l	2	3111	0.864167	-74064	-20.5733	-24688	1037
2014-12-17 08:52:00	l	l	2	3114	0.865	-74061	-20.5725	-24687	1038
2014-12-17 08:52:03	l	d	1	3117	0.865833	-74058	-20.5717	-24686	1039
2014-12-17 08:52:06	d	d	1	3120	0.866667	-74055	-20.5708	-24685	1040
2014-12-17 08:52:09	d	d	1	3123	0.8675	-74052	-20.57	-24684	1041
2014-12-17 08:52:12	d	d	1	3126	0.868333	-74049	-20.5692	-24683	1042
2014-12-17 08:52:15	d	d	1	3129	0.869167	-74046	-20.5683	-24682	1043
2014-12-17 08:52:18	d	d	1	3132	0.87	-74043	-20.5675	-24681	1044
2014-12-17 08:52:21	l	l	2	3135	0.870833	-74040	-20.5667	-24680	1045
2014-12-17 08:52:24	l	l	2	3138	0.871667	-74037	-20.5658	-24679	1046
2014-12-17 08:52:27	d	d	1	3141	0.8725	-74034	-20.565	-24678	1047
2014-12-17 08:52:30	d	d	1	3144	0.873333	-74031	-20.5642	-24677	1048
2014-12-17 08:52:33	d	d	1	3147	0.874167	-74028	-20.5633	-24676	1049
2014-12-17 08:52:36	l	d	1	3150	0.875	-74025	-20.5625	-24675	1050
2014-12-17 08:52:39	l	l	2	3153	0.875833	-74022	-20.5617	-24674	1051
2014-12-17 08:52:42	d	d	1	3156	0.876667	-74019	-20.5608	-24673	1052
2014-12-17 08:52:45	s	d	1	3159	0.8775	-74016	-20.56	-24672	1053
2014-12-17 08:52:48	l	d	1	3162	0.878333	-74013	-20.5592	-24671	1054
2014-12-17 08:52:51	l	d	1	3165	0.879167	-74010	-20.5583	-24670	1055
2014-12-17 08:52:54	d	d	1	3168	0.88	-74007	-20.5575	-24669	1056
2014-12-17 08:52:57	d	d	1	3171	0.880833	-74004	-20.5567	-24668	1057
2014-12-17 08:53:00	d	d	1	3174	0.881667	-74001	-20.5558	-24667	1058
2014-12-17 08:53:03	d	d	1	3177	0.8825	-73998	-20.555	-24666	1059
2014-12-17 08:53:06	d	d	1	3180	0.883333	-73995	-20.5542	-24665	1060
2014-12-17 08:53:09	d	d	1	3183	0.884167	-73992	-20.5533	-24664	1061
2014-12-17 08:53:12	l	d	1	3186	0.885	-73989	-20.5525	-24663	1062
2014-12-17 08:53:15	d	d	1	3189	0.885833	-73986	-20.5517	-24662	1063
2014-12-17 08:53:18	d	d	1	3192	0.886667	-73983	-20.5508	-24661	1064
2014-12-17 08:53:21	l	d	1	3195	0.8875	-73980	-20.55	-24660	1065
2014-12-17 08:53:24	l	d	1	3198	0.888333	-73977	-20.5492	-24659	1066
2014-12-17 08:53:27	d	d	1	3201	0.889167	-73974	-20.5483	-24658	1067
2014-12-17 08:53:30	d	d	1	3204	0.89	-73971	-20.5475	-24657	1068
2014-12-17 08:53:33	d	d	1	3207	0.890833	-73968	-20.5467	-24656	1069
2014-12-17 08:53:36	d	d	1	3210	0.891667	-73965	-20.5458	-24655	1070
2014-12-17 08:53:39	d	d	1	3213	0.8925	-73962	-20.545	-24654	1071
2014-12-17 08:53:42	l	d	1	3216	0.893333	-73959	-20.5442	-24653	1072
2014-12-17 08:53:45	l	d	1	3219	0.894167	-73956	-20.5433	-24652	1073
2014-12-17 08:53:48	d	d	1	3222	0.895	-73953	-20.5425	-24651	1074
2014-12-17 08:53:51	l	d	1	3225	0.895833	-73950	-20.5417	-24650	1075
2014-12-17 08:53:54	d	d	1	3228	0.896667	-73947	-20.5408	-24649	1076
2014-12-17 08:53:57	l	d	1	3231	0.8975	-73944	-20.54	-24648	1077
2014-12-17 08:54:00	l	l	2	3234	0.898333	-73941	-20.5392	-24647	1078
2014-12-17 08:54:03	l	l	2	3237	0.899167	-73938	-20.5383	-24646	1079
2014-12-17 08:54:06	l	l	2	3240	0.9	-73935	-20.5375	-24645	1080
2014-12-17 08:54:09	d	d	1	3243	0.900833	-73932	-20.5367	-24644	1081
2014-12-17 08:54:12	d	d	1	3246	0.901667	-73929	-20.5358	-24643	1082
2014-12-17 08:54:15	s	l	2	3249	0.9025	-73926	-20.535	-24642	1083
2014-12-17 08:54:18	s	d	1	3252	0.903333	-73923	-20.5342	-24641	1084
2014-12-17 08:54:21	d	d	1	3255	0.904167	-73920	-20.5333	-24640	1085
2014-12-17 08:54:24	d	d	1	3258	0.905	-73917	-20.5325	-24639	1086
2014-12-17 08:54:27	d	d	1	3261	0.905833	-73914	-20.5317	-24638	1087
2014-12-17 08:54:30	d	d	1	3264	0.906667	-73911	-20.5308	-24637	1088
2014-12-17 08:54:33	d	d	1	3267	0.9075	-73908	-20.53	-24636	1089
2014-12-17 08:54:36	d	d	1	3270	0.908333	-73905	-20.5292	-24635	1090
2014-12-17 08:54:39	d	d	1	3273	0.909167	-73902	-20.5283	-24634	1091
2014-12-17 08:54:42	l	d	1	3276	0.91	-73899	-20.5275	-24633	1092
2014-12-17 08:54:45	d	d	1	3279	0.910833	-73896	-20.5267	-24632	1093
2014-12-17 08:54:48	d	d	1	3282	0.911667	-73893	-20.5258	-24631	1094
2014-12-17 08:54:51	l	d	1	3285	0.9125	-73890	-20.525	-24630	1095
2014-12-17 08:54:54	d	d	1	3288	0.913333	-73887	-20.5242	-24629	1096
2014-12-17 08:54:57	d	d	1	3291	0.914167	-73884	-20.5233	-24628	1097
2014-12-17 08:55:00	d	d	1	3294	0.915	-73881	-20.5225	-24627	1098
2014-12-17 08:55:03	d	d	1	3297	0.915833	-73878	-20.5217	-24626	1099
2014-12-17 08:55:06	d	d	1	3300	0.916667	-73875	-20.5208	-24625	1100
2014-12-17 08:55:09	d	d	1	3303	0.9175	-73872	-20.52	-24624	1101
2014-12-17 08:55:12	d	d	1	3306	0.918333	-73869	-20.5192	-24623	1102
2014-12-17 08:55:15	l	d	1	3309	0.919167	-73866	-20.5183	-24622	1103
2014-12-17 08:55:18	d	d	1	3312	0.92	-73863	-20.5175	-24621	1104
2014-12-17 08:55:21	l	l	2	3315	0.920833	-73860	-20.5167	-24620	1105
2014-12-17 08:55:24	l	l	2	3318	0.921667	-73857	-20.5158	-24619	1106
2014-12-17 08:55:27	l	l	2	3321	0.9225	-73854	-20.515	-24618	1107
2014-12-17 08:55:30	d	d	1	3324	0.923333	-73851	-20.5142	-24617	1108
2014-12-17 08:55:33	d	d	1	3327	0.924167	-73848	-20.5133	-24616	1109
2014-12-17 08:55:36	d	d	1	3330	0.925	-73845	-20.5125	-24615	1110
2014-12-17 08:55:39	d	d	1	3333	0.925833	-73842	-20.5117	-24614	1111
2014-12-17 08:55:42	d	d	1	3336	0.926667	-73839	-20.5108	-24613	1112
2014-12-17 08:55:45	l	l	2	3339	0.9275	-73836	-20.51	-24612	1113
2014-12-17 08:55:48	d	d	1	3342	0.928333	-73833	-20.5092	-24611	1114
2014-12-17 08:55:51	d	d	1	3345	0.929167	-73830	-20.5083	-24610	1115
2014-12-17 08:55:54	d	d	1	3348	0.93	-73827	-20.5075	-24609	1116
2014-12-17 08:55:57	l	l	2	3351	0.930833	-73824	-20.5067	-24608	1117
2014-12-17 08:56:00	q	w	0	3354	0.931667	-73821	-20.5058	-24607	1118
2014-12-17 08:56:03	q	w	0	3357	0.9325	-73818	-20.505	-24606	1119
2014-12-17 08:56:06	d	d	1	3360	0.933333	-73815	-20.5042	-24605	1120
2014-12-17 08:56:09	l	d	1	3363	0.934167	-73812	-20.5033	-24604	1121
2014-12-17 08:56:12	l	l	2	3366	0.935	-73809	-20.5025	-24603	1122
2014-12-17 08:56:15	l	l	2	3369	0.935833	-73806	-20.5017	-24602	1123
2014-12-17 08:56:18	d	d	1	3372	0.936667	-73803	-20.5008	-24601	1124
2014-12-17 08:56:21	l	l	2	3375	0.9375	-73800	-20.5	-24600	1125
2014-12-17 08:56:24	d	d	1	3378	0.938333	-73797	-20.4992	-24599	1126
2014-12-17 08:56:27	l	l	2	3381	0.939167	-73794	-20.4983	-24598	1127
2014-12-17 08:56:30	l	l	2	3384	0.94	-73791	-20.4975	-24597	1128
2014-12-17 08:56:33	l	l	2	3387	0.940833	-73788	-20.4967	-24596	1129
2014-12-17 08:56:36	d	d	1	3390	0.941667	-73785	-20.4958	-24595	1130
2014-12-17 08:56:39	d	d	1	3393	0.9425	-73782	-20.495	-24594	1131
2014-12-17 08:56:42	l	i	3	3396	0.943333	-73779	-20.4942	-24593	1132
2014-12-17 08:56:45	l	l	2	3399	0.944167	-73776	-20.4933	-24592	1133
2014-12-17 08:56:48	l	l	2	3402	0.945	-73773	-20.4925	-24591	1134
2014-12-17 08:56:51	l	l	2	3405	0.945833	-73770	-20.4917	-24590	1135
2014-12-17 08:56:54	d	d	1	3408	0.946667	-73767	-20.4908	-24589	1136
2014-12-17 08:56:57	d	d	1	3411	0.9475	-73764	-20.49	-24588	1137
2014-12-17 08:57:00	d	d	1	3414	0.948333	-73761	-20.4892	-24587	1138
2014-12-17 08:57:03	d	d	1	3417	0.949167	-73758	-20.4883	-24586	1139
2014-12-17 08:57:06	d	d	1	3420	0.95	-73755	-20.4875	-24585	1140
2014-12-17 08:57:09	l	i	3	3423	0.950833	-73752	-20.4867	-24584	1141
2014-12-17 08:57:12	l	d	1	3426	0.951667	-73749	-20.4858	-24583	1142
2014-12-17 08:57:15	l	d	1	3429	0.9525	-73746	-20.485	-24582	1143
2014-12-17 08:57:18	d	d	1	3432	0.953333	-73743	-20.4842	-24581	1144
2014-12-17 08:57:21	d	d	1	3435	0.954167	-73740	-20.4833	-24580	1145
2014-12-17 08:57:24	d	d	1	3438	0.955	-73737	-20.4825	-24579	1146
2014-12-17 08:57:27	d	d	1	3441	0.955833	-73734	-20.4817	-24578	1147
2014-12-17 08:57:30	l	d	1	3444	0.956667	-73731	-20.4808	-24577	1148
2014-12-17 08:57:33	l	d	1	3447	0.9575	-73728	-20.48	-24576	1149
2014-12-17 08:57:36	l	l	2	3450	0.958333	-73725	-20.4792	-24575	1150
2014-12-17 08:57:39	l	d	1	3453	0.959167	-73722	-20.4783	-24574	1151
2014-12-17 08:57:42	l	d	1	3456	0.96	-73719	-20.4775	-24573	1152
2014-12-17 08:57:45	d	d	1	3459	0.960833	-73716	-20.4767	-24572	1153
2014-12-17 08:57:48	l	l	2	3462	0.961667	-73713	-20.4758	-24571	1154
2014-12-17 08:57:51	d	d	1	3465	0.9625	-73710	-20.475	-24570	1155
2014-12-17 08:57:54	d	d	1	3468	0.963333	-73707	-20.4742	-24569	1156
2014-12-17 08:57:57	l	d	1	3471	0.964167	-73704	-20.4733	-24568	1157
2014-12-17 08:58:00	d	d	1	3474	0.965	-73701	-20.4725	-24567	1158
2014-12-17 08:58:03	l	l	2	3477	0.965833	-73698	-20.4717	-24566	1159
2014-12-17 08:58:06	l	d	1	3480	0.966667	-73695	-20.4708	-24565	1160
2014-12-17 08:58:09	d	d	1	3483	0.9675	-73692	-20.47	-24564	1161
2014-12-17 08:58:12	s	i	3	3486	0.968333	-73689	-20.4692	-24563	1162
2014-12-17 08:58:15	s	i	3	3489	0.969167	-73686	-20.4683	-24562	1163
2014-12-17 08:58:18	d	d	1	3492	0.97	-73683	-20.4675	-24561	1164
2014-12-17 08:58:21	d	d	1	3495	0.970833	-73680	-20.4667	-24560	1165
2014-12-17 08:58:24	l	l	2	3498	0.971667	-73677	-20.4658	-24559	1166
2014-12-17 08:58:27	d	d	1	3501	0.9725	-73674	-20.465	-24558	1167
2014-12-17 08:58:30	l	d	1	3504	0.973333	-73671	-20.4642	-24557	1168
2014-12-17 08:58:33	d	d	1	3507	0.974167	-73668	-20.4633	-24556	1169
2014-12-17 08:58:36	d	d	1	3510	0.975	-73665	-20.4625	-24555	1170
2014-12-17 08:58:39	d	d	1	3513	0.975833	-73662	-20.4617	-24554	1171
2014-12-17 08:58:42	d	d	1	3516	0.976667	-73659	-20.4608	-24553	1172
2014-12-17 08:58:45	l	d	1	3519	0.9775	-73656	-20.46	-24552	1173
2014-12-17 08:58:48	d	d	1	3522	0.978333	-73653	-20.4592	-24551	1174
2014-12-17 08:58:51	d	d	1	3525	0.979167	-73650	-20.4583	-24550	1175
2014-12-17 08:58:54	d	d	1	3528	0.98	-73647	-20.4575	-24549	1176
2014-12-17 08:58:57	d	d	1	3531	0.980833	-73644	-20.4567	-24548	1177
2014-12-17 08:59:00	l	l	2	3534	0.981667	-73641	-20.4558	-24547	1178
2014-12-17 08:59:03	l	d	1	3537	0.9825	-73638	-20.455	-24546	1179
2014-12-17 08:59:06	l	l	2	3540	0.983333	-73635	-20.4542	-24545	1180
2014-12-17 08:59:09	l	l	2	3543	0.984167	-73632	-20.4533	-24544	1181
2014-12-17 08:59:12	l	l	2	3546	0.985	-73629	-20.4525	-24543	1182
2014-12-17 08:59:15	l	l	2	3549	0.985833	-73626	-20.4517	-24542	1183
2014-12-17 08:59:18	l	l	2	3552	0.986667	-73623	-20.4508	-24541	1184
2014-12-17 08:59:21	l	l	2	3555	0.9875	-73620	-20.45	-24540	1185
2014-12-17 08:59:24	d	d	1	3558	0.988333	-73617	-20.4492	-24539	1186
2014-12-17 08:59:27	l	l	2	3561	0.989167	-73614	-20.4483	-24538	1187
2014-12-17 08:59:30	d	d	1	3564	0.99	-73611	-20.4475	-24537	1188
2014-12-17 08:59:33	l	l	2	3567	0.990833	-73608	-20.4467	-24536	1189
2014-12-17 08:59:36	l	l	2	3570	0.991667	-73605	-20.4458	-24535	1190
2014-12-17 08:59:39	d	d	1	3573	0.9925	-73602	-20.445	-24534	1191
2014-12-17 08:59:42	l	l	2	3576	0.993333	-73599	-20.4442	-24533	1192
2014-12-17 08:59:45	l	l	2	3579	0.994167	-73596	-20.4433	-24532	1193
2014-12-17 08:59:48	l	l	2	3582	0.995	-73593	-20.4425	-24531	1194
2014-12-17 08:59:51	l	i	3	3585	0.995833	-73590	-20.4417	-24530	1195
2014-12-17 08:59:54	d	d	1	3588	0.996667	-73587	-20.4408	-24529	1196
2014-12-17 08:59:57	d	d	1	3591	0.9975	-73584	-20.44	-24528	1197
2014-12-17 09:00:00	l	i	3	3594	0.998333	-73581	-20.4392	-24527	1198
2014-12-17 09:00:03	l	l	2	3597	0.999167	-73578	-20.4383	-24526	1199
2014-12-17 09:00:06	d	d	1	3600	1	-73575	-20.4375	-24525	1200
2014-12-17 09:00:09	l	d	1	3603	1.00083	-73572	-20.4367	-24524	1201
2014-12-17 09:00:12	l	l	2	3606	1.00167	-73569	-20.4358	-24523	1202
2014-12-17 09:00:15	l	l	2	3609	1.0025	-73566	-20.435	-24522	1203
2014-12-17 09:00:18	d	d	1	3612	1.00333	-73563	-20.4342	-24521	1204
2014-12-17 09:00:21	l	l	2	3615	1.00417	-73560	-20.4333	-24520	1205
2014-12-17 09:00:24	d	d	1	3618	1.005	-73557	-20.4325	-24519	1206
2014-12-17 09:00:27	s	l	2	3621	1.00583	-73554	-20.4317	-24518	1207
2014-12-17 09:00:30	s	s	4	3624	1.00667	-73551	-20.4308	-24517	1208
2014-12-17 09:00:33	d	d	1	3627	1.0075	-73548	-20.43	-24516	1209
2014-12-17 09:00:36	l	l	2	3630	1.00833	-73545	-20.4292	-24515	1210
2014-12-17 09:00:39	d	d	1	3633	1.00917	-73542	-20.4283	-24514	1211
2014-12-17 09:00:42	d	d	1	3636	1.01	-73539	-20.4275	-24513	1212
2014-12-17 09:00:45	l	d	1	3639	1.01083	-73536	-20.4267	-24512	1213
2014-12-17 09:00:48	l	d	1	3642	1.01167	-73533	-20.4258	-24511	1214
2014-12-17 09:00:51	d	d	1	3645	1.0125	-73530	-20.425	-24510	1215
2014-12-17 09:00:54	l	l	2	3648	1.01333	-73527	-20.4242	-24509	1216
2014-12-17 09:00:57	l	l	2	3651	1.01417	-73524	-20.4233	-24508	1217
2014-12-17 09:01:00	l	d	1	3654	1.015	-73521	-20.4225	-24507	1218
2014-12-17 09:01:03	l	d	1	3657	1.01583	-73518	-20.4217	-24506	1219
2014-12-17 09:01:06	d	d	1	3660	1.01667	-73515	-20.4208	-24505	1220
2014-12-17 09:01:09	d	d	1	3663	1.0175	-73512	-20.42	-24504	1221
2014-12-17 09:01:12	l	l	2	3666	1.01833	-73509	-20.4192	-24503	1222
2014-12-17 09:01:15	d	d	1	3669	1.01917	-73506	-20.4183	-24502	1223
2014-12-17 09:01:18	d	d	1	3672	1.02	-73503	-20.4175	-24501	1224
2014-12-17 09:01:21	d	d	1	3675	1.02083	-73500	-20.4167	-24500	1225
2014-12-17 09:01:24	l	d	1	3678	1.02167	-73497	-20.4158	-24499	1226
2014-12-17 09:01:27	l	l	2	3681	1.0225	-73494	-20.415	-24498	1227
2014-12-17 09:01:30	d	d	1	3684	1.02333	-73491	-20.4142	-24497	1228
2014-12-17 09:01:33	d	d	1	3687	1.02417	-73488	-20.4133	-24496	1229
2014-12-17 09:01:36	l	l	2	3690	1.025	-73485	-20.4125	-24495	1230
2014-12-17 09:01:39	d	d	1	3693	1.02583	-73482	-20.4117	-24494	1231
2014-12-17 09:01:42	d	d	1	3696	1.02667	-73479	-20.4108	-24493	1232
2014-12-17 09:01:45	d	d	1	3699	1.0275	-73476	-20.41	-24492	1233
2014-12-17 09:01:48	si	w	0	3702	1.02833	-73473	-20.4092	-24491	1234
2014-12-17 09:01:51	si	w	0	3705	1.02917	-73470	-20.4083	-24490	1235
2014-12-17 09:01:54	q	w	0	3708	1.03	-73467	-20.4075	-24489	1236
2014-12-17 09:01:57	m	w	0	3711	1.03083	-73464	-20.4067	-24488	1237
2014-12-17 09:02:00	m	w	0	3714	1.03167	-73461	-20.4058	-24487	1238
2014-12-17 09:02:03	m	w	0	3717	1.0325	-73458	-20.405	-24486	1239
2014-12-17 09:02:06	m	w	0	3720	1.03333	-73455	-20.4042	-24485	1240
2014-12-17 09:02:09	m	w	0	3723	1.03417	-73452	-20.4033	-24484	1241
2014-12-17 09:02:12	m	w	0	3726	1.035	-73449	-20.4025	-24483	1242
2014-12-17 09:02:15	m	w	0	3729	1.03583	-73446	-20.4017	-24482	1243
2014-12-17 09:02:18	m	w	0	3732	1.03667	-73443	-20.4008	-24481	1244
2014-12-17 09:02:21	m	w	0	3735	1.0375	-73440	-20.4	-24480	1245
2014-12-17 09:02:24	q	w	0	3738	1.03833	-73437	-20.3992	-24479	1246
2014-12-17 09:02:27	q	w	0	3741	1.03917	-73434	-20.3983	-24478	1247
2014-12-17 09:02:30	m	w	0	3744	1.04	-73431	-20.3975	-24477	1248
2014-12-17 09:02:33	m	w	0	3747	1.04083	-73428	-20.3967	-24476	1249
2014-12-17 09:02:36	m	w	0	3750	1.04167	-73425	-20.3958	-24475	1250
2014-12-17 09:02:39	m	w	0	3753	1.0425	-73422	-20.395	-24474	1251
2014-12-17 09:02:42	m	w	0	3756	1.04333	-73419	-20.3942	-24473	1252
2014-12-17 09:02:45	q	w	0	3759	1.04417	-73416	-20.3933	-24472	1253
2014-12-17 09:02:48	q	w	0	3762	1.045	-73413	-20.3925	-24471	1254
2014-12-17 09:02:51	q	w	0	3765	1.04583	-73410	-20.3917	-24470	1255
2014-12-17 09:02:54	m	w	0	3768	1.04667	-73407	-20.3908	-24469	1256
2014-12-17 09:02:57	m	w	0	3771	1.0475	-73404	-20.39	-24468	1257
2014-12-17 09:03:00	m	w	0	3774	1.04833	-73401	-20.3892	-24467	1258
2014-12-17 09:03:03	q	w	0	3777	1.04917	-73398	-20.3883	-24466	1259
2014-12-17 09:03:06	m	w	0	3780	1.05	-73395	-20.3875	-24465	1260
2014-12-17 09:03:09	m	w	0	3783	1.05083	-73392	-20.3867	-24464	1261
2014-12-17 09:03:12	m	w	0	3786	1.05167	-73389	-20.3858	-24463	1262
2014-12-17 09:03:15	m	w	0	3789	1.0525	-73386	-20.385	-24462	1263
2014-12-17 09:03:18	m	w	0	3792	1.05333	-73383	-20.3842	-24461	1264
2014-12-17 09:03:21	m	w	0	3795	1.05417	-73380	-20.3833	-24460	1265
2014-12-17 09:03:24	m	w	0	3798	1.055	-73377	-20.3825	-24459	1266
2014-12-17 09:03:27	m	w	0	3801	1.05583	-73374	-20.3817	-24458	1267
2014-12-17 09:03:30	m	w	0	3804	1.05667	-73371	-20.3808	-24457	1268
2014-12-17 09:03:33	m	w	0	3807	1.0575	-73368	-20.38	-24456	1269
2014-12-17 09:03:36	m	w	0	3810	1.05833	-73365	-20.3792	-24455	1270
2014-12-17 09:03:39	m	w	0	3813	1.05917	-73362	-20.3783	-24454	1271
2014-12-17 09:03:42	m	w	0	3816	1.06	-73359	-20.3775	-24453	1272
2014-12-17 09:03:45	q	w	0	3819	1.06083	-73356	-20.3767	-24452	1273
2014-12-17 09:03:48	m	w	0	3822	1.06167	-73353	-20.3758	-24451	1274
2014-12-17 09:03:51	q	w	0	3825	1.0625	-73350	-20.375	-24450	1275
2014-12-17 09:03:54	m	w	0	3828	1.06333	-73347	-20.3742	-24449	1276
2014-12-17 09:03:57	m	w	0	3831	1.06417	-73344	-20.3733	-24448	1277
2014-12-17 09:04:00	m	w	0	3834	1.065	-73341	-20.3725	-24447	1278
2014-12-17 09:04:03	m	w	0	3837	1.06583	-73338	-20.3717	-24446	1279
2014-12-17 09:04:06	m	w	0	3840	1.06667	-73335	-20.3708	-24445	1280
2014-12-17 09:04:09	m	w	0	3843	1.0675	-73332	-20.37	-24444	1281
2014-12-17 09:04:12	m	w	0	3846	1.06833	-73329	-20.3692	-24443	1282
2014-12-17 09:04:15	m	w	0	3849	1.06917	-73326	-20.3683	-24442	1283
2014-12-17 09:04:18	m	w	0	3852	1.07	-73323	-20.3675	-24441	1284
2014-12-17 09:04:21	m	w	0	3855	1.07083	-73320	-20.3667	-24440	1285
2014-12-17 09:04:24	m	w	0	3858	1.07167	-73317	-20.3658	-24439	1286
2014-12-17 09:04:27	m	w	0	3861	1.0725	-73314	-20.365	-24438	1287
2014-12-17 09:04:30	m	w	0	3864	1.07333	-73311	-20.3642	-24437	1288
2014-12-17 09:04:33	m	w	0	3867	1.07417	-73308	-20.3633	-24436	1289
2014-12-17 09:04:36	m	w	0	3870	1.075	-73305	-20.3625	-24435	1290
2014-12-17 09:04:39	m	w	0	3873	1.07583	-73302	-20.3617	-24434	1291
2014-12-17 09:04:42	m	w	0	3876	1.07667	-73299	-20.3608	-24433	1292
2014-12-17 09:04:45	m	w	0	3879	1.0775	-73296	-20.36	-24432	1293
2014-12-17 09:04:48	m	w	0	3882	1.07833	-73293	-20.3592	-24431	1294
2014-12-17 09:04:51	m	w	0	3885	1.07917	-73290	-20.3583	-24430	1295
2014-12-17 09:04:54	m	w	0	3888	1.08	-73287	-20.3575	-24429	1296
2014-12-17 09:04:57	m	w	0	3891	1.08083	-73284	-20.3567	-24428	1297
2014-12-17 09:05:00	m	w	0	3894	1.08167	-73281	-20.3558	-24427	1298
2014-12-17 09:05:03	m	w	0	3897	1.0825	-73278	-20.355	-24426	1299
2014-12-17 09:05:06	q	w	0	3900	1.08333	-73275	-20.3542	-24425	1300
2014-12-17 09:05:09	m	w	0	3903	1.08417	-73272	-20.3533	-24424	1301
2014-12-17 09:05:12	m	w	0	3906	1.085	-73269	-20.3525	-24423	1302
2014-12-17 09:05:15	m	w	0	3909	1.08583	-73266	-20.3517	-24422	1303
2014-12-17 09:05:18	m	w	0	3912	1.08667	-73263	-20.3508	-24421	1304
2014-12-17 09:05:21	m	w	0	3915	1.0875	-73260	-20.35	-24420	1305
2014-12-17 09:05:24	m	w	0	3918	1.08833	-73257	-20.3492	-24419	1306
2014-12-17 09:05:27	m	w	0	3921	1.08917	-73254	-20.3483	-24418	1307
2014-12-17 09:05:30	m	w	0	3924	1.09	-73251	-20.3475	-24417	1308
2014-12-17 09:05:33	m	w	0	3927	1.09083	-73248	-20.3467	-24416	1309
2014-12-17 09:05:36	m	w	0	3930	1.09167	-73245	-20.3458	-24415	1310
2014-12-17 09:05:39	m	w	0	3933	1.0925	-73242	-20.345	-24414	1311
2014-12-17 09:05:42	m	w	0	3936	1.09333	-73239	-20.3442	-24413	1312
2014-12-17 09:05:45	m	w	0	3939	1.09417	-73236	-20.3433	-24412	1313
2014-12-17 09:05:48	m	w	0	3942	1.095	-73233	-20.3425	-24411	1314
2014-12-17 09:05:51	m	w	0	3945	1.09583	-73230	-20.3417	-24410	1315
2014-12-17 09:05:54	q	w	0	3948	1.09667	-73227	-20.3408	-24409	1316
2014-12-17 09:05:57	q	w	0	3951	1.0975	-73224	-20.34	-24408	1317
2014-12-17 09:06:00	q	w	0	3954	1.09833	-73221	-20.3392	-24407	1318
2014-12-17 09:06:03	m	w	0	3957	1.09917	-73218	-20.3383	-24406	1319
2014-12-17 09:06:06	m	w	0	3960	1.1	-73215	-20.3375	-24405	1320
2014-12-17 09:06:09	s	d	1	3963	1.10083	-73212	-20.3367	-24404	1321
2014-12-17 09:06:12	s	d	1	3966	1.10167	-73209	-20.3358	-24403	1322
2014-12-17 09:06:15	s	d	1	3969	1.1025	-73206	-20.335	-24402	1323
2014-12-17 09:06:18	q	w	0	3972	1.10333	-73203	-20.3342	-24401	1324
2014-12-17 09:06:21	m	w	0	3975	1.10417	-73200	-20.3333	-24400	1325
2014-12-17 09:06:24	m	w	0	3978	1.105	-73197	-20.3325	-24399	1326
2014-12-17 09:06:27	m	w	0	3981	1.10583	-73194	-20.3317	-24398	1327
2014-12-17 09:06:30	m	w	0	3984	1.10667	-73191	-20.3308	-24397	1328
2014-12-17 09:06:33	m	w	0	3987	1.1075	-73188	-20.33	-24396	1329
2014-12-17 09:06:36	m	w	0	3990	1.10833	-73185	-20.3292	-24395	1330
2014-12-17 09:06:39	m	w	0	3993	1.10917	-73182	-20.3283	-24394	1331
2014-12-17 09:06:42	m	w	0	3996	1.11	-73179	-20.3275	-24393	1332
2014-12-17 09:06:45	m	w	0	3999	1.11083	-73176	-20.3267	-24392	1333
2014-12-17 09:06:48	m	w	0	4002	1.11167	-73173	-20.3258	-24391	1334
2014-12-17 09:06:51	m	w	0	4005	1.1125	-73170	-20.325	-24390	1335
2014-12-17 09:06:54	q	w	0	4008	1.11333	-73167	-20.3242	-24389	1336
2014-12-17 09:06:57	si	w	0	4011	1.11417	-73164	-20.3233	-24388	1337
2014-12-17 09:07:00	si	w	0	4014	1.115	-73161	-20.3225	-24387	1338
2014-12-17 09:07:03	si	w	0	4017	1.11583	-73158	-20.3217	-24386	1339
2014-12-17 09:07:06	q	w	0	4020	1.11667	-73155	-20.3208	-24385	1340
2014-12-17 09:07:09	si	w	0	4023	1.1175	-73152	-20.32	-24384	1341
2014-12-17 09:07:12	si	w	0	4026	1.11833	-73149	-20.3192	-24383	1342
2014-12-17 09:07:15	si	w	0	4029	1.11917	-73146	-20.3183	-24382	1343
2014-12-17 09:07:18	si	w	0	4032	1.12	-73143	-20.3175	-24381	1344
2014-12-17 09:07:21	si	w	0	4035	1.12083	-73140	-20.3167	-24380	1345
2014-12-17 09:07:24	si	w	0	4038	1.12167	-73137	-20.3158	-24379	1346
2014-12-17 09:07:27	si	w	0	4041	1.1225	-73134	-20.315	-24378	1347
2014-12-17 09:07:30	si	w	0	4044	1.12333	-73131	-20.3142	-24377	1348
2014-12-17 09:07:33	si	w	0	4047	1.12417	-73128	-20.3133	-24376	1349
2014-12-17 09:07:36	m	w	0	4050	1.125	-73125	-20.3125	-24375	1350
2014-12-17 09:07:39	m	w	0	4053	1.12583	-73122	-20.3117	-24374	1351
2014-12-17 09:07:42	si	w	0	4056	1.12667	-73119	-20.3108	-24373	1352
2014-12-17 09:07:45	si	w	0	4059	1.1275	-73116	-20.31	-24372	1353
2014-12-17 09:07:48	si	w	0	4062	1.12833	-73113	-20.3092	-24371	1354
2014-12-17 09:07:51	si	w	0	4065	1.12917	-73110	-20.3083	-24370	1355
2014-12-17 09:07:54	si	w	0	4068	1.13	-73107	-20.3075	-24369	1356
2014-12-17 09:07:57	si	w	0	4071	1.13083	-73104	-20.3067	-24368	1357
2014-12-17 09:08:00	si	w	0	4074	1.13167	-73101	-20.3058	-24367	1358
2014-12-17 09:08:03	si	w	0	4077	1.1325	-73098	-20.305	-24366	1359
2014-12-17 09:08:06	m	w	0	4080	1.13333	-73095	-20.3042	-24365	1360
2014-12-17 09:08:09	si	w	0	4083	1.13417	-73092	-20.3033	-24364	1361
2014-12-17 09:08:12	si	w	0	4086	1.135	-73089	-20.3025	-24363	1362
2014-12-17 09:08:15	d	d	1	4089	1.13583	-73086	-20.3017	-24362	1363
2014-12-17 09:08:18	d	d	1	4092	1.13667	-73083	-20.3008	-24361	1364
2014-12-17 09:08:21	d	d	1	4095	1.1375	-73080	-20.3	-24360	1365
2014-12-17 09:08:24	si	w	0	4098	1.13833	-73077	-20.2992	-24359	1366
2014-12-17 09:08:27	si	w	0	4101	1.13917	-73074	-20.2983	-24358	1367
2014-12-17 09:08:30	si	w	0	4104	1.14	-73071	-20.2975	-24357	1368
2014-12-17 09:08:33	m	w	0	4107	1.14083	-73068	-20.2967	-24356	1369
2014-12-17 09:08:36	m	w	0	4110	1.14167	-73065	-20.2958	-24355	1370
2014-12-17 09:08:39	m	w	0	4113	1.1425	-73062	-20.295	-24354	1371
2014-12-17 09:08:42	d	d	1	4116	1.14333	-73059	-20.2942	-24353	1372
2014-12-17 09:08:45	d	d	1	4119	1.14417	-73056	-20.2933	-24352	1373
2014-12-17 09:08:48	d	d	1	4122	1.145	-73053	-20.2925	-24351	1374
2014-12-17 09:08:51	d	d	1	4125	1.14583	-73050	-20.2917	-24350	1375
2014-12-17 09:08:54	d	d	1	4128	1.14667	-73047	-20.2908	-24349	1376
2014-12-17 09:08:57	d	d	1	4131	1.1475	-73044	-20.29	-24348	1377
2014-12-17 09:09:00	d	d	1	4134	1.14833	-73041	-20.2892	-24347	1378
2014-12-17 09:09:03	m	w	0	4137	1.14917	-73038	-20.2883	-24346	1379
2014-12-17 09:09:06	q	w	0	4140	1.15	-73035	-20.2875	-24345	1380
2014-12-17 09:09:09	si	w	0	4143	1.15083	-73032	-20.2867	-24344	1381
2014-12-17 09:09:12	si	w	0	4146	1.15167	-73029	-20.2858	-24343	1382
2014-12-17 09:09:15	si	w	0	4149	1.1525	-73026	-20.285	-24342	1383
2014-12-17 09:09:18	si	w	0	4152	1.15333	-73023	-20.2842	-24341	1384
2014-12-17 09:09:21	d	d	1	4155	1.15417	-73020	-20.2833	-24340	1385
2014-12-17 09:09:24	si	w	0	4158	1.155	-73017	-20.2825	-24339	1386
2014-12-17 09:09:27	si	w	0	4161	1.15583	-73014	-20.2817	-24338	1387
2014-12-17 09:09:30	q	w	0	4164	1.15667	-73011	-20.2808	-24337	1388
2014-12-17 09:09:33	si	w	0	4167	1.1575	-73008	-20.28	-24336	1389
2014-12-17 09:09:36	si	w	0	4170	1.15833	-73005	-20.2792	-24335	1390
2014-12-17 09:09:39	si	w	0	4173	1.15917	-73002	-20.2783	-24334	1391
2014-12-17 09:09:42	si	w	0	4176	1.16	-72999	-20.2775	-24333	1392
2014-12-17 09:09:45	si	w	0	4179	1.16083	-72996	-20.2767	-24332	1393
2014-12-17 09:09:48	si	w	0	4182	1.16167	-72993	-20.2758	-24331	1394
2014-12-17 09:09:51	si	w	0	4185	1.1625	-72990	-20.275	-24330	1395
2014-12-17 09:09:54	si	w	0	4188	1.16333	-72987	-20.2742	-24329	1396
2014-12-17 09:09:57	si	w	0	4191	1.16417	-72984	-20.2733	-24328	1397
2014-12-17 09:10:00	si	w	0	4194	1.165	-72981	-20.2725	-24327	1398
2014-12-17 09:10:03	si	w	0	4197	1.16583	-72978	-20.2717	-24326	1399
2014-12-17 09:10:06	si	w	0	4200	1.16667	-72975	-20.2708	-24325	1400
2014-12-17 09:10:09	si	w	0	4203	1.1675	-72972	-20.27	-24324	1401
2014-12-17 09:10:12	si	w	0	4206	1.16833	-72969	-20.2692	-24323	1402
2014-12-17 09:10:15	si	w	0	4209	1.16917	-72966	-20.2683	-24322	1403
2014-12-17 09:10:18	si	w	0	4212	1.17	-72963	-20.2675	-24321	1404
2014-12-17 09:10:21	si	w	0	4215	1.17083	-72960	-20.2667	-24320	1405
2014-12-17 09:10:24	q	w	0	4218	1.17167	-72957	-20.2658	-24319	1406
2014-12-17 09:10:27	si	w	0	4221	1.1725	-72954	-20.265	-24318	1407
2014-12-17 09:10:30	si	w	0	4224	1.17333	-72951	-20.2642	-24317	1408
2014-12-17 09:10:33	si	w	0	4227	1.17417	-72948	-20.2633	-24316	1409
2014-12-17 09:10:36	si	w	0	4230	1.175	-72945	-20.2625	-24315	1410
2014-12-17 09:10:39	si	w	0	4233	1.17583	-72942	-20.2617	-24314	1411
2014-12-17 09:10:42	si	w	0	4236	1.17667	-72939	-20.2608	-24313	1412
2014-12-17 09:10:45	si	w	0	4239	1.1775	-72936	-20.26	-24312	1413
2014-12-17 09:10:48	si	w	0	4242	1.17833	-72933	-20.2592	-24311	1414
2014-12-17 09:10:51	q	w	0	4245	1.17917	-72930	-20.2583	-24310	1415
2014-12-17 09:10:54	si	w	0	4248	1.18	-72927	-20.2575	-24309	1416
2014-12-17 09:10:57	si	w	0	4251	1.18083	-72924	-20.2567	-24308	1417
2014-12-17 09:11:00	si	w	0	4254	1.18167	-72921	-20.2558	-24307	1418
2014-12-17 09:11:03	q	w	0	4257	1.1825	-72918	-20.255	-24306	1419
2014-12-17 09:11:06	si	w	0	4260	1.18333	-72915	-20.2542	-24305	1420
2014-12-17 09:11:09	si	w	0	4263	1.18417	-72912	-20.2533	-24304	1421
2014-12-17 09:11:12	si	w	0	4266	1.185	-72909	-20.2525	-24303	1422
2014-12-17 09:11:15	si	w	0	4269	1.18583	-72906	-20.2517	-24302	1423
2014-12-17 09:11:18	si	w	0	4272	1.18667	-72903	-20.2508	-24301	1424
2014-12-17 09:11:21	si	w	0	4275	1.1875	-72900	-20.25	-24300	1425
2014-12-17 09:11:24	si	w	0	4278	1.18833	-72897	-20.2492	-24299	1426
2014-12-17 09:11:27	q	w	0	4281	1.18917	-72894	-20.2483	-24298	1427
2014-12-17 09:11:30	si	w	0	4284	1.19	-72891	-20.2475	-24297	1428
2014-12-17 09:11:33	si	w	0	4287	1.19083	-72888	-20.2467	-24296	1429
2014-12-17 09:11:36	si	w	0	4290	1.19167	-72885	-20.2458	-24295	1430
2014-12-17 09:11:39	q	w	0	4293	1.1925	-72882	-20.245	-24294	1431
2014-12-17 09:11:42	si	w	0	4296	1.19333	-72879	-20.2442	-24293	1432
2014-12-17 09:11:45	si	w	0	4299	1.19417	-72876	-20.2433	-24292	1433
2014-12-17 09:11:48	m	w	0	4302	1.195	-72873	-20.2425	-24291	1434
2014-12-17 09:11:51	m	w	0	4305	1.19583	-72870	-20.2417	-24290	1435
2014-12-17 09:11:54	si	w	0	4308	1.19667	-72867	-20.2408	-24289	1436
2014-12-17 09:11:57	si	w	0	4311	1.1975	-72864	-20.24	-24288	1437
2014-12-17 09:12:00	si	w	0	4314	1.19833	-72861	-20.2392	-24287	1438
2014-12-17 09:12:03	si	w	0	4317	1.19917	-72858	-20.2383	-24286	1439
2014-12-17 09:12:06	si	w	0	4320	1.2	-72855	-20.2375	-24285	1440
2014-12-17 09:12:09	si	w	0	4323	1.20083	-72852	-20.2367	-24284	1441
2014-12-17 09:12:12	si	w	0	4326	1.20167	-72849	-20.2358	-24283	1442
2014-12-17 09:12:15	si	w	0	4329	1.2025	-72846	-20.235	-24282	1443
2014-12-17 09:12:18	si	w	0	4332	1.20333	-72843	-20.2342	-24281	1444
2014-12-17 09:12:21	si	w	0	4335	1.20417	-72840	-20.2333	-24280	1445
2014-12-17 09:12:24	si	w	0	4338	1.205	-72837	-20.2325	-24279	1446
2014-12-17 09:12:27	si	w	0	4341	1.20583	-72834	-20.2317	-24278	1447
2014-12-17 09:12:30	si	w	0	4344	1.20667	-72831	-20.2308	-24277	1448
2014-12-17 09:12:33	si	w	0	4347	1.2075	-72828	-20.23	-24276	1449
2014-12-17 09:12:36	si	w	0	4350	1.20833	-72825	-20.2292	-24275	1450
2014-12-17 09:12:39	si	w	0	4353	1.20917	-72822	-20.2283	-24274	1451
2014-12-17 09:12:42	si	w	0	4356	1.21	-72819	-20.2275	-24273	1452
2014-12-17 09:12:45	si	w	0	4359	1.21083	-72816	-20.2267	-24272	1453
2014-12-17 09:12:48	d	d	1	4362	1.21167	-72813	-20.2258	-24271	1454
2014-12-17 09:12:51	d	d	1	4365	1.2125	-72810	-20.225	-24270	1455
2014-12-17 09:12:54	si	w	0	4368	1.21333	-72807	-20.2242	-24269	1456
2014-12-17 09:12:57	si	w	0	4371	1.21417	-72804	-20.2233	-24268	1457
2014-12-17 09:13:00	si	w	0	4374	1.215	-72801	-20.2225	-24267	1458
2014-12-17 09:13:03	si	w	0	4377	1.21583	-72798	-20.2217	-24266	1459
2014-12-17 09:13:06	si	w	0	4380	1.21667	-72795	-20.2208	-24265	1460
2014-12-17 09:13:09	si	w	0	4383	1.2175	-72792	-20.22	-24264	1461
2014-12-17 09:13:12	si	w	0	4386	1.21833	-72789	-20.2192	-24263	1462
2014-12-17 09:13:15	m	w	0	4389	1.21917	-72786	-20.2183	-24262	1463
2014-12-17 09:13:18	m	w	0	4392	1.22	-72783	-20.2175	-24261	1464
2014-12-17 09:13:21	m	w	0	4395	1.22083	-72780	-20.2167	-24260	1465
2014-12-17 09:13:24	m	w	0	4398	1.22167	-72777	-20.2158	-24259	1466
2014-12-17 09:13:27	si	w	0	4401	1.2225	-72774	-20.215	-24258	1467
2014-12-17 09:13:30	si	w	0	4404	1.22333	-72771	-20.2142	-24257	1468
2014-12-17 09:13:33	si	w	0	4407	1.22417	-72768	-20.2133	-24256	1469
2014-12-17 09:13:36	si	w	0	4410	1.225	-72765	-20.2125	-24255	1470
2014-12-17 09:13:39	si	w	0	4413	1.22583	-72762	-20.2117	-24254	1471
2014-12-17 09:13:42	q	w	0	4416	1.22667	-72759	-20.2108	-24253	1472
2014-12-17 09:13:45	si	w	0	4419	1.2275	-72756	-20.21	-24252	1473
2014-12-17 09:13:48	si	w	0	4422	1.22833	-72753	-20.2092	-24251	1474
2014-12-17 09:13:51	si	w	0	4425	1.22917	-72750	-20.2083	-24250	1475
2014-12-17 09:13:54	si	w	0	4428	1.23	-72747	-20.2075	-24249	1476
2014-12-17 09:13:57	si	w	0	4431	1.23083	-72744	-20.2067	-24248	1477
2014-12-17 09:14:00	si	w	0	4434	1.23167	-72741	-20.2058	-24247	1478
2014-12-17 09:14:03	si	w	0	4437	1.2325	-72738	-20.205	-24246	1479
2014-12-17 09:14:06	si	w	0	4440	1.23333	-72735	-20.2042	-24245	1480
2014-12-17 09:14:09	si	w	0	4443	1.23417	-72732	-20.2033	-24244	1481
2014-12-17 09:14:12	si	w	0	4446	1.235	-72729	-20.2025	-24243	1482
2014-12-17 09:14:15	q	w	0	4449	1.23583	-72726	-20.2017	-24242	1483
2014-12-17 09:14:18	si	w	0	4452	1.23667	-72723	-20.2008	-24241	1484
2014-12-17 09:14:21	m	w	0	4455	1.2375	-72720	-20.2	-24240	1485
2014-12-17 09:14:24	si	w	0	4458	1.23833	-72717	-20.1992	-24239	1486
2014-12-17 09:14:27	si	w	0	4461	1.23917	-72714	-20.1983	-24238	1487
2014-12-17 09:14:30	si	w	0	4464	1.24	-72711	-20.1975	-24237	1488
2014-12-17 09:14:33	si	w	0	4467	1.24083	-72708	-20.1967	-24236	1489
2014-12-17 09:14:36	si	w	0	4470	1.24167	-72705	-20.1958	-24235	1490
2014-12-17 09:14:39	si	w	0	4473	1.2425	-72702	-20.195	-24234	1491
2014-12-17 09:14:42	si	w	0	4476	1.24333	-72699	-20.1942	-24233	1492
2014-12-17 09:14:45	si	w	0	4479	1.24417	-72696	-20.1933	-24232	1493
2014-12-17 09:14:48	si	w	0	4482	1.245	-72693	-20.1925	-24231	1494
2014-12-17 09:14:51	si	w	0	4485	1.24583	-72690	-20.1917	-24230	1495
2014-12-17 09:14:54	si	w	0	4488	1.24667	-72687	-20.1908	-24229	1496
2014-12-17 09:14:57	si	w	0	4491	1.2475	-72684	-20.19	-24228	1497
2014-12-17 09:15:00	si	w	0	4494	1.24833	-72681	-20.1892	-24227	1498
2014-12-17 09:15:03	si	w	0	4497	1.24917	-72678	-20.1883	-24226	1499
2014-12-17 09:15:06	si	w	0	4500	1.25	-72675	-20.1875	-24225	1500
2014-12-17 09:15:09	si	w	0	4503	1.25083	-72672	-20.1867	-24224	1501
2014-12-17 09:15:12	si	w	0	4506	1.25167	-72669	-20.1858	-24223	1502
2014-12-17 09:15:15	si	w	0	4509	1.2525	-72666	-20.185	-24222	1503
2014-12-17 09:15:18	m	w	0	4512	1.25333	-72663	-20.1842	-24221	1504
2014-12-17 09:15:21	q	w	0	4515	1.25417	-72660	-20.1833	-24220	1505
2014-12-17 09:15:24	q	w	0	4518	1.255	-72657	-20.1825	-24219	1506
2014-12-17 09:15:27	q	w	0	4521	1.25583	-72654	-20.1817	-24218	1507
2014-12-17 09:15:30	q	w	0	4524	1.25667	-72651	-20.1808	-24217	1508
2014-12-17 09:15:33	q	w	0	4527	1.2575	-72648	-20.18	-24216	1509
2014-12-17 09:15:36	q	w	0	4530	1.25833	-72645	-20.1792	-24215	1510
2014-12-17 09:15:39	q	w	0	4533	1.25917	-72642	-20.1783	-24214	1511
2014-12-17 09:15:42	q	w	0	4536	1.26	-72639	-20.1775	-24213	1512
2014-12-17 09:15:45	q	w	0	4539	1.26083	-72636	-20.1767	-24212	1513
2014-12-17 09:15:48	q	w	0	4542	1.26167	-72633	-20.1758	-24211	1514
2014-12-17 09:15:51	si	w	0	4545	1.2625	-72630	-20.175	-24210	1515
2014-12-17 09:15:54	si	w	0	4548	1.26333	-72627	-20.1742	-24209	1516
2014-12-17 09:15:57	q	w	0	4551	1.26417	-72624	-20.1733	-24208	1517
2014-12-17 09:16:00	q	w	0	4554	1.265	-72621	-20.1725	-24207	1518
2014-12-17 09:16:03	q	w	0	4557	1.26583	-72618	-20.1717	-24206	1519
2014-12-17 09:16:06	si	w	0	4560	1.26667	-72615	-20.1708	-24205	1520
2014-12-17 09:16:09	si	w	0	4563	1.2675	-72612	-20.17	-24204	1521
2014-12-17 09:16:12	si	w	0	4566	1.26833	-72609	-20.1692	-24203	1522
2014-12-17 09:16:15	si	w	0	4569	1.26917	-72606	-20.1683	-24202	1523
2014-12-17 09:16:18	si	w	0	4572	1.27	-72603	-20.1675	-24201	1524
2014-12-17 09:16:21	si	w	0	4575	1.27083	-72600	-20.1667	-24200	1525
2014-12-17 09:16:24	si	w	0	4578	1.27167	-72597	-20.1658	-24199	1526
2014-12-17 09:16:27	si	w	0	4581	1.2725	-72594	-20.165	-24198	1527
2014-12-17 09:16:30	si	w	0	4584	1.27333	-72591	-20.1642	-24197	1528
2014-12-17 09:16:33	q	w	0	4587	1.27417	-72588	-20.1633	-24196	1529
2014-12-17 09:16:36	si	w	0	4590	1.275	-72585	-20.1625	-24195	1530
2014-12-17 09:16:39	si	w	0	4593	1.27583	-72582	-20.1617	-24194	1531
2014-12-17 09:16:42	si	w	0	4596	1.27667	-72579	-20.1608	-24193	1532
2014-12-17 09:16:45	si	w	0	4599	1.2775	-72576	-20.16	-24192	1533
2014-12-17 09:16:48	si	w	0	4602	1.27833	-72573	-20.1592	-24191	1534
2014-12-17 09:16:51	si	w	0	4605	1.27917	-72570	-20.1583	-24190	1535
2014-12-17 09:16:54	si	w	0	4608	1.28	-72567	-20.1575	-24189	1536
2014-12-17 09:16:57	si	w	0	4611	1.28083	-72564	-20.1567	-24188	1537
2014-12-17 09:17:00	si	w	0	4614	1.28167	-72561	-20.1558	-24187	1538
2014-12-17 09:17:03	si	w	0	4617	1.2825	-72558	-20.155	-24186	1539
2014-12-17 09:17:06	si	w	0	4620	1.28333	-72555	-20.1542	-24185	1540
2014-12-17 09:17:09	si	w	0	4623	1.28417	-72552	-20.1533	-24184	1541
2014-12-17 09:17:12	si	w	0	4626	1.285	-72549	-20.1525	-24183	1542
2014-12-17 09:17:15	si	w	0	4629	1.28583	-72546	-20.1517	-24182	1543
2014-12-17 09:17:18	si	w	0	4632	1.28667	-72543	-20.1508	-24181	1544
2014-12-17 09:17:21	si	w	0	4635	1.2875	-72540	-20.15	-24180	1545
2014-12-17 09:17:24	si	w	0	4638	1.28833	-72537	-20.1492	-24179	1546
2014-12-17 09:17:27	si	w	0	4641	1.28917	-72534	-20.1483	-24178	1547
2014-12-17 09:17:30	si	w	0	4644	1.29	-72531	-20.1475	-24177	1548
2014-12-17 09:17:33	si	w	0	4647	1.29083	-72528	-20.1467	-24176	1549
2014-12-17 09:17:36	q	w	0	4650	1.29167	-72525	-20.1458	-24175	1550
2014-12-17 09:17:39	q	w	0	4653	1.2925	-72522	-20.145	-24174	1551
2014-12-17 09:17:42	si	w	0	4656	1.29333	-72519	-20.1442	-24173	1552
2014-12-17 09:17:45	si	w	0	4659	1.29417	-72516	-20.1433	-24172	1553
2014-12-17 09:17:48	si	w	0	4662	1.295	-72513	-20.1425	-24171	1554
2014-12-17 09:17:51	si	w	0	4665	1.29583	-72510	-20.1417	-24170	1555
2014-12-17 09:17:54	si	w	0	4668	1.29667	-72507	-20.1408	-24169	1556
2014-12-17 09:17:57	si	w	0	4671	1.2975	-72504	-20.14	-24168	1557
2014-12-17 09:18:00	si	w	0	4674	1.29833	-72501	-20.1392	-24167	1558
2014-12-17 09:18:03	si	w	0	4677	1.29917	-72498	-20.1383	-24166	1559
2014-12-17 09:18:06	si	w	0	4680	1.3	-72495	-20.1375	-24165	1560
2014-12-17 09:18:09	si	w	0	4683	1.30083	-72492	-20.1367	-24164	1561
2014-12-17 09:18:12	si	w	0	4686	1.30167	-72489	-20.1358	-24163	1562
2014-12-17 09:18:15	si	w	0	4689	1.3025	-72486	-20.135	-24162	1563
2014-12-17 09:18:18	q	w	0	4692	1.30333	-72483	-20.1342	-24161	1564
2014-12-17 09:18:21	q	w	0	4695	1.30417	-72480	-20.1333	-24160	1565
2014-12-17 09:18:24	q	w	0	4698	1.305	-72477	-20.1325	-24159	1566
2014-12-17 09:18:27	si	w	0	4701	1.30583	-72474	-20.1317	-24158	1567
2014-12-17 09:18:30	si	w	0	4704	1.30667	-72471	-20.1308	-24157	1568
2014-12-17 09:18:33	si	w	0	4707	1.3075	-72468	-20.13	-24156	1569
2014-12-17 09:18:36	si	w	0	4710	1.30833	-72465	-20.1292	-24155	1570
2014-12-17 09:18:39	si	w	0	4713	1.30917	-72462	-20.1283	-24154	1571
2014-12-17 09:18:42	si	w	0	4716	1.31	-72459	-20.1275	-24153	1572
2014-12-17 09:18:45	si	w	0	4719	1.31083	-72456	-20.1267	-24152	1573
2014-12-17 09:18:48	si	w	0	4722	1.31167	-72453	-20.1258	-24151	1574
2014-12-17 09:18:51	si	w	0	4725	1.3125	-72450	-20.125	-24150	1575
2014-12-17 09:18:54	si	w	0	4728	1.31333	-72447	-20.1242	-24149	1576
2014-12-17 09:18:57	si	w	0	4731	1.31417	-72444	-20.1233	-24148	1577
2014-12-17 09:19:00	si	w	0	4734	1.315	-72441	-20.1225	-24147	1578
2014-12-17 09:19:03	si	w	0	4737	1.31583	-72438	-20.1217	-24146	1579
2014-12-17 09:19:06	si	w	0	4740	1.31667	-72435	-20.1208	-24145	1580
2014-12-17 09:19:09	d	d	1	4743	1.3175	-72432	-20.12	-24144	1581
2014-12-17 09:19:12	d	d	1	4746	1.31833	-72429	-20.1192	-24143	1582
2014-12-17 09:19:15	si	w	0	4749	1.31917	-72426	-20.1183	-24142	1583
2014-12-17 09:19:18	si	w	0	4752	1.32	-72423	-20.1175	-24141	1584
2014-12-17 09:19:21	q	w	0	4755	1.32083	-72420	-20.1167	-24140	1585
2014-12-17 09:19:24	q	w	0	4758	1.32167	-72417	-20.1158	-24139	1586
2014-12-17 09:19:27	q	w	0	4761	1.3225	-72414	-20.115	-24138	1587
2014-12-17 09:19:30	q	w	0	4764	1.32333	-72411	-20.1142	-24137	1588
2014-12-17 09:19:33	q	w	0	4767	1.32417	-72408	-20.1133	-24136	1589
2014-12-17 09:19:36	q	w	0	4770	1.325	-72405	-20.1125	-24135	1590
2014-12-17 09:19:39	q	w	0	4773	1.32583	-72402	-20.1117	-24134	1591
2014-12-17 09:19:42	q	w	0	4776	1.32667	-72399	-20.1108	-24133	1592
2014-12-17 09:19:45	q	w	0	4779	1.3275	-72396	-20.11	-24132	1593
2014-12-17 09:19:48	q	w	0	4782	1.32833	-72393	-20.1092	-24131	1594
2014-12-17 09:19:51	q	w	0	4785	1.32917	-72390	-20.1083	-24130	1595
2014-12-17 09:19:54	q	w	0	4788	1.33	-72387	-20.1075	-24129	1596
2014-12-17 09:19:57	q	w	0	4791	1.33083	-72384	-20.1067	-24128	1597
2014-12-17 09:20:00	q	w	0	4794	1.33167	-72381	-20.1058	-24127	1598
2014-12-17 09:20:03	q	w	0	4797	1.3325	-72378	-20.105	-24126	1599
2014-12-17 09:20:06	d	d	1	4800	1.33333	-72375	-20.1042	-24125	1600
2014-12-17 09:20:09	d	d	1	4803	1.33417	-72372	-20.1033	-24124	1601
2014-12-17 09:20:12	d	d	1	4806	1.335	-72369	-20.1025	-24123	1602
2014-12-17 09:20:15	q	w	0	4809	1.33583	-72366	-20.1017	-24122	1603
2014-12-17 09:20:18	q	w	0	4812	1.33667	-72363	-20.1008	-24121	1604
2014-12-17 09:20:21	q	w	0	4815	1.3375	-72360	-20.1	-24120	1605
2014-12-17 09:20:24	si	w	0	4818	1.33833	-72357	-20.0992	-24119	1606
2014-12-17 09:20:27	si	w	0	4821	1.33917	-72354	-20.0983	-24118	1607
2014-12-17 09:20:30	q	w	0	4824	1.34	-72351	-20.0975	-24117	1608
2014-12-17 09:20:33	q	w	0	4827	1.34083	-72348	-20.0967	-24116	1609
2014-12-17 09:20:36	si	w	0	4830	1.34167	-72345	-20.0958	-24115	1610
2014-12-17 09:20:39	si	w	0	4833	1.3425	-72342	-20.095	-24114	1611
2014-12-17 09:20:42	q	w	0	4836	1.34333	-72339	-20.0942	-24113	1612
2014-12-17 09:20:45	q	w	0	4839	1.34417	-72336	-20.0933	-24112	1613
2014-12-17 09:20:48	d	d	1	4842	1.345	-72333	-20.0925	-24111	1614
2014-12-17 09:20:51	q	w	0	4845	1.34583	-72330	-20.0917	-24110	1615
2014-12-17 09:20:54	d	d	1	4848	1.34667	-72327	-20.0908	-24109	1616
2014-12-17 09:20:57	q	w	0	4851	1.3475	-72324	-20.09	-24108	1617
2014-12-17 09:21:00	q	w	0	4854	1.34833	-72321	-20.0892	-24107	1618
2014-12-17 09:21:03	d	d	1	4857	1.34917	-72318	-20.0883	-24106	1619
2014-12-17 09:21:06	d	d	1	4860	1.35	-72315	-20.0875	-24105	1620
2014-12-17 09:21:09	d	d	1	4863	1.35083	-72312	-20.0867	-24104	1621
2014-12-17 09:21:12	r	g	2	4866	1.35167	-72309	-20.0858	-24103	1622
2014-12-17 09:21:15	d	d	1	4869	1.3525	-72306	-20.085	-24102	1623
2014-12-17 09:21:18	d	d	1	4872	1.35333	-72303	-20.0842	-24101	1624
2014-12-17 09:21:21	q	w	0	4875	1.35417	-72300	-20.0833	-24100	1625
2014-12-17 09:21:24	q	w	0	4878	1.355	-72297	-20.0825	-24099	1626
2014-12-17 09:21:27	q	w	0	4881	1.35583	-72294	-20.0817	-24098	1627
2014-12-17 09:21:30	q	w	0	4884	1.35667	-72291	-20.0808	-24097	1628
2014-12-17 09:21:33	q	w	0	4887	1.3575	-72288	-20.08	-24096	1629
2014-12-17 09:21:36	q	w	0	4890	1.35833	-72285	-20.0792	-24095	1630
2014-12-17 09:21:39	q	w	0	4893	1.35917	-72282	-20.0783	-24094	1631
2014-12-17 09:21:42	q	w	0	4896	1.36	-72279	-20.0775	-24093	1632
2014-12-17 09:21:45	q	w	0	4899	1.36083	-72276	-20.0767	-24092	1633
2014-12-17 09:21:48	q	w	0	4902	1.36167	-72273	-20.0758	-24091	1634
2014-12-17 09:21:51	q	w	0	4905	1.3625	-72270	-20.075	-24090	1635
2014-12-17 09:21:54	d	d	1	4908	1.36333	-72267	-20.0742	-24089	1636
2014-12-17 09:21:57	d	d	1	4911	1.36417	-72264	-20.0733	-24088	1637
2014-12-17 09:22:00	d	d	1	4914	1.365	-72261	-20.0725	-24087	1638
2014-12-17 09:22:03	d	d	1	4917	1.36583	-72258	-20.0717	-24086	1639
2014-12-17 09:22:06	d	d	1	4920	1.36667	-72255	-20.0708	-24085	1640
2014-12-17 09:22:09	d	d	1	4923	1.3675	-72252	-20.07	-24084	1641
2014-12-17 09:22:12	d	d	1	4926	1.36833	-72249	-20.0692	-24083	1642
2014-12-17 09:22:15	d	d	1	4929	1.36917	-72246	-20.0683	-24082	1643
2014-12-17 09:22:18	d	d	1	4932	1.37	-72243	-20.0675	-24081	1644
2014-12-17 09:22:21	d	d	1	4935	1.37083	-72240	-20.0667	-24080	1645
2014-12-17 09:22:24	d	d	1	4938	1.37167	-72237	-20.0658	-24079	1646
2014-12-17 09:22:27	d	d	1	4941	1.3725	-72234	-20.065	-24078	1647
2014-12-17 09:22:30	d	d	1	4944	1.37333	-72231	-20.0642	-24077	1648
2014-12-17 09:22:33	d	d	1	4947	1.37417	-72228	-20.0633	-24076	1649
2014-12-17 09:22:36	d	d	1	4950	1.375	-72225	-20.0625	-24075	1650
2014-12-17 09:22:39	d	d	1	4953	1.37583	-72222	-20.0617	-24074	1651
2014-12-17 09:22:42	d	d	1	4956	1.37667	-72219	-20.0608	-24073	1652
2014-12-17 09:22:45	d	d	1	4959	1.3775	-72216	-20.06	-24072	1653
2014-12-17 09:22:48	q	w	0	4962	1.37833	-72213	-20.0592	-24071	1654
2014-12-17 09:22:51	d	d	1	4965	1.37917	-72210	-20.0583	-24070	1655
2014-12-17 09:22:54	d	d	1	4968	1.38	-72207	-20.0575	-24069	1656
2014-12-17 09:22:57	d	d	1	4971	1.38083	-72204	-20.0567	-24068	1657
2014-12-17 09:23:00	d	d	1	4974	1.38167	-72201	-20.0558	-24067	1658
2014-12-17 09:23:03	d	d	1	4977	1.3825	-72198	-20.055	-24066	1659
2014-12-17 09:23:06	d	d	1	4980	1.38333	-72195	-20.0542	-24065	1660
2014-12-17 09:23:09	d	d	1	4983	1.38417	-72192	-20.0533	-24064	1661
2014-12-17 09:23:12	d	d	1	4986	1.385	-72189	-20.0525	-24063	1662
2014-12-17 09:23:15	d	d	1	4989	1.38583	-72186	-20.0517	-24062	1663
2014-12-17 09:23:18	d	d	1	4992	1.38667	-72183	-20.0508	-24061	1664
2014-12-17 09:23:21	d	d	1	4995	1.3875	-72180	-20.05	-24060	1665
2014-12-17 09:23:24	q	w	0	4998	1.38833	-72177	-20.0492	-24059	1666
2014-12-17 09:23:27	q	w	0	5001	1.38917	-72174	-20.0483	-24058	1667
2014-12-17 09:23:30	q	w	0	5004	1.39	-72171	-20.0475	-24057	1668
2014-12-17 09:23:33	q	w	0	5007	1.39083	-72168	-20.0467	-24056	1669
2014-12-17 09:23:36	d	d	1	5010	1.39167	-72165	-20.0458	-24055	1670
2014-12-17 09:23:39	d	d	1	5013	1.3925	-72162	-20.045	-24054	1671
2014-12-17 09:23:42	d	d	1	5016	1.39333	-72159	-20.0442	-24053	1672
2014-12-17 09:23:45	d	d	1	5019	1.39417	-72156	-20.0433	-24052	1673
2014-12-17 09:23:48	si	w	0	5022	1.395	-72153	-20.0425	-24051	1674
2014-12-17 09:23:51	si	w	0	5025	1.39583	-72150	-20.0417	-24050	1675
2014-12-17 09:23:54	si	w	0	5028	1.39667	-72147	-20.0408	-24049	1676
2014-12-17 09:23:57	si	w	0	5031	1.3975	-72144	-20.04	-24048	1677
2014-12-17 09:24:00	si	w	0	5034	1.39833	-72141	-20.0392	-24047	1678
2014-12-17 09:24:03	si	w	0	5037	1.39917	-72138	-20.0383	-24046	1679
2014-12-17 09:24:06	si	w	0	5040	1.4	-72135	-20.0375	-24045	1680
2014-12-17 09:24:09	si	w	0	5043	1.40083	-72132	-20.0367	-24044	1681
2014-12-17 09:24:12	d	d	1	5046	1.40167	-72129	-20.0358	-24043	1682
2014-12-17 09:24:15	si	w	0	5049	1.4025	-72126	-20.035	-24042	1683
2014-12-17 09:24:18	si	w	0	5052	1.40333	-72123	-20.0342	-24041	1684
2014-12-17 09:24:21	si	w	0	5055	1.40417	-72120	-20.0333	-24040	1685
2014-12-17 09:24:24	si	w	0	5058	1.405	-72117	-20.0325	-24039	1686
2014-12-17 09:24:27	si	w	0	5061	1.40583	-72114	-20.0317	-24038	1687
2014-12-17 09:24:30	si	w	0	5064	1.40667	-72111	-20.0308	-24037	1688
2014-12-17 09:24:33	si	w	0	5067	1.4075	-72108	-20.03	-24036	1689
2014-12-17 09:24:36	si	w	0	5070	1.40833	-72105	-20.0292	-24035	1690
2014-12-17 09:24:39	si	w	0	5073	1.40917	-72102	-20.0283	-24034	1691
2014-12-17 09:24:42	si	w	0	5076	1.41	-72099	-20.0275	-24033	1692
2014-12-17 09:24:45	si	w	0	5079	1.41083	-72096	-20.0267	-24032	1693
2014-12-17 09:24:48	si	w	0	5082	1.41167	-72093	-20.0258	-24031	1694
2014-12-17 09:24:51	si	w	0	5085	1.4125	-72090	-20.025	-24030	1695
2014-12-17 09:24:54	si	w	0	5088	1.41333	-72087	-20.0242	-24029	1696
2014-12-17 09:24:57	d	d	1	5091	1.41417	-72084	-20.0233	-24028	1697
2014-12-17 09:25:00	d	d	1	5094	1.415	-72081	-20.0225	-24027	1698
2014-12-17 09:25:03	d	d	1	5097	1.41583	-72078	-20.0217	-24026	1699
2014-12-17 09:25:06	si	w	0	5100	1.41667	-72075	-20.0208	-24025	1700
2014-12-17 09:25:09	d	d	1	5103	1.4175	-72072	-20.02	-24024	1701
2014-12-17 09:25:12	d	d	1	5106	1.41833	-72069	-20.0192	-24023	1702
2014-12-17 09:25:15	si	w	0	5109	1.41917	-72066	-20.0183	-24022	1703
2014-12-17 09:25:18	si	w	0	5112	1.42	-72063	-20.0175	-24021	1704
2014-12-17 09:25:21	d	d	1	5115	1.42083	-72060	-20.0167	-24020	1705
2014-12-17 09:25:24	si	w	0	5118	1.42167	-72057	-20.0158	-24019	1706
2014-12-17 09:25:27	si	w	0	5121	1.4225	-72054	-20.015	-24018	1707
2014-12-17 09:25:30	si	w	0	5124	1.42333	-72051	-20.0142	-24017	1708
2014-12-17 09:25:33	d	d	1	5127	1.42417	-72048	-20.0133	-24016	1709
2014-12-17 09:25:36	d	d	1	5130	1.425	-72045	-20.0125	-24015	1710
2014-12-17 09:25:39	d	d	1	5133	1.42583	-72042	-20.0117	-24014	1711
2014-12-17 09:25:42	d	d	1	5136	1.42667	-72039	-20.0108	-24013	1712
2014-12-17 09:25:45	d	d	1	5139	1.4275	-72036	-20.01	-24012	1713
2014-12-17 09:25:48	d	d	1	5142	1.42833	-72033	-20.0092	-24011	1714
2014-12-17 09:25:51	r	d	1	5145	1.42917	-72030	-20.0083	-24010	1715
2014-12-17 09:25:54	r	d	1	5148	1.43	-72027	-20.0075	-24009	1716
2014-12-17 09:25:57	d	d	1	5151	1.43083	-72024	-20.0067	-24008	1717
2014-12-17 09:26:00	r	d	1	5154	1.43167	-72021	-20.0058	-24007	1718
2014-12-17 09:26:03	r	d	1	5157	1.4325	-72018	-20.005	-24006	1719
2014-12-17 09:26:06	d	d	1	5160	1.43333	-72015	-20.0042	-24005	1720
2014-12-17 09:26:09	r	d	1	5163	1.43417	-72012	-20.0033	-24004	1721
2014-12-17 09:26:12	r	g	2	5166	1.435	-72009	-20.0025	-24003	1722
2014-12-17 09:26:15	r	d	1	5169	1.43583	-72006	-20.0017	-24002	1723
2014-12-17 09:26:18	r	d	1	5172	1.43667	-72003	-20.0008	-24001	1724
2014-12-17 09:26:21	r	d	1	5175	1.4375	-72000	-20	-24000	1725
2014-12-17 09:26:24	d	d	1	5178	1.43833	-71997	-19.9992	-23999	1726
2014-12-17 09:26:27	d	d	1	5181	1.43917	-71994	-19.9983	-23998	1727
2014-12-17 09:26:30	r	d	1	5184	1.44	-71991	-19.9975	-23997	1728
2014-12-17 09:26:33	d	d	1	5187	1.44083	-71988	-19.9967	-23996	1729
2014-12-17 09:26:36	d	d	1	5190	1.44167	-71985	-19.9958	-23995	1730
2014-12-17 09:26:39	d	d	1	5193	1.4425	-71982	-19.995	-23994	1731
2014-12-17 09:26:42	d	d	1	5196	1.44333	-71979	-19.9942	-23993	1732
2014-12-17 09:26:45	r	d	1	5199	1.44417	-71976	-19.9933	-23992	1733
2014-12-17 09:26:48	d	d	1	5202	1.445	-71973	-19.9925	-23991	1734
2014-12-17 09:26:51	r	g	2	5205	1.44583	-71970	-19.9917	-23990	1735
2014-12-17 09:26:54	d	d	1	5208	1.44667	-71967	-19.9908	-23989	1736
2014-12-17 09:26:57	r	d	1	5211	1.4475	-71964	-19.99	-23988	1737
2014-12-17 09:27:00	r	d	1	5214	1.44833	-71961	-19.9892	-23987	1738
2014-12-17 09:27:03	d	d	1	5217	1.44917	-71958	-19.9883	-23986	1739
2014-12-17 09:27:06	d	d	1	5220	1.45	-71955	-19.9875	-23985	1740
2014-12-17 09:27:09	d	d	1	5223	1.45083	-71952	-19.9867	-23984	1741
2014-12-17 09:27:12	d	d	1	5226	1.45167	-71949	-19.9858	-23983	1742
2014-12-17 09:27:15	d	d	1	5229	1.4525	-71946	-19.985	-23982	1743
2014-12-17 09:27:18	d	d	1	5232	1.45333	-71943	-19.9842	-23981	1744
2014-12-17 09:27:21	d	d	1	5235	1.45417	-71940	-19.9833	-23980	1745
2014-12-17 09:27:24	r	d	1	5238	1.455	-71937	-19.9825	-23979	1746
2014-12-17 09:27:27	r	g	2	5241	1.45583	-71934	-19.9817	-23978	1747
2014-12-17 09:27:30	r	g	2	5244	1.45667	-71931	-19.9808	-23977	1748
2014-12-17 09:27:33	d	d	1	5247	1.4575	-71928	-19.98	-23976	1749
2014-12-17 09:27:36	r	g	2	5250	1.45833	-71925	-19.9792	-23975	1750
2014-12-17 09:27:39	d	d	1	5253	1.45917	-71922	-19.9783	-23974	1751
2014-12-17 09:27:42	r	g	2	5256	1.46	-71919	-19.9775	-23973	1752
2014-12-17 09:27:45	d	d	1	5259	1.46083	-71916	-19.9767	-23972	1753
2014-12-17 09:27:48	r	g	2	5262	1.46167	-71913	-19.9758	-23971	1754
2014-12-17 09:27:51	r	g	2	5265	1.4625	-71910	-19.975	-23970	1755
2014-12-17 09:27:54	r	g	2	5268	1.46333	-71907	-19.9742	-23969	1756
2014-12-17 09:27:57	d	d	1	5271	1.46417	-71904	-19.9733	-23968	1757
2014-12-17 09:28:00	d	d	1	5274	1.465	-71901	-19.9725	-23967	1758
2014-12-17 09:28:03	d	d	1	5277	1.46583	-71898	-19.9717	-23966	1759
2014-12-17 09:28:06	q	w	0	5280	1.46667	-71895	-19.9708	-23965	1760
2014-12-17 09:28:09	q	w	0	5283	1.4675	-71892	-19.97	-23964	1761
2014-12-17 09:28:12	q	w	0	5286	1.46833	-71889	-19.9692	-23963	1762
2014-12-17 09:28:15	q	w	0	5289	1.46917	-71886	-19.9683	-23962	1763
2014-12-17 09:28:18	d	d	1	5292	1.47	-71883	-19.9675	-23961	1764
2014-12-17 09:28:21	d	d	1	5295	1.47083	-71880	-19.9667	-23960	1765
2014-12-17 09:28:24	d	d	1	5298	1.47167	-71877	-19.9658	-23959	1766
2014-12-17 09:28:27	m	w	0	5301	1.4725	-71874	-19.965	-23958	1767
2014-12-17 09:28:30	m	w	0	5304	1.47333	-71871	-19.9642	-23957	1768
2014-12-17 09:28:33	m	w	0	5307	1.47417	-71868	-19.9633	-23956	1769
2014-12-17 09:28:36	m	w	0	5310	1.475	-71865	-19.9625	-23955	1770
2014-12-17 09:28:39	q	w	0	5313	1.47583	-71862	-19.9617	-23954	1771
2014-12-17 09:28:42	m	w	0	5316	1.47667	-71859	-19.9608	-23953	1772
2014-12-17 09:28:45	m	w	0	5319	1.4775	-71856	-19.96	-23952	1773
2014-12-17 09:28:48	q	w	0	5322	1.47833	-71853	-19.9592	-23951	1774
2014-12-17 09:28:51	q	w	0	5325	1.47917	-71850	-19.9583	-23950	1775
2014-12-17 09:28:54	q	w	0	5328	1.48	-71847	-19.9575	-23949	1776
2014-12-17 09:28:57	q	w	0	5331	1.48083	-71844	-19.9567	-23948	1777
2014-12-17 09:29:00	q	w	0	5334	1.48167	-71841	-19.9558	-23947	1778
2014-12-17 09:29:03	q	w	0	5337	1.4825	-71838	-19.955	-23946	1779
2014-12-17 09:29:06	q	w	0	5340	1.48333	-71835	-19.9542	-23945	1780
2014-12-17 09:29:09	m	w	0	5343	1.48417	-71832	-19.9533	-23944	1781
2014-12-17 09:29:12	m	w	0	5346	1.485	-71829	-19.9525	-23943	1782
2014-12-17 09:29:15	q	w	0	5349	1.48583	-71826	-19.9517	-23942	1783
2014-12-17 09:29:18	q	w	0	5352	1.48667	-71823	-19.9508	-23941	1784
2014-12-17 09:29:21	q	w	0	5355	1.4875	-71820	-19.95	-23940	1785
2014-12-17 09:29:24	d	d	1	5358	1.48833	-71817	-19.9492	-23939	1786
2014-12-17 09:29:27	d	d	1	5361	1.48917	-71814	-19.9483	-23938	1787
2014-12-17 09:29:30	d	d	1	5364	1.49	-71811	-19.9475	-23937	1788
2014-12-17 09:29:33	d	d	1	5367	1.49083	-71808	-19.9467	-23936	1789
2014-12-17 09:29:36	d	d	1	5370	1.49167	-71805	-19.9458	-23935	1790
2014-12-17 09:29:39	d	d	1	5373	1.4925	-71802	-19.945	-23934	1791
2014-12-17 09:29:42	d	d	1	5376	1.49333	-71799	-19.9442	-23933	1792
2014-12-17 09:29:45	d	d	1	5379	1.49417	-71796	-19.9433	-23932	1793
2014-12-17 09:29:48	d	d	1	5382	1.495	-71793	-19.9425	-23931	1794
2014-12-17 09:29:51	q	w	0	5385	1.49583	-71790	-19.9417	-23930	1795
2014-12-17 09:29:54	d	d	1	5388	1.49667	-71787	-19.9408	-23929	1796
2014-12-17 09:29:57	d	d	1	5391	1.4975	-71784	-19.94	-23928	1797
2014-12-17 09:30:00	d	d	1	5394	1.49833	-71781	-19.9392	-23927	1798
2014-12-17 09:30:03	d	d	1	5397	1.49917	-71778	-19.9383	-23926	1799
2014-12-17 09:30:06	m	w	0	5400	1.5	-71775	-19.9375	-23925	1800
2014-12-17 09:30:09	m	w	0	5403	1.50083	-71772	-19.9367	-23924	1801
2014-12-17 09:30:12	m	w	0	5406	1.50167	-71769	-19.9358	-23923	1802
2014-12-17 09:30:15	q	w	0	5409	1.5025	-71766	-19.935	-23922	1803
2014-12-17 09:30:18	m	w	0	5412	1.50333	-71763	-19.9342	-23921	1804
2014-12-17 09:30:21	q	w	0	5415	1.50417	-71760	-19.9333	-23920	1805
2014-12-17 09:30:24	q	w	0	5418	1.505	-71757	-19.9325	-23919	1806
2014-12-17 09:30:27	q	w	0	5421	1.50583	-71754	-19.9317	-23918	1807
2014-12-17 09:30:30	q	w	0	5424	1.50667	-71751	-19.9308	-23917	1808
2014-12-17 09:30:33	q	w	0	5427	1.5075	-71748	-19.93	-23916	1809
2014-12-17 09:30:36	q	w	0	5430	1.50833	-71745	-19.9292	-23915	1810
2014-12-17 09:30:39	q	w	0	5433	1.50917	-71742	-19.9283	-23914	1811
2014-12-17 09:30:42	q	w	0	5436	1.51	-71739	-19.9275	-23913	1812
2014-12-17 09:30:45	q	w	0	5439	1.51083	-71736	-19.9267	-23912	1813
2014-12-17 09:30:48	q	w	0	5442	1.51167	-71733	-19.9258	-23911	1814
2014-12-17 09:30:51	q	w	0	5445	1.5125	-71730	-19.925	-23910	1815
2014-12-17 09:30:54	p	w	0	5448	1.51333	-71727	-19.9242	-23909	1816
2014-12-17 09:30:57	m	w	0	5451	1.51417	-71724	-19.9233	-23908	1817
2014-12-17 09:31:00	p	w	0	5454	1.515	-71721	-19.9225	-23907	1818
2014-12-17 09:31:03	m	w	0	5457	1.51583	-71718	-19.9217	-23906	1819
2014-12-17 09:31:06	q	w	0	5460	1.51667	-71715	-19.9208	-23905	1820
2014-12-17 09:31:09	m	w	0	5463	1.5175	-71712	-19.92	-23904	1821
2014-12-17 09:31:12	m	w	0	5466	1.51833	-71709	-19.9192	-23903	1822
2014-12-17 09:31:15	p	w	0	5469	1.51917	-71706	-19.9183	-23902	1823
2014-12-17 09:31:18	m	w	0	5472	1.52	-71703	-19.9175	-23901	1824
2014-12-17 09:31:21	q	w	0	5475	1.52083	-71700	-19.9167	-23900	1825
2014-12-17 09:31:24	q	w	0	5478	1.52167	-71697	-19.9158	-23899	1826
2014-12-17 09:31:27	q	w	0	5481	1.5225	-71694	-19.915	-23898	1827
2014-12-17 09:31:30	q	w	0	5484	1.52333	-71691	-19.9142	-23897	1828
2014-12-17 09:31:33	m	w	0	5487	1.52417	-71688	-19.9133	-23896	1829
2014-12-17 09:31:36	m	w	0	5490	1.525	-71685	-19.9125	-23895	1830
2014-12-17 09:31:39	p	w	0	5493	1.52583	-71682	-19.9117	-23894	1831
2014-12-17 09:31:42	p	w	0	5496	1.52667	-71679	-19.9108	-23893	1832
2014-12-17 09:31:45	p	w	0	5499	1.5275	-71676	-19.91	-23892	1833
2014-12-17 09:31:48	p	w	0	5502	1.52833	-71673	-19.9092	-23891	1834
2014-12-17 09:31:51	m	w	0	5505	1.52917	-71670	-19.9083	-23890	1835
2014-12-17 09:31:54	m	w	0	5508	1.53	-71667	-19.9075	-23889	1836
2014-12-17 09:31:57	p	w	0	5511	1.53083	-71664	-19.9067	-23888	1837
2014-12-17 09:32:00	p	w	0	5514	1.53167	-71661	-19.9058	-23887	1838
2014-12-17 09:32:03	p	w	0	5517	1.5325	-71658	-19.905	-23886	1839
2014-12-17 09:32:06	p	w	0	5520	1.53333	-71655	-19.9042	-23885	1840
2014-12-17 09:32:09	p	w	0	5523	1.53417	-71652	-19.9033	-23884	1841
2014-12-17 09:32:12	p	w	0	5526	1.535	-71649	-19.9025	-23883	1842
2014-12-17 09:32:15	p	w	0	5529	1.53583	-71646	-19.9017	-23882	1843
2014-12-17 09:32:18	p	w	0	5532	1.53667	-71643	-19.9008	-23881	1844
2014-12-17 09:32:21	p	w	0	5535	1.5375	-71640	-19.9	-23880	1845
2014-12-17 09:32:24	p	w	0	5538	1.53833	-71637	-19.8992	-23879	1846
2014-12-17 09:32:27	q	w	0	5541	1.53917	-71634	-19.8983	-23878	1847
2014-12-17 09:32:30	q	w	0	5544	1.54	-71631	-19.8975	-23877	1848
2014-12-17 09:32:33	m	w	0	5547	1.54083	-71628	-19.8967	-23876	1849
2014-12-17 09:32:36	m	w	0	5550	1.54167	-71625	-19.8958	-23875	1850
2014-12-17 09:32:39	q	w	0	5553	1.5425	-71622	-19.895	-23874	1851
2014-12-17 09:32:42	q	w	0	5556	1.54333	-71619	-19.8942	-23873	1852
2014-12-17 09:32:45	p	w	0	5559	1.54417	-71616	-19.8933	-23872	1853
2014-12-17 09:32:48	p	w	0	5562	1.545	-71613	-19.8925	-23871	1854
2014-12-17 09:32:51	p	w	0	5565	1.54583	-71610	-19.8917	-23870	1855
2014-12-17 09:32:54	p	w	0	5568	1.54667	-71607	-19.8908	-23869	1856
2014-12-17 09:32:57	p	w	0	5571	1.5475	-71604	-19.89	-23868	1857
2014-12-17 09:33:00	p	w	0	5574	1.54833	-71601	-19.8892	-23867	1858
2014-12-17 09:33:03	p	w	0	5577	1.54917	-71598	-19.8883	-23866	1859
2014-12-17 09:33:06	m	w	0	5580	1.55	-71595	-19.8875	-23865	1860
2014-12-17 09:33:09	m	w	0	5583	1.55083	-71592	-19.8867	-23864	1861
2014-12-17 09:33:12	m	w	0	5586	1.55167	-71589	-19.8858	-23863	1862
2014-12-17 09:33:15	m	w	0	5589	1.5525	-71586	-19.885	-23862	1863
2014-12-17 09:33:18	m	w	0	5592	1.55333	-71583	-19.8842	-23861	1864
2014-12-17 09:33:21	m	w	0	5595	1.55417	-71580	-19.8833	-23860	1865
2014-12-17 09:33:24	m	w	0	5598	1.555	-71577	-19.8825	-23859	1866
2014-12-17 09:33:27	m	w	0	5601	1.55583	-71574	-19.8817	-23858	1867
2014-12-17 09:33:30	m	w	0	5604	1.55667	-71571	-19.8808	-23857	1868
2014-12-17 09:33:33	m	w	0	5607	1.5575	-71568	-19.88	-23856	1869
2014-12-17 09:33:36	m	w	0	5610	1.55833	-71565	-19.8792	-23855	1870
2014-12-17 09:33:39	m	w	0	5613	1.55917	-71562	-19.8783	-23854	1871
2014-12-17 09:33:42	m	w	0	5616	1.56	-71559	-19.8775	-23853	1872
2014-12-17 09:33:45	m	w	0	5619	1.56083	-71556	-19.8767	-23852	1873
2014-12-17 09:33:48	m	w	0	5622	1.56167	-71553	-19.8758	-23851	1874
2014-12-17 09:33:51	m	w	0	5625	1.5625	-71550	-19.875	-23850	1875
2014-12-17 09:33:54	m	w	0	5628	1.56333	-71547	-19.8742	-23849	1876
2014-12-17 09:33:57	m	w	0	5631	1.56417	-71544	-19.8733	-23848	1877
2014-12-17 09:34:00	m	w	0	5634	1.565	-71541	-19.8725	-23847	1878
2014-12-17 09:34:03	q	w	0	5637	1.56583	-71538	-19.8717	-23846	1879
2014-12-17 09:34:06	q	w	0	5640	1.56667	-71535	-19.8708	-23845	1880
2014-12-17 09:34:09	q	w	0	5643	1.5675	-71532	-19.87	-23844	1881
2014-12-17 09:34:12	q	w	0	5646	1.56833	-71529	-19.8692	-23843	1882
2014-12-17 09:34:15	m	w	0	5649	1.56917	-71526	-19.8683	-23842	1883
2014-12-17 09:34:18	m	w	0	5652	1.57	-71523	-19.8675	-23841	1884
2014-12-17 09:34:21	q	w	0	5655	1.57083	-71520	-19.8667	-23840	1885
2014-12-17 09:34:24	m	w	0	5658	1.57167	-71517	-19.8658	-23839	1886
2014-12-17 09:34:27	m	w	0	5661	1.5725	-71514	-19.865	-23838	1887
2014-12-17 09:34:30	m	w	0	5664	1.57333	-71511	-19.8642	-23837	1888
2014-12-17 09:34:33	m	w	0	5667	1.57417	-71508	-19.8633	-23836	1889
2014-12-17 09:34:36	m	w	0	5670	1.575	-71505	-19.8625	-23835	1890
2014-12-17 09:34:39	m	w	0	5673	1.57583	-71502	-19.8617	-23834	1891
2014-12-17 09:34:42	m	w	0	5676	1.57667	-71499	-19.8608	-23833	1892
2014-12-17 09:34:45	m	w	0	5679	1.5775	-71496	-19.86	-23832	1893
2014-12-17 09:34:48	m	w	0	5682	1.57833	-71493	-19.8592	-23831	1894
2014-12-17 09:34:51	m	w	0	5685	1.57917	-71490	-19.8583	-23830	1895
2014-12-17 09:34:54	m	w	0	5688	1.58	-71487	-19.8575	-23829	1896
2014-12-17 09:34:57	m	w	0	5691	1.58083	-71484	-19.8567	-23828	1897
2014-12-17 09:35:00	m	w	0	5694	1.58167	-71481	-19.8558	-23827	1898
2014-12-17 09:35:03	m	w	0	5697	1.5825	-71478	-19.855	-23826	1899
2014-12-17 09:35:06	m	w	0	5700	1.58333	-71475	-19.8542	-23825	1900
2014-12-17 09:35:09	m	w	0	5703	1.58417	-71472	-19.8533	-23824	1901
2014-12-17 09:35:12	m	w	0	5706	1.585	-71469	-19.8525	-23823	1902
2014-12-17 09:35:15	m	w	0	5709	1.58583	-71466	-19.8517	-23822	1903
2014-12-17 09:35:18	m	w	0	5712	1.58667	-71463	-19.8508	-23821	1904
2014-12-17 09:35:21	m	w	0	5715	1.5875	-71460	-19.85	-23820	1905
2014-12-17 09:35:24	m	w	0	5718	1.58833	-71457	-19.8492	-23819	1906
2014-12-17 09:35:27	m	w	0	5721	1.58917	-71454	-19.8483	-23818	1907
2014-12-17 09:35:30	m	w	0	5724	1.59	-71451	-19.8475	-23817	1908
2014-12-17 09:35:33	m	w	0	5727	1.59083	-71448	-19.8467	-23816	1909
2014-12-17 09:35:36	m	w	0	5730	1.59167	-71445	-19.8458	-23815	1910
2014-12-17 09:35:39	q	w	0	5733	1.5925	-71442	-19.845	-23814	1911
2014-12-17 09:35:42	q	w	0	5736	1.59333	-71439	-19.8442	-23813	1912
2014-12-17 09:35:45	m	w	0	5739	1.59417	-71436	-19.8433	-23812	1913
2014-12-17 09:35:48	q	w	0	5742	1.595	-71433	-19.8425	-23811	1914
2014-12-17 09:35:51	q	w	0	5745	1.59583	-71430	-19.8417	-23810	1915
2014-12-17 09:35:54	m	w	0	5748	1.59667	-71427	-19.8408	-23809	1916
2014-12-17 09:35:57	q	w	0	5751	1.5975	-71424	-19.84	-23808	1917
2014-12-17 09:36:00	q	w	0	5754	1.59833	-71421	-19.8392	-23807	1918
2014-12-17 09:36:03	q	w	0	5757	1.59917	-71418	-19.8383	-23806	1919
2014-12-17 09:36:06	m	w	0	5760	1.6	-71415	-19.8375	-23805	1920
2014-12-17 09:36:09	m	w	0	5763	1.60083	-71412	-19.8367	-23804	1921
2014-12-17 09:36:12	p	w	0	5766	1.60167	-71409	-19.8358	-23803	1922
2014-12-17 09:36:15	p	w	0	5769	1.6025	-71406	-19.835	-23802	1923
2014-12-17 09:36:18	p	w	0	5772	1.60333	-71403	-19.8342	-23801	1924
2014-12-17 09:36:21	p	w	0	5775	1.60417	-71400	-19.8333	-23800	1925
2014-12-17 09:36:24	q	w	0	5778	1.605	-71397	-19.8325	-23799	1926
2014-12-17 09:36:27	q	w	0	5781	1.60583	-71394	-19.8317	-23798	1927
2014-12-17 09:36:30	p	w	0	5784	1.60667	-71391	-19.8308	-23797	1928
2014-12-17 09:36:33	m	w	0	5787	1.6075	-71388	-19.83	-23796	1929
2014-12-17 09:36:36	q	w	0	5790	1.60833	-71385	-19.8292	-23795	1930
2014-12-17 09:36:39	q	w	0	5793	1.60917	-71382	-19.8283	-23794	1931
2014-12-17 09:36:42	m	w	0	5796	1.61	-71379	-19.8275	-23793	1932
2014-12-17 09:36:45	m	w	0	5799	1.61083	-71376	-19.8267	-23792	1933
2014-12-17 09:36:48	q	w	0	5802	1.61167	-71373	-19.8258	-23791	1934
2014-12-17 09:36:51	q	w	0	5805	1.6125	-71370	-19.825	-23790	1935
2014-12-17 09:36:54	q	w	0	5808	1.61333	-71367	-19.8242	-23789	1936
2014-12-17 09:36:57	m	w	0	5811	1.61417	-71364	-19.8233	-23788	1937
2014-12-17 09:37:00	m	w	0	5814	1.615	-71361	-19.8225	-23787	1938
2014-12-17 09:37:03	q	w	0	5817	1.61583	-71358	-19.8217	-23786	1939
2014-12-17 09:37:06	q	w	0	5820	1.61667	-71355	-19.8208	-23785	1940
2014-12-17 09:37:09	q	w	0	5823	1.6175	-71352	-19.82	-23784	1941
2014-12-17 09:37:12	m	w	0	5826	1.61833	-71349	-19.8192	-23783	1942
2014-12-17 09:37:15	q	w	0	5829	1.61917	-71346	-19.8183	-23782	1943
2014-12-17 09:37:18	m	w	0	5832	1.62	-71343	-19.8175	-23781	1944
2014-12-17 09:37:21	q	w	0	5835	1.62083	-71340	-19.8167	-23780	1945
2014-12-17 09:37:24	q	w	0	5838	1.62167	-71337	-19.8158	-23779	1946
2014-12-17 09:37:27	q	w	0	5841	1.6225	-71334	-19.815	-23778	1947
2014-12-17 09:37:30	m	w	0	5844	1.62333	-71331	-19.8142	-23777	1948
2014-12-17 09:37:33	q	w	0	5847	1.62417	-71328	-19.8133	-23776	1949
2014-12-17 09:37:36	q	w	0	5850	1.625	-71325	-19.8125	-23775	1950
2014-12-17 09:37:39	q	w	0	5853	1.62583	-71322	-19.8117	-23774	1951
2014-12-17 09:37:42	m	w	0	5856	1.62667	-71319	-19.8108	-23773	1952
2014-12-17 09:37:45	q	w	0	5859	1.6275	-71316	-19.81	-23772	1953
2014-12-17 09:37:48	q	w	0	5862	1.62833	-71313	-19.8092	-23771	1954
2014-12-17 09:37:51	q	w	0	5865	1.62917	-71310	-19.8083	-23770	1955
2014-12-17 09:37:54	q	w	0	5868	1.63	-71307	-19.8075	-23769	1956
2014-12-17 09:37:57	q	w	0	5871	1.63083	-71304	-19.8067	-23768	1957
2014-12-17 09:38:00	q	w	0	5874	1.63167	-71301	-19.8058	-23767	1958
2014-12-17 09:38:03	q	w	0	5877	1.6325	-71298	-19.805	-23766	1959
2014-12-17 09:38:06	q	w	0	5880	1.63333	-71295	-19.8042	-23765	1960
2014-12-17 09:38:09	q	w	0	5883	1.63417	-71292	-19.8033	-23764	1961
2014-12-17 09:38:12	q	w	0	5886	1.635	-71289	-19.8025	-23763	1962
2014-12-17 09:38:15	q	w	0	5889	1.63583	-71286	-19.8017	-23762	1963
2014-12-17 09:38:18	q	w	0	5892	1.63667	-71283	-19.8008	-23761	1964
2014-12-17 09:38:21	q	w	0	5895	1.6375	-71280	-19.8	-23760	1965
2014-12-17 09:38:24	q	w	0	5898	1.63833	-71277	-19.7992	-23759	1966
2014-12-17 09:38:27	q	w	0	5901	1.63917	-71274	-19.7983	-23758	1967
2014-12-17 09:38:30	q	w	0	5904	1.64	-71271	-19.7975	-23757	1968
2014-12-17 09:38:33	q	w	0	5907	1.64083	-71268	-19.7967	-23756	1969
2014-12-17 09:38:36	q	w	0	5910	1.64167	-71265	-19.7958	-23755	1970
2014-12-17 09:38:39	q	w	0	5913	1.6425	-71262	-19.795	-23754	1971
2014-12-17 09:38:42	q	w	0	5916	1.64333	-71259	-19.7942	-23753	1972
2014-12-17 09:38:45	q	w	0	5919	1.64417	-71256	-19.7933	-23752	1973
2014-12-17 09:38:48	q	w	0	5922	1.645	-71253	-19.7925	-23751	1974
2014-12-17 09:38:51	q	w	0	5925	1.64583	-71250	-19.7917	-23750	1975
2014-12-17 09:38:54	q	w	0	5928	1.64667	-71247	-19.7908	-23749	1976
2014-12-17 09:38:57	q	w	0	5931	1.6475	-71244	-19.79	-23748	1977
2014-12-17 09:39:00	q	w	0	5934	1.64833	-71241	-19.7892	-23747	1978
2014-12-17 09:39:03	q	w	0	5937	1.64917	-71238	-19.7883	-23746	1979
2014-12-17 09:39:06	q	w	0	5940	1.65	-71235	-19.7875	-23745	1980
2014-12-17 09:39:09	q	w	0	5943	1.65083	-71232	-19.7867	-23744	1981
2014-12-17 09:39:12	m	w	0	5946	1.65167	-71229	-19.7858	-23743	1982
2014-12-17 09:39:15	q	w	0	5949	1.6525	-71226	-19.785	-23742	1983
2014-12-17 09:39:18	q	w	0	5952	1.65333	-71223	-19.7842	-23741	1984
2014-12-17 09:39:21	m	w	0	5955	1.65417	-71220	-19.7833	-23740	1985
2014-12-17 09:39:24	q	w	0	5958	1.655	-71217	-19.7825	-23739	1986
2014-12-17 09:39:27	d	d	1	5961	1.65583	-71214	-19.7817	-23738	1987
2014-12-17 09:39:30	q	w	0	5964	1.65667	-71211	-19.7808	-23737	1988
2014-12-17 09:39:33	q	w	0	5967	1.6575	-71208	-19.78	-23736	1989
2014-12-17 09:39:36	q	w	0	5970	1.65833	-71205	-19.7792	-23735	1990
2014-12-17 09:39:39	m	w	0	5973	1.65917	-71202	-19.7783	-23734	1991
2014-12-17 09:39:42	m	w	0	5976	1.66	-71199	-19.7775	-23733	1992
2014-12-17 09:39:45	q	w	0	5979	1.66083	-71196	-19.7767	-23732	1993
2014-12-17 09:39:48	q	w	0	5982	1.66167	-71193	-19.7758	-23731	1994
2014-12-17 09:39:51	q	w	0	5985	1.6625	-71190	-19.775	-23730	1995
2014-12-17 09:39:54	q	w	0	5988	1.66333	-71187	-19.7742	-23729	1996
2014-12-17 09:39:57	q	w	0	5991	1.66417	-71184	-19.7733	-23728	1997
2014-12-17 09:40:00	q	w	0	5994	1.665	-71181	-19.7725	-23727	1998
[truncated: 24,705 more rows]

## Sheet: All_scores_Bird 4
	Video Label	Label	Label (#)	Time (s)	Time (h)	Zeitgeber time (s)	Zeitgeber time (h)	Zeitgeber time (ep)	Epoch #
2015-02-08 16:00:06	s	s	4	0	0	-48381	-13.4392	-16127	0
2015-02-08 16:00:09	s	s	4	3	0.000833333	-48378	-13.4383	-16126	1
2015-02-08 16:00:12	s	s	4	6	0.00166667	-48375	-13.4375	-16125	2
2015-02-08 16:00:15	s	i	3	9	0.0025	-48372	-13.4367	-16124	3
2015-02-08 16:00:18	s	i	3	12	0.00333333	-48369	-13.4358	-16123	4
[truncated: 28,682 more rows]

## Sheet: All_scores_Bird 5
	Video Label	Label	Label (#)	Time (s)	Time (h)	Zeitgeber time (s)	Zeitgeber time (h)	Zeitgeber time (ep)	Epoch #
[truncated: 28,688 more rows]

[truncated: 3 more sheets: All_scores_Bird 2LL, All_scores_Bird 3LL, All_scores_Bird 4LL]
